# Supplementary material for: Natural genetic variation in GLK1-mediated photosynthetic acclimation in response to light
Source: BMC Plant Biol. 2024 Feb 5;24:87. doi: 10.1186/s12870-024-04741-1 (PMC10840168; doi:10.1186/s12870-024-04741-1)
Supplement: Supplementary file 1 — Additional file 1: Table S1. List of gene TAIR IDs in clusters G1, G2 and G3. Table S2. List of Arabidopsis natural accessions for clusters A1, A2 and A3. Table S3. Mean difference (t-test) between the environmental variables (WorldClim 2.0) of the place of collection of the accession cluster A1 versus A2. Table S4. Different association (Chi-square) of genetic variants between cluster A1 versus A2. Table S5. Gene regulatory network estimated by Genenet for accession cluster A1. Table S6. Gene regulatory network estimated by Genenet for accession cluster A2. [file 12870_2024_4741_MOESM1_ESM.xlsx]

## Sheet: Table legends
Table S1: List of gene TAIR IDs in clusters G1, G2 and G3.
Table S2: List of Arabidopsis natural accessions for clusters A1, A2 and A3.
Table S3: Mean difference (t-test) between the environmental variables (WorldClim 2.0) of the place of collection of the accession cluster A1 versus A2
Table S4: Different association (Chi-square) of genetic variants between cluster A1 versus A2
Table S5: Gene regulatory network estimated by Genenet for accession cluster A1.
Table S6: Gene regulatory network estimated by Genenet for accession cluster A2.

## Sheet: Table S1
TAIR id	Cluster
AT1G03130	G1
AT1G03140	G2
AT1G05805	G1
AT1G06670	G2
AT1G06680	G1
AT1G08380	G1
AT1G08390	G1
AT1G09157	G2
AT1G09160	G2
AT1G09340	G2
AT1G09350	G1
AT1G10090	G1
AT1G10095	G2
AT1G10657	G2
AT1G13080	G1
AT1G15820	G1
AT1G15830	G1
AT1G15825	G2
AT1G19100	G2
AT1G19110	G2
AT1G20330	G2
AT1G20340	G1
AT1G20350	G1
AT1G22770	G2
AT1G25440	G1
AT1G26920	G2
AT1G29930	G1
AT1G30380	G1
AT1G31330	G1
AT1G31335	G2
AT1G49130	G2
AT1G49140	G2
AT1G51390	G2
AT1G51400	G1
AT1G51402	G3
AT1G55670	G1
AT1G55673	G3
AT1G55675	G1
AT1G58290	G1
AT1G60950	G2
AT1G60960	G2
AT1G61520	G1
AT1G67265	G2
AT1G68520	G2
AT1G68526	G2
AT1G69910	G2
AT1G73470	G1
AT1G73480	G1
AT1G73870	G1
AT1G76920	G2
AT1G77960	G1
AT1G78230	G1
AT1G79040	G1
AT1G79050	G2
AT1G79790	G1
AT1G79800	G2
AT2G01023	G2
AT2G05070	G1
AT2G05100	G1
AT2G15960	G1
AT2G20250	G1
AT2G20260	G1
AT2G20670	G1
AT2G24780	G2
AT2G24790	G2
AT2G30570	G1
AT2G30575	G2
AT2G34420	G1
AT2G34430	G1
AT2G35250	G2
AT2G35260	G1
AT2G47390	G2
AT2G47400	G2
AT3G02870	G2
AT3G08930	G2
AT3G08940	G1
AT3G11410	G1
AT3G11670	G1
AT3G16130	G2
AT3G16140	G1
AT3G17040	G1
AT3G21055	G1
AT3G21060	G2
AT3G24050	G2
AT3G27680	G2
AT3G27690	G1
AT3G27700	G2
AT3G46630	G2
AT3G46640	G2
AT3G46780	G1
AT3G47470	G1
AT3G47610	G2
AT3G54890	G1
AT3G54900	G1
AT3G59060	G1
AT3G60540	G2
AT3G61470	G1
AT3G63060	G2
AT3G63070	G2
AT4G04640	G1
AT4G05180	G1
AT4G08920	G1
AT4G10330	G2
AT4G10340	G1
AT4G12800	G1
AT4G15560	G1
AT4G21270	G3
AT4G21280	G1
AT4G27435	G2
AT4G27440	G2
AT4G27520	G2
AT4G27530	G2
AT4G28750	G1
AT4G28755	G3
AT5G01520	G1
AT5G01530	G1
AT5G01800	G2
AT5G01810	G2
AT5G02580	G2
AT5G08320	G2
AT5G13630	G1
AT5G13640	G2
AT5G14370	G2
AT5G15850	G1
AT5G15853	G2
AT5G15860	G2
AT5G19930	G2
AT5G19940	G1
AT5G24930	G1
AT5G54260	G2
AT5G54270	G1
AT5G58620	G2
AT5G59480	G2
AT5G59490	G3
AT5G60850	G1
AT5G66570	G1

## Sheet: Table S2
ecotype_id	cultivar	Cluster
108	LDV-18	A2
139	LDV-46	A1
159	MAR2-3	A2
265	PYL-6	A2
350	TOU-A1-88	A1
351	TOU-A1-89	A1
6960	Ren-11	A2
7320	Rou-0	A2
8244	PHW-34	A1
8275	Cen-0	A2
8343	Na-1	A2
9907	ENC-2-1	A2
9908	ESP-1-11	A1
9909	GEN-8	A1
9911	ARGE-1-15	A2
9913	CON-7	A2
9915	MAR-4-16	A2
9918	SAUL-24	A1
9920	DIR-9	A1
9921	FOR-23	A1
9924	PLY-20	A2
9927	ARR-17	A1
9928	BEZ-9	A2
9929	ISS-20	A1
9930	LEC-25	A1
9931	MOU2-25	A1
9933	VED-10	A1
9934	QUI-8	A1
9936	LCL-16	A1
9937	CATS-6	A1
9938	WAV-8	A1
403	Zdarec3	A2
410	Doubravnik7	A1
424	Draha2	A1
428	Borky1	A1
5837	Bor-1	A2
5874	DraII-6	A1
5890	DraIV 1-8	A1
5893	DraIV 1-11	A2
5907	DraIV 2-9	A2
5921	DraIV 3-7	A2
5950	DraIV 5-12	A2
5984	DraIV 6-13	A2
5993	DraIV 6-22	A2
6008	Duk	A2
6296	UduI 1-11	A2
6390	UduI 3-36	A2
6424	ZdrI 1-23	A2
6434	ZdrI 2-9	A2
6445	ZdrI 2-21	A2
6957	Pu2-8	A2
7103	Dra-0	A2
7424	Jl-3	A2
7461	H55	A2
7521	Lp2-6	A2
8235	Hod	A1
8236	HSm	A1
8284	DraII-1	A1
8365	Rak-2	A2
8378	Sap-0	A1
10020	Jl-2	A2
506	BRR60	A1
630	LI-OF-065	A1
687	LI-EF-018	A1
728	LI-SET-019	A1
801	KYC-33	A1
870	MIC-31	A1
915	LIN S-5	A1
932	CHA-41	A1
1684	Haz-10	A1
1741	KBS-Mac-74	A1
1829	Mdn-1	A1
1872	MNF-Pot-75	A1
1890	MNF-Riv-21	A1
1925	MNF-Che-2	A1
1954	MNF-Jac-12	A1
2016	MNF-Pin-39	A1
2017	MNF-Pin-40	A1
2031	Map-8	A1
2171	Paw-26	A1
2202	Pent-23	A1
2212	Pent-46	A1
2276	SLSP-31	A1
2278	SLSP-35	A1
2317	Ste-40	A2
2370	Yng-4	A1
6709	Bg-2	A1
6744	CSHL-5	A2
6909		A3
7033	Buckhorn Pass	A1
7248	Mv-0	A2
7350	Tac-0	A2
7377	Tul-0	A2
7477	WAR	A1
7515	RRS-10	A2
7717	KNO1.37	A1
7917	PNA3.10	A1
8077	PT2.21	A1
8132	RMX3.22	A2
8233	DEM-4	A1
8246	NC-6	A1
8472	LP3413.41	A3
8584	328ME059	A2
10026	Bg-5	A2
763	Kar-1	A2
768	Zal-1	A2
997	Ale-Stenar-56-14	A2
1002	Ale-Stenar-64-24	A2
1066	Brosarp-34-145	A2
1158	Aledal-6-49	A2
1317	Angso-74-430	A2
1435	Rod-17-319	A2
5831	App1-14	A2
5860	Dra-3	A3
6009	Eden-1	A2
6017	Eds-9	A2
6020	Fja1-5	A2
6024	Fly2-2	A2
6025	Gro-3	A3
6038	Hov3-5	A3
6041	Lis-3	A2
6064	Nyl-2	A2
6086	Sr:3	A2
6097	T1070	A2
6099	T1090	A2
6106	T460	A2
6107	T470	A2
6108	T480	A2
6111	T530	A2
6133	T800	A2
6137	T850	A2
6138	T860	A2
6140	T880	A2
6145	T930	A2
6148	T960	A2
6154	TAA 04	A2
6163	TAA 14	A2
6166	TAA 17	A2
6169	TAD 01	A2
6171	TAD 03	A2
6174	TAD 06	A2
6177	TAL 03	A2
6194	TDr-8	A2
6195	TDr-9	A2
6198	TDr-13	A2
6201	TDr-16	A2
6203	TDr-18	A2
6217	TFA 07	A2
6218	TFA 08	A2
6220	TGR 01	A3
6240	TOM 06	A3
6241	TOM 07	A3
6255	TV-7	A2
6268	TV-22	A2
6284	TV-38	A2
6900	Bil-5	A2
6917	Fab-2	A2
6973	Ull2-3	A1
6974	Ull2-5	A2
7354	Ting-1	A2
7517	Var2-6	A2
8231	Bro1-6	A2
8234	Gul1-2	A1
8247	San-2	A2
8259	Ba5-1	A2
8266	Boo2-1	A1
8334	Lu-1	A1
8351	Ost-0	A1
8386	Sr:5	A2
9321	Adal 1	A2
9386	Gron 12	A2
9388	Gron 14	A2
9404	HolA-1 1	A2
9405	HolA-1 2	A2
9408	Kal 1	A3
9409	Kia 1	A2
9421	Lan 1	A2
9433	Nyl 13	A3
9451	Spro 2	A2
4779	UKSW06-179	A1
4807	UKSW06-207	A1
4826	UKSW06-226	A1
4884	UKSW06-285	A1
4931	UKSW06-333	A1
4939	UKSW06-341	A1
4958	UKSW06-360	A1
5023	UKSE06-118	A1
5104	UKSE06-252	A1
5151	UKSE06-325	A1
5210	UKSE06-432	A1
5236	UKSE06-470	A1
5276	UKSE06-533	A1
5279	UKSE06-541	A1
5349	UKSE06-639	A1
5353	UKNW06-003	A3
5395	UKNW06-102	A1
5486	UKNW06-233	A1
5535	UKNW06-354	A1
5577	UKNW06-403	A1
5644	UKNW06-481	A1
5717	Bra-1	A1
5718	UKID11	A1
5720	Cal-2	A1
5726	Cnt-1	A1
5741	For-2	A1
5748	Kil-0	A1
5768	UKID63	A1
5772	Set-1	A1
5778	Sna-1	A1
5779	UKID74	A1
5784	Ty-1	A1
5798	UKID93	A1
5800	UKID96	A1
5811	UKID107	A1
5818	UKID114	A2
5822	UKID116	A1
6907	CIBC-17	A2
6908	CIBC-5	A1
6923	HR-10	A1
6943	NFA-10	A1
6944	NFA-8	A2
6966	Sq-1	A1
6989	Alst-1	A2
7107	Durh-1	A2
7111	Edi-0	A1
8238		A1
9298	Edinburgh-1	A1
9312	Ullapool-8	A1
9314	Gol-2	A1
9503	11C1	A1
6680	ANH-1	A2
6937	Mrk-0	A2
7013	Bd-0	A2
7028	Bch-1	A2
7094	Da-0	A1
7102	Do-0	A2
7106	Dr-0	A2
7119	En-2	A2
7161	Gd-1	A2
7165	Hn-0	A2
7169	Hh-0	A2
7202	Kb-0	A2
7231	Li-7	A1
7244	Mnz-0	A2
7250	Me-0	A2
7282	Or-0	A2
7308	Po-0	A2
7346	Ste-0	A2
7404	Wc-1	A2
8239	Koln	A2
8290	En-1	A1
8366	Rd-0	A1
9768	Ru4-16	A2
9769	HE-1	A2
9770	KBG2-13	A2
9771	Pfn-N2.2-6	A2
9772	Hof-1	A2
9774	Alt-1	A2
9775	Berg-1	A3
9776	Fell3-7	A2
9777	Gn-1	A2
9778	Bach-7	A2
9779	Bai-10	A3
9780	Fell2-4	A2
9781	Kus2-2	A2
9782	Lu3-30	A2
9783	Tu-PK-7	A3
9784	Erg2-6	A2
9785	Ha-HBT1-2	A2
9786	Ha-P-13	A2
9788	KBG1-14	A2
9789	Obh-13	A2
9790	Gn2-3	A2
9791	Haes-1	A2
9792	Lu4-2	A2
9793	Ru-N2	A2
9794	Tu-B1-2	A2
9795	Wank-2	A2
9796	Bach2-1	A2
9797	Ha-HBT2-10	A2
9798	Ha-P2-1	A2
9799	Hart-2	A2
9800	Ha-S-B	A2
9801	Ha-SP-2	A2
9802	Kus3-1	A2
9803	Muh-2	A2
9804	Obe1-15	A2
9805	Pfn-10	A2
9806	Ru-2	A2
9807	Schl-7	A2
9808	Tu-B2-3	A3
9809	Tu-KB-6	A2
9811	Tu-NK-12	A2
9812	Tu-W1	A2
9813	BI-4	A3
9814	Fell1-10	A2
9815	Ha-HBT3-11	A2
9816	Tu-WH	A2
9995	HKT2.4	A1
9996	Nie1-2	A2
9997	Rue3.1-31	A2
9998	Star-8	A2
9999	TueSB30-3	A3
10000	Tuescha-9	A1
10001	TueV-13	A2
10002	TueWal-2	A2
10021	Hl-0	A2
10022	Uk-3	A2
6830		A2
10019	KZ10	A2
6906		A2
9506	IP-Alo-0	A2
9507	IP-Coa-0	A2
9508	IP-Mos-1	A2
9509	IP-Reg-0	A2
9510	IP-Rei-0	A2
9511	IP-Vav-0	A2
9512	IP-Vid-1	A2
9941	Fei-0	A1
6911		A1
6933	LL-0	A1
6970	Ts-1	A2
6971	Ts-5	A1
7327	Sf-1	A1
7328	Sf-2	A1
8264		A1
8357	Pla-0	A2
9513	IP-Adc-5	A2
9514	IP-Adm-0	A2
9515	IP-Ala-0	A2
9516	IP-Ali-1	A2
9517	IP-All-0	A2
9518	IP-Alm-0	A2
9519	IP-Ang-0	A2
9520	IP-Ara-4	A2
9521	IP-Bar-1	A2
9522	IP-Bea-0	A2
9523	IP-Ben-0	A2
9524	IP-Ber-0	A2
9525	IP-Bis-0	A2
9526	IP-Cab-3	A2
9527	IP-Cad-0	A2
9529	IP-Cap-1	A2
9530	IP-Car-1	A2
9531	IP-Cdc-3	A2
9532	IP-Cdo-0	A2
9533	IP-Cem-0	A2
9534	IP-Cmo-3	A2
9535	IP-Coc-1	A2
9537	IP-Cum-1	A2
9538	IP-Cur-4	A2
9540	IP-Elb-0	A2
9541	IP-Fue-2	A2
9542	IP-Fun-0	A2
9543	IP-Gra-0	A2
9544	IP-Gua-1	A2
9545	IP-Her-12	A2
9546	IP-Hom-4	A2
9547	IP-Hor-0	A2
9548	IP-Hoy-0	A2
9549	IP-Hum-2	A2
9550	IP-Iso-4	A2
9551	IP-Jim-1	A2
9552	IP-Lab-7	A2
9553	IP-Ldd-0	A2
9554	IP-Lso-0	A2
9556	IP-Men-2	A2
9557	IP-Moa-0	A2
9558	IP-Moc-11	A2
9559	IP-Mon-5	A2
9560	IP-Mot-0	A2
9561	IP-Mun-0	A2
9562	IP-Mur-0	A2
9563	IP-Nav-0	A2
9564	IP-Nog-17	A2
9565	IP-Orb-10	A2
9566	IP-Oso-0	A2
9567	IP-Pal-0	A2
9568	IP-Pan-0	A2
9569	IP-Pds-1	A2
9570	IP-Pob-0	A2
9572	IP-Pue-0	A2
9573	IP-Rds-0	A2
9574	IP-Rel-0	A2
9575	IP-Ren-6	A2
9576	IP-Rev-0	A2
9577	IP-Ria-0	A2
9578	IP-Sac-0	A2
9579	IP-San-10	A2
9580	IP-Scm-0	A2
9581	IP-Sdv-3	A2
9582	IP-Ses-0	A2
9583	IP-Sne-0	A2
9584	IP-Stp-0	A2
9585	IP-Svi-0	A2
9586	IP-Tam-0	A2
9587	IP-Tdc-0	A3
9588	IP-Tol-7	A2
9590	IP-Trs-0	A2
9591	IP-Vad-0	A2
9592	IP-Vae-2	A2
9593	IP-Vaz-0	A2
9594	IP-Vdm-0	A2
9595	IP-Vdt-0	A2
9596	IP-Ver-5	A2
9597	IP-Vig-1	A2
9598	IP-Vim-0	A2
9599	IP-Vin-0	A2
9600	IP-Vis-0	A2
9601	IP-Voz-0	A2
9602	IP-Vpa-1	A2
9817	Ace-0	A2
9819	Amu-0	A2
9821	Aru-0	A2
9823	Bae-0	A2
9824	Bes-5	A2
9825	Boa-0	A2
9826	Bor-0	A2
9827	Bos-0	A3
9828	Bra-0	A3
9829		A2
9830	Bus-0	A2
9831	Cas-0	A2
9832	Cat-0	A2
9833	Cha-0	A2
9834	Cho-0	A2
9835	Cir-0	A2
9838	Cot-0	A3
9839	Coy-0	A2
9840	Dar-0	A3
9841	Ees-0	A2
9843	Elp-0	A2
9844	Esn-2	A2
9845	Evs-0	A2
9846	Ezc-2	A2
9848	Glo-1	A2
9849	Gud-3	A2
9850	Hec-0	A3
9851	Hue-3	A2
9852	Ini-0	A2
9853	Lac-0	A2
9854	Laf-1	A2
9855	Lam-0	A2
9856	Lch-0	A2
9858	Loz-0	A2
9859	Lro-0	A3
9860	Lum-0	A3
9861	Mac-0	A2
9862	Mad-0	A2
9864	Mat-0	A2
9866	Mdd-0	A3
9867	Mie-1	A2
9868	Moe-0	A2
9870	Moz-0	A2
9871	Nac-0	A2
9872	Nag-0	A2
9873	Ndc-0	A2
9874	Oja-0	A2
9875	Ovi-1	A2
9876	Pad-0	A3
9877	Pdl-0	A2
9878	Pee-0	A2
9879	Per-0	A2
9880	Pib-1	A2
9881	Pie-0	A2
9882	Pil-0	A2
9883	Piq-0	A2
9885	Prd-0	A2
9886	Pru-0	A2
9888	Pva-1	A2
9890	Rib-1	A2
9891	Sal-0	A2
9892	Sam-0	A2
9893	Sca-0	A2
9894	Sen-0	A2
9895	Sfb-6	A2
9897	Smt-1	A2
9898	Som-0	A2
9899	Tau-0	A2
9900	Tri-0	A2
9901	Urd-1	A2
9902	Usa-0	A2
9903	Val-0	A2
9904	Vas-0	A2
9905	Ven-0	A2
9906	Mah-6	A2
9942	Agu-1	A2
9943	Cdm-0	A1
9944	Don-0	A2
9945	Leo-1	A3
9946	Mer-6	A1
9947	Ped-0	A3
9948	Pra-6	A2
9949	Qui-0	A2
9950	Vie-0	A1
6939		A1
6976	Uod-7	A1
7372	Tscha-1	A1
8428	Uod-2	A2
6979	Wei-0	A2
7418	Zu-1	A1
8297	Ge-0	A1
6992		A2
7058		A1
7067		A1
7355	Tiv-1	A2
8337	Mir-0	A2
8353	Pa-1	A2
9646	Aiell-1	A1
9647	Basen-1	A2
9648	Bisig-1	A2
9649	Bivio-1	A2
9650	Corig-1	A2
9651	Filet-1	A2
9652	Fondi-1	A2
9653	Giffo-1	A2
9654	Liri-1	A2
9655	Marce-1	A2
9656	Marti-1	A2
9658	Nicas-1	A2
9659	Pigna-1	A1
9660	Sarno-1	A1
9661	Cimin-1	A2
9662	Stilo-1	A2
9663	Teano-1	A1
9665	Mitterberg-1-180	A2
9666	Mitterberg-1-182	A1
9668	Mitterberg-2-184	A2
9669	Mitterberg-2-185	A2
9673	Mitterberg-3-189	A2
9678	Mitterberg-4-194	A2
9679	Castelfed-1-195	A2
9680	Castelfed-1-196	A2
9681	Castelfed-1-197	A2
9682	Castelfed-1-198	A2
9683	Castelfed-1-199	A2
9684	Castelfed-2-200	A1
9690	Castelfed-3-206	A2
9693	Castelfed-3-209	A2
9696	Castelfed-4-214	A1
9762	Etna-2	A1
9962	Galdo-1	A1
9963	Lago-1	A2
9964	Mammo-1	A1
9965	Mammo-2	A2
9966	Monte-1	A2
9967	Moran-1	A1
9968	Timpo-1	A2
9969	Valsi-1	A2
9970	Altenb-2	A1
9972	Bozen-1.2	A2
9973	Mitterberg-1-181	A3
9976	Rovero-1	A3
9979	Voeran-1	A2
9980	Angel-1	A2
9981	Angit-1	A2
9982	Apost-1	A2
9983	Ciste-1	A2
9984	Ciste-2	A2
7164	Hau-0	A2
7458	Ber	A2
7186	Kn-0	A2
7413	Wil-2	A2
8419	Wil-1	A1
7218	Le-0	A2
7316	Rhen-1	A2
7353	Tha-1	A2
7384	Ven-1	A2
8430		A1
7263	Nz-1	A2
7288	Oy-0	A1
10023	Strand-1	A2
7296	Petergof	A1
7322	RSCH-4	A1
7396		A1
9607	Panik-1	A2
9608	Karag-2	A1
9609	Adam-1	A2
9610	Lesno-4	A2
9611	Lesno-1	A2
9612	Lesno-2	A2
9613	Balan-1	A1
9615	Parti-1	A2
9616	Krazo-1	A2
9617	Karag-1	A2
9619	Basta-1	A2
9620	Basta-2	A2
9621	Basta-3	A2
9622	Bijisk-4	A2
9623	Chaba-1	A1
9624	Chaba-2	A2
9626	Kolyv-3	A2
9627	Kolyv-5	A2
9628	Kolyv-6	A2
9629	K-oze-1	A2
9630	K-oze-3	A1
9631	Lebja-1	A1
9632	Lebja-2	A1
9633	Lebja-4	A2
9634	Masl-1	A2
9636	Noveg-1	A1
9637	Noveg-2	A1
9638	Noveg-3	A1
9639	Panke-1	A2
9640	Rakit-1	A2
9642	Rakit-3	A1
9951	Kly-1	A2
9952	Kly-4	A1
9953	Koz-2	A3
9954	Leb-3	A2
9957	Borsk-2	A2
9958	Shigu-1	A2
9959	Shigu-2	A2
9960	Kidr-1	A1
9961	Krazo-2	A1
7330	Sapporo-0	A2
7373		A2
8325		A2
8424	Kas-2	A1
9067	Xan-3	A1
9075	Lerik1-4	A1
9078	Lerik1-7	A1
9079	Lerik2-1	A1
9081	Lerik2-3	A1
9084	Lerik2-6	A1
9085	Lerik2-7	A1
9089	Nar-3	A1
9091	Nar-5	A1
9095	Istisu-5	A1
9099	Istisu-9	A1
10012	Istisu-1	A1
10013	Lerik1-3	A1
10014	Xan-1	A1
9100	Lag1-2	A1
9102	Lag1-4	A1
9103	Lag1-5	A1
9104	Lag1-6	A1
9105	Lag1-7	A2
9106	Lag1-8	A1
9111	Lag2-4	A1
9113	Lag2-6	A1
9114	Lag2-7	A1
9115	Lag2-10	A1
9121	Bak-5	A1
9988	Bak-2	A1
9989	Bak-7	A2
9990	Lag2.2	A2
9991	Vash-1	A1
9125	Geg-14	A2
9128	Yeg-2	A1
9130	Yeg-4	A1
9131	Yeg-5	A1
9133	Yeg-7	A1
9134	Yeg-8	A1
10011	Yeg-1	A1
9606	Aitba-1	A2
9939	Aitba-2	A2
9940	Toufl-1	A1
9644	Zupan-1	A2
9645	Gradi-1	A2
9697	Dolen-1	A2
9698	Goced-1	A2
9699	Kolar-1	A2
9701	Ivano-1	A2
9702	Kolar-2	A2
9703	Melni-1	A1
9704	Melni-2	A1
9705	Choto-1	A2
9706	Dospa-1	A2
9707	Podvi-1	A2
9708	Kardz-1	A1
9709	Zerev-1	A2
9710	Zerev-1	A2
9711	Dolna-1	A1
9712	Dolna-1	A2
9713	Stara-1	A2
9714	Grivo-1	A1
9717	Kardz-2	A2
9719	Koren-1	A1
9720	Malak-1	A2
9721	Schip-1	A1
9722	Groch-1	A1
9723	Slavi-2	A2
9985	Slavi-1	A1
9987	Lecho-1	A2
9725	Epidauros-1	A1
9726	Faneronemi-3	A2
9727	Olympia-2	A1
9728	Stiav-1	A1
9729	Stiav-2	A2
9730	Bela-1	A2
9731	Stiav-3	A2
9732	Halca-1	A2
9733	Bela-2	A2
9734	Bela-3	A1
9735	Bela-4	A2
9736	Teiu-2	A2
9737	Ulies-1	A2
9738	Bran-1	A2
9739	Toc-1	A2
9741	Orast-1	A2
9742	Teiu-1	A2
9743	Furni-1	A1
9744	Iasi-1	A2
9745	Sij 1/96	A2
10008	Sij-1	A1
10009	Sij-2	A2
10010	Sij-4	A3
9746	Malii-1	A1
9747	Zabar-1	A2
9748	Zagub-1	A2
9749	Knjas-1	A2
9754	Sredn-1	A2
9755	Vajug-1	A2
9756	Staro-2	A2
9757	Staro-1	A2
10016	Del-10	A2
10017	Petro-1	A1
10018	Dobra-1	A2
9759	Anz-0	A2
9992	Dog-4	A1
9993	Nemrut-1	A2
10006	Kastel-1	A2
10015	Sha	A2

## Sheet: Table S3
Name WolrdClim variable	p-value (t-test)	Description
srad_sd	1.03602e-07	Standard deviation solar radiation (kJ m-2 day-1 *100)
vapr_sd	2.05641e-05	Standard deviation water vapor pressure (kPa*100)
wind_sd	7.00323e-05	Standard deviation wind speed (m s-1*100)
BIO13	0.00149598	BIO13 = Precipitation of Wettest Month
BIO17	0.00242035	BIO17 = Precipitation of Driest Quarter
BIO16	0.00498496	BIO16 = Precipitation of Wettest Quarter
prec_avg	0.00561484	Average precipitation (mm)
BIO12	0.00561484	BIO12 = Annual Precipitation
BIO18	0.00604764	BIO18 = Precipitation of Warmest Quarter
BIO14	0.00778927	BIO14 = Precipitation of Driest Month
wind_avg	0.0099527	Average wind speed (m s-1)
alt	0.0104225	Altitude
srad_avg	0.0264298	Average solar radiation (kJ m-2 day-1)
vapr_avg	0.039703	Average water vapor pressure (kPa)
BIO02	0.0903587	BIO2 = Mean Diurnal Range (Mean of monthly (max temp - min temp))
BIO03	0.182739	BIO3 = Isothermality (BIO2/BIO7) (* 100)
BIO19	0.191677	BIO19 = Precipitation of Coldest Quarter
prec_sd	0.22373	Standard deviation precipiation (mm*100)
BIO08	0.320622	BIO8 = Mean Temperature of Wettest Quarter
tmax_sd	0.360031	Standard deviation maximum temperature (°C*100)
BIO11	0.364952	BIO11 = Mean Temperature of Coldest Quarter
BIO09	0.376183	BIO9 = Mean Temperature of Driest Quarter
BIO04	0.4045	BIO4 = Temperature Seasonality (standard deviation *100)
tavg_sd	0.405449	Standard deviation average temperature (°C*100)
tmin_sd	0.50877	Standard deviation minimum temperature (°C*100)
tmax_avg	0.514696	Average maximum temperature (°C)
BIO06	0.61712	BIO6 = Min Temperature of Coldest Month
BIO05	0.759324	BIO5 = Max Temperature of Warmest Month
tavg_avg	0.773242	Average average temperature (°C)
BIO01	0.773264	BIO1 = Annual Mean Temperature
BIO07	0.7882	BIO7 = Temperature Annual Range (BIO5-BIO6)
BIO10	0.911173	BIO10 = Mean Temperature of Warmest Quarter
tmin_avg	0.915699	Average minimum temperature (°C)
BIO15	0.941001	BIO15 = Precipitation Seasonality (Coefficient of Variation)

## Sheet: Table S4
Variant name	Location	Consequence	Impact	Symbol	TAIR id	BYOTYPE	CHISQ	p-value (Chi-square test)
1:13538:A:T	1:13539-13539	5_prime_UTR_variant	MODIFIER	NGA3	AT1G01030	AT1G01030.1	46.39	9.669e-12
1:13538:A:T	1:13539-13539	5_prime_UTR_variant	MODIFIER	NGA3	AT1G01030	AT1G01030.2	46.39	9.669e-12
1:48181:T:C	1:48182-48182	missense_variant	MODERATE	PDH-E1%20ALPHA	AT1G01090	AT1G01090.1	65.31	6.415e-16
1:70282:A:C	1:70283-70283	missense_variant,splice_region_variant	MODERATE	AT1G01150	AT1G01150	AT1G01150.1	42.77	6.148e-11
1:70282:A:C	1:70283-70283	intron_variant	MODIFIER	AT1G01150	AT1G01150	AT1G01150.2	42.77	6.148e-11
1:76106:C:A	1:76107-76107	missense_variant	MODERATE	AT1G01180	AT1G01180	AT1G01180.1	45.68	1.394e-11
1:88298:T:G	1:88299-88299	5_prime_UTR_variant	MODIFIER	RABA3	AT1G01200	AT1G01200.1	49.98	1.553e-12
1:92507:T:A	1:92508-92508	splice_region_variant,intron_variant	LOW	FKGP	AT1G01220	AT1G01220.1	43.98	3.318e-11
1:92507:T:A	1:92508-92508	5_prime_UTR_variant	MODIFIER	FKGP	AT1G01220	AT1G01220.2	43.98	3.318e-11
1:92507:T:A	1:92508-92508	splice_region_variant,intron_variant	LOW	FKGP	AT1G01220	AT1G01220.3	43.98	3.318e-11
1:92507:T:A	1:92508-92508	splice_region_variant,intron_variant	LOW	FKGP	AT1G01220	AT1G01220.4	43.98	3.318e-11
1:92507:T:A	1:92508-92508	5_prime_UTR_variant	MODIFIER	FKGP	AT1G01220	AT1G01220.5	43.98	3.318e-11
1:92507:T:A	1:92508-92508	5_prime_UTR_variant	MODIFIER	FKGP	AT1G01220	AT1G01220.6	43.98	3.318e-11
1:92507:T:A	1:92508-92508	splice_region_variant,intron_variant	LOW	FKGP	AT1G01220	AT1G01220.7	43.98	3.318e-11
1:92507:T:A	1:92508-92508	splice_region_variant,intron_variant	LOW	FKGP	AT1G01220	AT1G01220.8	43.98	3.318e-11
1:114648:T:C	1:114649-114649	missense_variant	MODERATE	CNX3	AT1G01290	AT1G01290.1	46.09	1.131e-11
1:114648:T:C	1:114649-114649	missense_variant	MODERATE	CNX3	AT1G01290	AT1G01290.2	46.09	1.131e-11
1:128728:T:C	1:128729-128729	intron_variant	MODIFIER	AT1G01320	AT1G01320	AT1G01320.1	43.69	3.855e-11
1:128728:T:C	1:128729-128729	intron_variant	MODIFIER	AT1G01320	AT1G01320	AT1G01320.2	43.69	3.855e-11
1:128728:T:C	1:128729-128729	intron_variant	MODIFIER	AT1G01320	AT1G01320	AT1G01320.3	43.69	3.855e-11
1:227286:A:G	1:227287-227287	5_prime_UTR_variant	MODIFIER	PIP1C	AT1G01620	AT1G01620.1	41.94	9.411e-11
1:227286:A:G	1:227287-227287	5_prime_UTR_variant	MODIFIER	PIP1C	AT1G01620	AT1G01620.2	41.94	9.411e-11
1:302307:A:T	1:302308-302308	5_prime_UTR_variant	MODIFIER	AT1G01830	AT1G01830	AT1G01830.2	52.99	3.35e-13
1:430394:G:C	1:430395-430395	intron_variant	MODIFIER	NAC003	AT1G02220	AT1G02220.1	41.89	9.655e-11
1:436490:A:T	1:436491-436491	missense_variant	MODERATE	NAC004	AT1G02230	AT1G02230.1	47.05	6.916e-12
1:496219:A:T	1:496220-496220	5_prime_UTR_variant	MODIFIER	ARFD1B	AT1G02430	AT1G02430.1	41.88	9.697e-11
1:496219:A:T	1:496220-496220	5_prime_UTR_variant	MODIFIER	ARFD1B	AT1G02430	AT1G02430.2	41.88	9.697e-11
1:519008:T:G	1:519009-519009	intron_variant	MODIFIER	SAM1	AT1G02500	AT1G02500.1	45.18	1.799e-11
1:519008:T:G	1:519009-519009	intron_variant	MODIFIER	SAM1	AT1G02500	AT1G02500.2	45.18	1.799e-11
1:527208:A:T	1:527209-527209	splice_region_variant,intron_variant	LOW	ABCB11	AT1G02520	AT1G02520.1	44.4	2.671e-11
1:527208:A:T	1:527209-527209	splice_region_variant,intron_variant	LOW	ABCB11	AT1G02520	AT1G02520.2	44.4	2.671e-11
1:527208:A:T	1:527209-527209	splice_region_variant,intron_variant	LOW	ABCB11	AT1G02520	AT1G02520.3	44.4	2.671e-11
1:545330:A:T	1:545331-545331	intron_variant	MODIFIER	MEA	AT1G02580	AT1G02580.1	50.99	9.292e-13
1:545330:A:T	1:545331-545331	intron_variant	MODIFIER	MEA	AT1G02580	AT1G02580.2	50.99	9.292e-13
1:554101:T:A	1:554102-554102	intron_variant	MODIFIER	AT1G02610	AT1G02610	AT1G02610.1	56.38	5.975e-14
1:554101:T:A	1:554102-554102	intron_variant	MODIFIER	AT1G02610	AT1G02610	AT1G02610.2	56.38	5.975e-14
1:554101:T:A	1:554102-554102	intron_variant	MODIFIER	AT1G02610	AT1G02610	AT1G02610.3	56.38	5.975e-14
1:572161:A:G	1:572162-572162	3_prime_UTR_variant	MODIFIER	AT1G02660	AT1G02660	AT1G02660.1	51.82	6.079e-13
1:572586:A:T	1:572587-572587	missense_variant	MODERATE	AT1G02660	AT1G02660	AT1G02660.1	57.2	3.928e-14
1:579778:A:C	1:579779-579779	missense_variant	MODERATE	AT1G02670	AT1G02670	AT1G02670.1	52.4	4.523e-13
1:579778:A:C	1:579779-579779	missense_variant	MODERATE	AT1G02670	AT1G02670	AT1G02670.2	52.4	4.523e-13
1:579778:A:C	1:579779-579779	missense_variant	MODERATE	AT1G02670	AT1G02670	AT1G02670.3	52.4	4.523e-13
1:579778:A:C	1:579779-579779	missense_variant	MODERATE	AT1G02670	AT1G02670	AT1G02670.5	52.4	4.523e-13
1:579778:A:C	1:579779-579779	missense_variant	MODERATE	AT1G02670	AT1G02670	AT1G02670.6	52.4	4.523e-13
1:579778:A:C	1:579779-579779	missense_variant	MODERATE	AT1G02670	AT1G02670	AT1G02670.7	52.4	4.523e-13
1:584785:G:T	1:584786-584786	intron_variant	MODIFIER	IMPA-6	AT1G02690	AT1G02690.1	51.01	9.203e-13
1:584785:G:T	1:584786-584786	intron_variant	MODIFIER	IMPA-6	AT1G02690	AT1G02690.2	51.01	9.203e-13
1:585048:G:T	1:585049-585049	splice_polypyrimidine_tract_variant,splice_region_variant,intron_variant	LOW	IMPA-6	AT1G02690	AT1G02690.1	48.28	3.697e-12
1:585048:G:T	1:585049-585049	splice_polypyrimidine_tract_variant,splice_region_variant,intron_variant	LOW	IMPA-6	AT1G02690	AT1G02690.2	48.28	3.697e-12
1:585421:T:C	1:585422-585422	intron_variant	MODIFIER	IMPA-6	AT1G02690	AT1G02690.1	58.85	1.703e-14
1:585421:T:C	1:585422-585422	intron_variant	MODIFIER	IMPA-6	AT1G02690	AT1G02690.2	58.85	1.703e-14
1:587115:T:G	1:587116-587116	3_prime_UTR_variant	MODIFIER	IMPA-6	AT1G02690	AT1G02690.1	59.19	1.431e-14
1:587115:T:G	1:587116-587116	3_prime_UTR_variant	MODIFIER	IMPA-6	AT1G02690	AT1G02690.2	59.19	1.431e-14
1:588632:T:G	1:588633-588633	intron_variant	MODIFIER	AT1G02700	AT1G02700	AT1G02700.1	44.18	2.996e-11
1:673556:C:T	1:673557-673557	synonymous_variant	LOW	WEE1	AT1G02970	AT1G02970.1	80.47	2.951e-19
1:673785:T:A	1:673786-673786	intron_variant	MODIFIER	WEE1	AT1G02970	AT1G02970.1	65.8	5.002e-16
1:846909:T:C	1:846910-846910	5_prime_UTR_variant	MODIFIER	2A6	AT1G03410	AT1G03410.1	53.81	2.207e-13
1:846909:T:C	1:846910-846910	non_coding_transcript_exon_variant	MODIFIER	AT1G04183	AT1G04183	AT1G04183.1	53.81	2.207e-13
1:914959:A:G	1:914960-914960	synonymous_variant	LOW	AT1G03670	AT1G03670	AT1G03670.1	51.28	8.016e-13
1:914972:T:G	1:914973-914973	missense_variant	MODERATE	AT1G03670	AT1G03670	AT1G03670.1	48.25	3.747e-12
1:915460:C:T	1:915461-915461	splice_polypyrimidine_tract_variant,splice_region_variant,intron_variant	LOW	AT1G03670	AT1G03670	AT1G03670.1	43.4	4.472e-11
1:915467:A:T	1:915468-915468	splice_polypyrimidine_tract_variant,intron_variant	LOW	AT1G03670	AT1G03670	AT1G03670.1	45.47	1.55e-11
1:935413:T:C	1:935414-935414	missense_variant	MODERATE	AT1G03740	AT1G03740	AT1G03740.1	42.77	6.153e-11
1:935413:T:C	1:935414-935414	missense_variant	MODERATE	AT1G03740	AT1G03740	AT1G03740.2	42.77	6.153e-11
1:1032189:T:C	1:1032190-1032190	intron_variant	MODIFIER	PSAT1	AT1G04010	AT1G04010.1	41.87	9.751e-11
1:1119502:T:A	1:1119503-1119503	3_prime_UTR_variant	MODIFIER	AT1G04210	AT1G04210	AT1G04210.1	43.03	5.384e-11
1:1119763:A:T	1:1119764-1119764	3_prime_UTR_variant	MODIFIER	KCS2	AT1G04220	AT1G04220.1	57.09	4.168e-14
1:1121587:A:T	1:1121588-1121588	intron_variant	MODIFIER	KCS2	AT1G04220	AT1G04220.1	48.49	3.313e-12
1:1121587:A:T	1:1121588-1121588	non_coding_transcript_exon_variant	MODIFIER	AT1G04247	AT1G04247	AT1G04247.1	48.49	3.313e-12
1:1122244:A:G	1:1122245-1122245	missense_variant	MODERATE	KCS2	AT1G04220	AT1G04220.1	41.95	9.34e-11
1:1122244:A:G	1:1122245-1122245	non_coding_transcript_exon_variant	MODIFIER	AT1G04247	AT1G04247	AT1G04247.1	41.95	9.34e-11
1:1315505:G:T	1:1315506-1315506	3_prime_UTR_variant	MODIFIER	KAB1	AT1G04690	AT1G04690.1	44.53	2.504e-11
1:1322167:T:G	1:1322168-1322168	intron_variant	MODIFIER	PKT4	AT1G04710	AT1G04710.1	47.19	6.457e-12
1:1322341:T:G	1:1322342-1322342	intron_variant	MODIFIER	PKT4	AT1G04710	AT1G04710.1	49.86	1.65e-12
1:1328641:A:T	1:1328642-1328642	intron_variant	MODIFIER	CTF18	AT1G04730	AT1G04730.1	64.96	7.629e-16
1:1328641:A:T	1:1328642-1328642	intron_variant	MODIFIER	CTF18	AT1G04730	AT1G04730.2	64.96	7.629e-16
1:1328641:A:T	1:1328642-1328642	intron_variant	MODIFIER	CTF18	AT1G04730	AT1G04730.3	64.96	7.629e-16
1:1328641:A:T	1:1328642-1328642	intron_variant	MODIFIER	CTF18	AT1G04730	AT1G04730.4	64.96	7.629e-16
1:1329725:A:T	1:1329726-1329726	intron_variant	MODIFIER	CTF18	AT1G04730	AT1G04730.1	55.88	7.715e-14
1:1329725:A:T	1:1329726-1329726	intron_variant	MODIFIER	CTF18	AT1G04730	AT1G04730.2	55.88	7.715e-14
1:1329725:A:T	1:1329726-1329726	intron_variant	MODIFIER	CTF18	AT1G04730	AT1G04730.3	55.88	7.715e-14
1:1329725:A:T	1:1329726-1329726	intron_variant	MODIFIER	CTF18	AT1G04730	AT1G04730.4	55.88	7.715e-14
1:1517039:G:C	1:1517040-1517040	5_prime_UTR_variant	MODIFIER	HDG2	AT1G05230	AT1G05230.10	44.96	2.006e-11
1:1517039:G:C	1:1517040-1517040	5_prime_UTR_variant	MODIFIER	HDG2	AT1G05230	AT1G05230.11	44.96	2.006e-11
1:1517039:G:C	1:1517040-1517040	5_prime_UTR_variant	MODIFIER	HDG2	AT1G05230	AT1G05230.12	44.96	2.006e-11
1:1517039:G:C	1:1517040-1517040	5_prime_UTR_variant	MODIFIER	HDG2	AT1G05230	AT1G05230.1	44.96	2.006e-11
1:1517039:G:C	1:1517040-1517040	5_prime_UTR_variant	MODIFIER	HDG2	AT1G05230	AT1G05230.2	44.96	2.006e-11
1:1517039:G:C	1:1517040-1517040	5_prime_UTR_variant	MODIFIER	HDG2	AT1G05230	AT1G05230.3	44.96	2.006e-11
1:1517039:G:C	1:1517040-1517040	5_prime_UTR_variant	MODIFIER	HDG2	AT1G05230	AT1G05230.4	44.96	2.006e-11
1:1517039:G:C	1:1517040-1517040	5_prime_UTR_variant	MODIFIER	HDG2	AT1G05230	AT1G05230.5	44.96	2.006e-11
1:1517039:G:C	1:1517040-1517040	5_prime_UTR_variant	MODIFIER	HDG2	AT1G05230	AT1G05230.6	44.96	2.006e-11
1:1517039:G:C	1:1517040-1517040	5_prime_UTR_variant	MODIFIER	HDG2	AT1G05230	AT1G05230.7	44.96	2.006e-11
1:1517039:G:C	1:1517040-1517040	5_prime_UTR_variant	MODIFIER	HDG2	AT1G05230	AT1G05230.8	44.96	2.006e-11
1:1517039:G:C	1:1517040-1517040	5_prime_UTR_variant	MODIFIER	HDG2	AT1G05230	AT1G05230.9	44.96	2.006e-11
1:1553817:A:T	1:1553818-1553818	intron_variant	MODIFIER	AT1G05320	AT1G05320	AT1G05320.1	45.1	1.876e-11
1:1553817:A:T	1:1553818-1553818	intron_variant	MODIFIER	AT1G05320	AT1G05320	AT1G05320.2	45.1	1.876e-11
1:1553817:A:T	1:1553818-1553818	intron_variant	MODIFIER	AT1G05320	AT1G05320	AT1G05320.3	45.1	1.876e-11
1:1553817:A:T	1:1553818-1553818	intron_variant	MODIFIER	AT1G05320	AT1G05320	AT1G05320.4	45.1	1.876e-11
1:1553817:A:T	1:1553818-1553818	5_prime_UTR_variant	MODIFIER	AT1G05320	AT1G05320	AT1G05320.5	45.1	1.876e-11
1:1553817:A:T	1:1553818-1553818	intron_variant	MODIFIER	AT1G05320	AT1G05320	AT1G05320.6	45.1	1.876e-11
1:1553817:A:T	1:1553818-1553818	5_prime_UTR_variant	MODIFIER	AT1G05320	AT1G05320	AT1G05320.7	45.1	1.876e-11
1:1553817:A:T	1:1553818-1553818	5_prime_UTR_variant	MODIFIER	AT1G05320	AT1G05320	AT1G05320.8	45.1	1.876e-11
1:1772822:G:A	1:1772823-1772823	missense_variant	MODERATE	AT1G05870	AT1G05870	AT1G05870.10	41.98	9.239e-11
1:1772822:G:A	1:1772823-1772823	missense_variant	MODERATE	AT1G05870	AT1G05870	AT1G05870.11	41.98	9.239e-11
1:1772822:G:A	1:1772823-1772823	missense_variant	MODERATE	AT1G05870	AT1G05870	AT1G05870.12	41.98	9.239e-11
1:1772822:G:A	1:1772823-1772823	missense_variant	MODERATE	AT1G05870	AT1G05870	AT1G05870.1	41.98	9.239e-11
1:1772822:G:A	1:1772823-1772823	missense_variant	MODERATE	AT1G05870	AT1G05870	AT1G05870.2	41.98	9.239e-11
1:1772822:G:A	1:1772823-1772823	missense_variant	MODERATE	AT1G05870	AT1G05870	AT1G05870.3	41.98	9.239e-11
1:1772822:G:A	1:1772823-1772823	missense_variant	MODERATE	AT1G05870	AT1G05870	AT1G05870.4	41.98	9.239e-11
1:1772822:G:A	1:1772823-1772823	missense_variant	MODERATE	AT1G05870	AT1G05870	AT1G05870.5	41.98	9.239e-11
1:1772822:G:A	1:1772823-1772823	missense_variant	MODERATE	AT1G05870	AT1G05870	AT1G05870.6	41.98	9.239e-11
1:1772822:G:A	1:1772823-1772823	missense_variant	MODERATE	AT1G05870	AT1G05870	AT1G05870.7	41.98	9.239e-11
1:1772822:G:A	1:1772823-1772823	missense_variant	MODERATE	AT1G05870	AT1G05870	AT1G05870.8	41.98	9.239e-11
1:1772822:G:A	1:1772823-1772823	missense_variant	MODERATE	AT1G05870	AT1G05870	AT1G05870.9	41.98	9.239e-11
1:1890992:C:A	1:1890993-1890993	missense_variant	MODERATE	MYB13	AT1G06180	AT1G06180.1	43.14	5.088e-11
1:1891203:T:G	1:1891204-1891204	3_prime_UTR_variant	MODIFIER	MYB13	AT1G06180	AT1G06180.1	42.85	5.908e-11
1:1989342:A:T	1:1989343-1989343	3_prime_UTR_variant	MODIFIER	CalS7	AT1G06490	AT1G06490.1	66.62	3.293e-16
1:1989342:A:T	1:1989343-1989343	3_prime_UTR_variant	MODIFIER	CalS7	AT1G06490	AT1G06490.2	66.62	3.293e-16
1:2297403:T:A	1:2297404-2297404	non_coding_transcript_exon_variant	MODIFIER	AT1G04587	AT1G04587	AT1G04587.1	54.7	1.404e-13
1:2297403:T:A	1:2297404-2297404	intron_variant	MODIFIER	AT1G07480	AT1G07480	AT1G07480.1	54.7	1.404e-13
1:2297403:T:A	1:2297404-2297404	intron_variant	MODIFIER	AT1G07480	AT1G07480	AT1G07480.2	54.7	1.404e-13
1:2297403:T:A	1:2297404-2297404	intron_variant	MODIFIER	AT1G07480	AT1G07480	AT1G07480.3	54.7	1.404e-13
1:2321520:T:C	1:2321521-2321521	non_coding_transcript_exon_variant	MODIFIER	AT1G04593	AT1G04593	AT1G04593.1	42.26	7.971e-11
1:2321520:T:C	1:2321521-2321521	5_prime_UTR_variant	MODIFIER	TRFL2	AT1G07540	AT1G07540.1	42.26	7.971e-11
1:2327721:G:A	1:2327722-2327722	missense_variant	MODERATE	AT1G07560	AT1G07560	AT1G07560.1	43.14	5.105e-11
1:2378309:T:A	1:2378310-2378310	missense_variant	MODERATE	AT1G07690	AT1G07690	AT1G07690.1	47.53	5.421e-12
1:2378309:T:A	1:2378310-2378310	missense_variant	MODERATE	AT1G07690	AT1G07690	AT1G07690.2	47.53	5.421e-12
1:2378309:T:A	1:2378310-2378310	missense_variant	MODERATE	AT1G07690	AT1G07690	AT1G07690.3	47.53	5.421e-12
1:2378309:T:A	1:2378310-2378310	missense_variant	MODERATE	AT1G07690	AT1G07690	AT1G07690.4	47.53	5.421e-12
1:2378309:T:A	1:2378310-2378310	missense_variant	MODERATE	AT1G07690	AT1G07690	AT1G07690.5	47.53	5.421e-12
1:2378348:C:T	1:2378349-2378349	missense_variant	MODERATE	AT1G07690	AT1G07690	AT1G07690.1	43.79	3.653e-11
1:2378348:C:T	1:2378349-2378349	missense_variant	MODERATE	AT1G07690	AT1G07690	AT1G07690.2	43.79	3.653e-11
1:2378348:C:T	1:2378349-2378349	missense_variant	MODERATE	AT1G07690	AT1G07690	AT1G07690.3	43.79	3.653e-11
1:2378348:C:T	1:2378349-2378349	missense_variant	MODERATE	AT1G07690	AT1G07690	AT1G07690.4	43.79	3.653e-11
1:2378348:C:T	1:2378349-2378349	missense_variant	MODERATE	AT1G07690	AT1G07690	AT1G07690.5	43.79	3.653e-11
1:2677744:C:T	1:2677745-2677745	intron_variant	MODIFIER	YAB2	AT1G08465	AT1G08465.1	43.15	5.079e-11
1:2684193:A:G	1:2684194-2684194	5_prime_UTR_variant	MODIFIER	SDH6	AT1G08480	AT1G08480.1	58.21	2.36e-14
1:2684783:A:C	1:2684784-2684784	intron_variant	MODIFIER	SDH6	AT1G08480	AT1G08480.1	46.08	1.135e-11
1:2691165:C:T	1:2691166-2691166	3_prime_UTR_variant	MODIFIER	FATB	AT1G08510	AT1G08510.1	61.99	3.444e-15
1:2692222:T:C	1:2692223-2692223	intron_variant	MODIFIER	FATB	AT1G08510	AT1G08510.1	66.97	2.756e-16
1:2731424:A:G	1:2731425-2731425	intron_variant	MODIFIER	ATRX	AT1G08600	AT1G08600.1	50.03	1.517e-12
1:2731424:A:G	1:2731425-2731425	intron_variant	MODIFIER	ATRX	AT1G08600	AT1G08600.2	50.03	1.517e-12
1:2731424:A:G	1:2731425-2731425	intron_variant	MODIFIER	ATRX	AT1G08600	AT1G08600.3	50.03	1.517e-12
1:2731424:A:G	1:2731425-2731425	intron_variant	MODIFIER	ATRX	AT1G08600	AT1G08600.4	50.03	1.517e-12
1:2736689:G:A	1:2736690-2736690	non_coding_transcript_exon_variant	MODIFIER	AT1G04657	AT1G04657	AT1G04657.1	49.68	1.814e-12
1:2736689:G:A	1:2736690-2736690	5_prime_UTR_variant	MODIFIER	PKDM7D	AT1G08620	AT1G08620.2	49.68	1.814e-12
1:2770553:T:G	1:2770554-2770554	missense_variant	MODERATE	PS1	AT1G08700	AT1G08700.1	85.38	2.462e-20
1:2850324:G:T	1:2850325-2850325	intron_variant	MODIFIER	AT1G08890	AT1G08890	AT1G08890.1	44.82	2.157e-11
1:2850395:A:C	1:2850396-2850396	intron_variant	MODIFIER	AT1G08890	AT1G08890	AT1G08890.1	44.96	2.01e-11
1:2851109:C:A	1:2851110-2851110	splice_polypyrimidine_tract_variant,splice_region_variant,intron_variant	LOW	AT1G08890	AT1G08890	AT1G08890.1	42.78	6.119e-11
1:2853874:T:C	1:2853875-2853875	intron_variant	MODIFIER	AT1G08900	AT1G08900	AT1G08900.1	55.81	7.977e-14
1:2853874:T:C	1:2853875-2853875	intron_variant	MODIFIER	AT1G08900	AT1G08900	AT1G08900.2	55.81	7.977e-14
1:2853874:T:C	1:2853875-2853875	intron_variant	MODIFIER	AT1G08900	AT1G08900	AT1G08900.3	55.81	7.977e-14
1:2853874:T:C	1:2853875-2853875	intron_variant	MODIFIER	AT1G08900	AT1G08900	AT1G08900.4	55.81	7.977e-14
1:2853874:T:C	1:2853875-2853875	intron_variant	MODIFIER	AT1G08900	AT1G08900	AT1G08900.5	55.81	7.977e-14
1:2869743:A:G	1:2869744-2869744	missense_variant	MODERATE	ESL1	AT1G08920	AT1G08920.1	42.5	7.073e-11
1:2869743:A:G	1:2869744-2869744	missense_variant	MODERATE	ESL1	AT1G08920	AT1G08920.2	42.5	7.073e-11
1:2869743:A:G	1:2869744-2869744	missense_variant	MODERATE	ESL1	AT1G08920	AT1G08920.3	42.5	7.073e-11
1:2948668:T:A	1:2948669-2948669	intron_variant	MODIFIER	AT1G09150	AT1G09150	AT1G09150.1	48.3	3.652e-12
1:2959274:G:T	1:2959275-2959275	intron_variant	MODIFIER	AT1G09170	AT1G09170	AT1G09170.1	46.82	7.772e-12
1:2959274:G:T	1:2959275-2959275	intron_variant	MODIFIER	AT1G09170	AT1G09170	AT1G09170.2	46.82	7.772e-12
1:2959274:G:T	1:2959275-2959275	intron_variant	MODIFIER	AT1G09170	AT1G09170	AT1G09170.3	46.82	7.772e-12
1:2959274:G:T	1:2959275-2959275	intron_variant	MODIFIER	AT1G09170	AT1G09170	AT1G09170.4	46.82	7.772e-12
1:2959274:G:T	1:2959275-2959275	intron_variant	MODIFIER	AT1G09170	AT1G09170	AT1G09170.5	46.82	7.772e-12
1:2959274:G:T	1:2959275-2959275	intron_variant	MODIFIER	AT1G09170	AT1G09170	AT1G09170.6	46.82	7.772e-12
1:2959274:G:T	1:2959275-2959275	intron_variant	MODIFIER	AT1G09170	AT1G09170	AT1G09170.7	46.82	7.772e-12
1:2959274:G:T	1:2959275-2959275	intron_variant	MODIFIER	AT1G09170	AT1G09170	AT1G09170.8	46.82	7.772e-12
1:2959283:A:C	1:2959284-2959284	intron_variant	MODIFIER	AT1G09170	AT1G09170	AT1G09170.1	43.29	4.728e-11
1:2959283:A:C	1:2959284-2959284	intron_variant	MODIFIER	AT1G09170	AT1G09170	AT1G09170.2	43.29	4.728e-11
1:2959283:A:C	1:2959284-2959284	intron_variant	MODIFIER	AT1G09170	AT1G09170	AT1G09170.3	43.29	4.728e-11
1:2959283:A:C	1:2959284-2959284	intron_variant	MODIFIER	AT1G09170	AT1G09170	AT1G09170.4	43.29	4.728e-11
1:2959283:A:C	1:2959284-2959284	intron_variant	MODIFIER	AT1G09170	AT1G09170	AT1G09170.5	43.29	4.728e-11
1:2959283:A:C	1:2959284-2959284	intron_variant	MODIFIER	AT1G09170	AT1G09170	AT1G09170.6	43.29	4.728e-11
1:2959283:A:C	1:2959284-2959284	intron_variant	MODIFIER	AT1G09170	AT1G09170	AT1G09170.7	43.29	4.728e-11
1:2959283:A:C	1:2959284-2959284	intron_variant	MODIFIER	AT1G09170	AT1G09170	AT1G09170.8	43.29	4.728e-11
1:2959286:T:A	1:2959287-2959287	intron_variant	MODIFIER	AT1G09170	AT1G09170	AT1G09170.1	43.71	3.81e-11
1:2959286:T:A	1:2959287-2959287	intron_variant	MODIFIER	AT1G09170	AT1G09170	AT1G09170.2	43.71	3.81e-11
1:2959286:T:A	1:2959287-2959287	intron_variant	MODIFIER	AT1G09170	AT1G09170	AT1G09170.3	43.71	3.81e-11
1:2959286:T:A	1:2959287-2959287	intron_variant	MODIFIER	AT1G09170	AT1G09170	AT1G09170.4	43.71	3.81e-11
1:2959286:T:A	1:2959287-2959287	intron_variant	MODIFIER	AT1G09170	AT1G09170	AT1G09170.5	43.71	3.81e-11
1:2959286:T:A	1:2959287-2959287	intron_variant	MODIFIER	AT1G09170	AT1G09170	AT1G09170.6	43.71	3.81e-11
1:2959286:T:A	1:2959287-2959287	intron_variant	MODIFIER	AT1G09170	AT1G09170	AT1G09170.7	43.71	3.81e-11
1:2959286:T:A	1:2959287-2959287	intron_variant	MODIFIER	AT1G09170	AT1G09170	AT1G09170.8	43.71	3.81e-11
1:2959692:A:G	1:2959693-2959693	splice_polypyrimidine_tract_variant,splice_region_variant,intron_variant	LOW	AT1G09170	AT1G09170	AT1G09170.1	44.14	3.058e-11
1:2959692:A:G	1:2959693-2959693	splice_polypyrimidine_tract_variant,splice_region_variant,intron_variant	LOW	AT1G09170	AT1G09170	AT1G09170.2	44.14	3.058e-11
1:2959692:A:G	1:2959693-2959693	splice_polypyrimidine_tract_variant,splice_region_variant,intron_variant	LOW	AT1G09170	AT1G09170	AT1G09170.3	44.14	3.058e-11
1:2959692:A:G	1:2959693-2959693	splice_polypyrimidine_tract_variant,splice_region_variant,intron_variant	LOW	AT1G09170	AT1G09170	AT1G09170.4	44.14	3.058e-11
1:2959692:A:G	1:2959693-2959693	splice_polypyrimidine_tract_variant,splice_region_variant,intron_variant	LOW	AT1G09170	AT1G09170	AT1G09170.5	44.14	3.058e-11
1:2959692:A:G	1:2959693-2959693	splice_polypyrimidine_tract_variant,splice_region_variant,intron_variant	LOW	AT1G09170	AT1G09170	AT1G09170.6	44.14	3.058e-11
1:2959692:A:G	1:2959693-2959693	splice_polypyrimidine_tract_variant,splice_region_variant,intron_variant	LOW	AT1G09170	AT1G09170	AT1G09170.7	44.14	3.058e-11
1:2959692:A:G	1:2959693-2959693	splice_polypyrimidine_tract_variant,splice_region_variant,intron_variant	LOW	AT1G09170	AT1G09170	AT1G09170.8	44.14	3.058e-11
1:2959700:G:A	1:2959701-2959701	splice_polypyrimidine_tract_variant,intron_variant	LOW	AT1G09170	AT1G09170	AT1G09170.1	50.1	1.459e-12
1:2959700:G:A	1:2959701-2959701	splice_polypyrimidine_tract_variant,intron_variant	LOW	AT1G09170	AT1G09170	AT1G09170.2	50.1	1.459e-12
1:2959700:G:A	1:2959701-2959701	splice_polypyrimidine_tract_variant,intron_variant	LOW	AT1G09170	AT1G09170	AT1G09170.3	50.1	1.459e-12
1:2959700:G:A	1:2959701-2959701	splice_polypyrimidine_tract_variant,intron_variant	LOW	AT1G09170	AT1G09170	AT1G09170.4	50.1	1.459e-12
1:2959700:G:A	1:2959701-2959701	splice_polypyrimidine_tract_variant,intron_variant	LOW	AT1G09170	AT1G09170	AT1G09170.5	50.1	1.459e-12
1:2959700:G:A	1:2959701-2959701	splice_polypyrimidine_tract_variant,intron_variant	LOW	AT1G09170	AT1G09170	AT1G09170.6	50.1	1.459e-12
1:2959700:G:A	1:2959701-2959701	splice_polypyrimidine_tract_variant,intron_variant	LOW	AT1G09170	AT1G09170	AT1G09170.7	50.1	1.459e-12
1:2959700:G:A	1:2959701-2959701	splice_polypyrimidine_tract_variant,intron_variant	LOW	AT1G09170	AT1G09170	AT1G09170.8	50.1	1.459e-12
1:2959803:T:A	1:2959804-2959804	intron_variant	MODIFIER	AT1G09170	AT1G09170	AT1G09170.1	44.19	2.981e-11
1:2959803:T:A	1:2959804-2959804	intron_variant	MODIFIER	AT1G09170	AT1G09170	AT1G09170.2	44.19	2.981e-11
1:2959803:T:A	1:2959804-2959804	intron_variant	MODIFIER	AT1G09170	AT1G09170	AT1G09170.3	44.19	2.981e-11
1:2959803:T:A	1:2959804-2959804	intron_variant	MODIFIER	AT1G09170	AT1G09170	AT1G09170.4	44.19	2.981e-11
1:2959803:T:A	1:2959804-2959804	intron_variant	MODIFIER	AT1G09170	AT1G09170	AT1G09170.5	44.19	2.981e-11
1:2959803:T:A	1:2959804-2959804	intron_variant	MODIFIER	AT1G09170	AT1G09170	AT1G09170.6	44.19	2.981e-11
1:2959803:T:A	1:2959804-2959804	intron_variant	MODIFIER	AT1G09170	AT1G09170	AT1G09170.7	44.19	2.981e-11
1:2959803:T:A	1:2959804-2959804	intron_variant	MODIFIER	AT1G09170	AT1G09170	AT1G09170.8	44.19	2.981e-11
1:2988040:G:T	1:2988041-2988041	non_coding_transcript_exon_variant	MODIFIER	AT1G04693	AT1G04693	AT1G04693.1	43.54	4.152e-11
1:3091162:T:A	1:3091163-3091163	intron_variant	MODIFIER	AT1G09550	AT1G09550	AT1G09550.1	48.16	3.937e-12
1:3155294:C:T	1:3155295-3155295	missense_variant	MODERATE	AT1G09740	AT1G09740	AT1G09740.1	52.99	3.349e-13
1:3155294:C:T	1:3155295-3155295	missense_variant	MODERATE	AT1G09740	AT1G09740	AT1G09740.2	52.99	3.349e-13
1:3168567:T:A	1:3168568-3168568	stop_lost	HIGH	COBL6	AT1G09790	AT1G09790.1	44.92	2.048e-11
1:3168567:T:A	1:3168568-3168568	stop_lost	HIGH	COBL6	AT1G09790	AT1G09790.2	44.92	2.048e-11
1:3168574:A:T	1:3168575-3168575	missense_variant	MODERATE	COBL6	AT1G09790	AT1G09790.1	47.03	7.007e-12
1:3168574:A:T	1:3168575-3168575	missense_variant	MODERATE	COBL6	AT1G09790	AT1G09790.2	47.03	7.007e-12
1:3169640:C:A	1:3169641-3169641	synonymous_variant	LOW	COBL6	AT1G09790	AT1G09790.1	46.2	1.067e-11
1:3169640:C:A	1:3169641-3169641	synonymous_variant	LOW	COBL6	AT1G09790	AT1G09790.2	46.2	1.067e-11
1:3170273:C:T	1:3170274-3170274	intron_variant	MODIFIER	COBL6	AT1G09790	AT1G09790.1	64.79	8.324e-16
1:3170273:C:T	1:3170274-3170274	intron_variant	MODIFIER	COBL6	AT1G09790	AT1G09790.2	64.79	8.324e-16
1:3175484:C:A	1:3175485-3175485	intron_variant	MODIFIER	ATP-PRT2	AT1G09795	AT1G09795.1	61.32	4.851e-15
1:3177931:A:G	1:3177932-3177932	intron_variant	MODIFIER	AT1G09800	AT1G09800	AT1G09800.1	55.62	8.807e-14
1:3177931:A:G	1:3177932-3177932	intron_variant	MODIFIER	AT1G09800	AT1G09800	AT1G09800.2	55.62	8.807e-14
1:3178150:T:A	1:3178151-3178151	intron_variant	MODIFIER	AT1G09800	AT1G09800	AT1G09800.1	64.74	8.529e-16
1:3178150:T:A	1:3178151-3178151	intron_variant	MODIFIER	AT1G09800	AT1G09800	AT1G09800.2	64.74	8.529e-16
1:3180526:A:T	1:3180527-3180527	5_prime_UTR_variant	MODIFIER	AT1G09800	AT1G09800	AT1G09800.1	62.56	2.59e-15
1:3180526:A:T	1:3180527-3180527	5_prime_UTR_variant	MODIFIER	AT1G09800	AT1G09800	AT1G09800.2	62.56	2.59e-15
1:3189681:T:G	1:3189682-3189682	intron_variant	MODIFIER	POLD4	AT1G09815	AT1G09815.1	63.91	1.305e-15
1:3189686:T:C	1:3189687-3189687	intron_variant	MODIFIER	POLD4	AT1G09815	AT1G09815.1	68.63	1.19e-16
1:3189975:C:T	1:3189976-3189976	missense_variant	MODERATE	POLD4	AT1G09815	AT1G09815.1	62.62	2.513e-15
1:3190117:T:G	1:3190118-3190118	3_prime_UTR_variant	MODIFIER	POLD4	AT1G09815	AT1G09815.1	72.16	1.988e-17
1:3190506:A:G	1:3190507-3190507	3_prime_UTR_variant	MODIFIER	AT1G09820	AT1G09820	AT1G09820.1	53.03	3.291e-13
1:3191317:A:T	1:3191318-3191318	missense_variant	MODERATE	AT1G09820	AT1G09820	AT1G09820.1	43.8	3.631e-11
1:3191319:G:A	1:3191320-3191320	synonymous_variant	LOW	AT1G09820	AT1G09820	AT1G09820.1	44.78	2.2e-11
1:3192058:T:C	1:3192059-3192059	missense_variant	MODERATE	AT1G09820	AT1G09820	AT1G09820.1	42.26	7.985e-11
1:3192481:T:C	1:3192482-3192482	5_prime_UTR_variant	MODIFIER	AT1G09820	AT1G09820	AT1G09820.1	60.52	7.288e-15
1:3192598:T:C	1:3192599-3192599	3_prime_UTR_variant	MODIFIER	PUR2	AT1G09830	AT1G09830.1	43.08	5.244e-11
1:3192942:C:T	1:3192943-3192943	missense_variant	MODERATE	PUR2	AT1G09830	AT1G09830.1	50.05	1.495e-12
1:3192945:C:A	1:3192946-3192946	missense_variant	MODERATE	PUR2	AT1G09830	AT1G09830.1	45.32	1.676e-11
1:3192961:T:C	1:3192962-3192962	missense_variant	MODERATE	PUR2	AT1G09830	AT1G09830.1	56.3	6.218e-14
1:3192979:C:T	1:3192980-3192980	missense_variant	MODERATE	PUR2	AT1G09830	AT1G09830.1	47.69	5.005e-12
1:3195004:T:C	1:3195005-3195005	5_prime_UTR_variant	MODIFIER	PUR2	AT1G09830	AT1G09830.1	44.23	2.923e-11
1:3195028:T:C	1:3195029-3195029	5_prime_UTR_variant	MODIFIER	PUR2	AT1G09830	AT1G09830.1	42.45	7.26e-11
1:3195038:G:T	1:3195039-3195039	5_prime_UTR_variant	MODIFIER	PUR2	AT1G09830	AT1G09830.1	70.33	5.014e-17
1:3196683:G:A	1:3196684-3196684	intron_variant	MODIFIER	SK41	AT1G09840	AT1G09840.10	60.73	6.544e-15
1:3196683:G:A	1:3196684-3196684	intron_variant	MODIFIER	SK41	AT1G09840	AT1G09840.11	60.73	6.544e-15
1:3196683:G:A	1:3196684-3196684	intron_variant	MODIFIER	SK41	AT1G09840	AT1G09840.1	60.73	6.544e-15
1:3196683:G:A	1:3196684-3196684	intron_variant	MODIFIER	SK41	AT1G09840	AT1G09840.2	60.73	6.544e-15
1:3196683:G:A	1:3196684-3196684	intron_variant	MODIFIER	SK41	AT1G09840	AT1G09840.3	60.73	6.544e-15
1:3196683:G:A	1:3196684-3196684	intron_variant	MODIFIER	SK41	AT1G09840	AT1G09840.4	60.73	6.544e-15
1:3196683:G:A	1:3196684-3196684	intron_variant	MODIFIER	SK41	AT1G09840	AT1G09840.5	60.73	6.544e-15
1:3196683:G:A	1:3196684-3196684	intron_variant	MODIFIER	SK41	AT1G09840	AT1G09840.6	60.73	6.544e-15
1:3196683:G:A	1:3196684-3196684	intron_variant	MODIFIER	SK41	AT1G09840	AT1G09840.7	60.73	6.544e-15
1:3196683:G:A	1:3196684-3196684	intron_variant	MODIFIER	SK41	AT1G09840	AT1G09840.8	60.73	6.544e-15
1:3196683:G:A	1:3196684-3196684	intron_variant	MODIFIER	SK41	AT1G09840	AT1G09840.9	60.73	6.544e-15
1:3196851:A:T	1:3196852-3196852	intron_variant	MODIFIER	SK41	AT1G09840	AT1G09840.10	53.98	2.029e-13
1:3196851:A:T	1:3196852-3196852	intron_variant	MODIFIER	SK41	AT1G09840	AT1G09840.11	53.98	2.029e-13
1:3196851:A:T	1:3196852-3196852	intron_variant	MODIFIER	SK41	AT1G09840	AT1G09840.1	53.98	2.029e-13
1:3196851:A:T	1:3196852-3196852	intron_variant	MODIFIER	SK41	AT1G09840	AT1G09840.2	53.98	2.029e-13
1:3196851:A:T	1:3196852-3196852	intron_variant	MODIFIER	SK41	AT1G09840	AT1G09840.3	53.98	2.029e-13
1:3196851:A:T	1:3196852-3196852	intron_variant	MODIFIER	SK41	AT1G09840	AT1G09840.4	53.98	2.029e-13
1:3196851:A:T	1:3196852-3196852	intron_variant	MODIFIER	SK41	AT1G09840	AT1G09840.5	53.98	2.029e-13
1:3196851:A:T	1:3196852-3196852	intron_variant	MODIFIER	SK41	AT1G09840	AT1G09840.6	53.98	2.029e-13
1:3196851:A:T	1:3196852-3196852	intron_variant	MODIFIER	SK41	AT1G09840	AT1G09840.7	53.98	2.029e-13
1:3196851:A:T	1:3196852-3196852	intron_variant	MODIFIER	SK41	AT1G09840	AT1G09840.8	53.98	2.029e-13
1:3196851:A:T	1:3196852-3196852	intron_variant	MODIFIER	SK41	AT1G09840	AT1G09840.9	53.98	2.029e-13
1:3196984:G:A	1:3196985-3196985	intron_variant	MODIFIER	SK41	AT1G09840	AT1G09840.10	56.62	5.29e-14
1:3196984:G:A	1:3196985-3196985	intron_variant	MODIFIER	SK41	AT1G09840	AT1G09840.11	56.62	5.29e-14
1:3196984:G:A	1:3196985-3196985	intron_variant	MODIFIER	SK41	AT1G09840	AT1G09840.1	56.62	5.29e-14
1:3196984:G:A	1:3196985-3196985	intron_variant	MODIFIER	SK41	AT1G09840	AT1G09840.2	56.62	5.29e-14
1:3196984:G:A	1:3196985-3196985	intron_variant	MODIFIER	SK41	AT1G09840	AT1G09840.3	56.62	5.29e-14
1:3196984:G:A	1:3196985-3196985	intron_variant	MODIFIER	SK41	AT1G09840	AT1G09840.4	56.62	5.29e-14
1:3196984:G:A	1:3196985-3196985	intron_variant	MODIFIER	SK41	AT1G09840	AT1G09840.5	56.62	5.29e-14
1:3196984:G:A	1:3196985-3196985	intron_variant	MODIFIER	SK41	AT1G09840	AT1G09840.6	56.62	5.29e-14
1:3196984:G:A	1:3196985-3196985	intron_variant	MODIFIER	SK41	AT1G09840	AT1G09840.7	56.62	5.29e-14
1:3196984:G:A	1:3196985-3196985	intron_variant	MODIFIER	SK41	AT1G09840	AT1G09840.8	56.62	5.29e-14
1:3196984:G:A	1:3196985-3196985	intron_variant	MODIFIER	SK41	AT1G09840	AT1G09840.9	56.62	5.29e-14
1:3197098:T:A	1:3197099-3197099	intron_variant	MODIFIER	SK41	AT1G09840	AT1G09840.10	57.77	2.945e-14
1:3197098:T:A	1:3197099-3197099	intron_variant	MODIFIER	SK41	AT1G09840	AT1G09840.11	57.77	2.945e-14
1:3197098:T:A	1:3197099-3197099	intron_variant	MODIFIER	SK41	AT1G09840	AT1G09840.1	57.77	2.945e-14
1:3197098:T:A	1:3197099-3197099	intron_variant	MODIFIER	SK41	AT1G09840	AT1G09840.2	57.77	2.945e-14
1:3197098:T:A	1:3197099-3197099	intron_variant	MODIFIER	SK41	AT1G09840	AT1G09840.3	57.77	2.945e-14
1:3197098:T:A	1:3197099-3197099	intron_variant	MODIFIER	SK41	AT1G09840	AT1G09840.4	57.77	2.945e-14
1:3197098:T:A	1:3197099-3197099	intron_variant	MODIFIER	SK41	AT1G09840	AT1G09840.5	57.77	2.945e-14
1:3197098:T:A	1:3197099-3197099	intron_variant	MODIFIER	SK41	AT1G09840	AT1G09840.6	57.77	2.945e-14
1:3197098:T:A	1:3197099-3197099	intron_variant	MODIFIER	SK41	AT1G09840	AT1G09840.7	57.77	2.945e-14
1:3197098:T:A	1:3197099-3197099	intron_variant	MODIFIER	SK41	AT1G09840	AT1G09840.8	57.77	2.945e-14
1:3197098:T:A	1:3197099-3197099	intron_variant	MODIFIER	SK41	AT1G09840	AT1G09840.9	57.77	2.945e-14
1:3197193:T:C	1:3197194-3197194	intron_variant	MODIFIER	SK41	AT1G09840	AT1G09840.10	66.66	3.224e-16
1:3197193:T:C	1:3197194-3197194	intron_variant	MODIFIER	SK41	AT1G09840	AT1G09840.11	66.66	3.224e-16
1:3197193:T:C	1:3197194-3197194	intron_variant	MODIFIER	SK41	AT1G09840	AT1G09840.1	66.66	3.224e-16
1:3197193:T:C	1:3197194-3197194	intron_variant	MODIFIER	SK41	AT1G09840	AT1G09840.2	66.66	3.224e-16
1:3197193:T:C	1:3197194-3197194	intron_variant	MODIFIER	SK41	AT1G09840	AT1G09840.3	66.66	3.224e-16
1:3197193:T:C	1:3197194-3197194	intron_variant	MODIFIER	SK41	AT1G09840	AT1G09840.4	66.66	3.224e-16
1:3197193:T:C	1:3197194-3197194	intron_variant	MODIFIER	SK41	AT1G09840	AT1G09840.5	66.66	3.224e-16
1:3197193:T:C	1:3197194-3197194	intron_variant	MODIFIER	SK41	AT1G09840	AT1G09840.6	66.66	3.224e-16
1:3197193:T:C	1:3197194-3197194	intron_variant	MODIFIER	SK41	AT1G09840	AT1G09840.7	66.66	3.224e-16
1:3197193:T:C	1:3197194-3197194	intron_variant	MODIFIER	SK41	AT1G09840	AT1G09840.8	66.66	3.224e-16
1:3197193:T:C	1:3197194-3197194	intron_variant	MODIFIER	SK41	AT1G09840	AT1G09840.9	66.66	3.224e-16
1:3197218:T:C	1:3197219-3197219	intron_variant	MODIFIER	SK41	AT1G09840	AT1G09840.10	59.5	1.223e-14
1:3197218:T:C	1:3197219-3197219	intron_variant	MODIFIER	SK41	AT1G09840	AT1G09840.11	59.5	1.223e-14
1:3197218:T:C	1:3197219-3197219	intron_variant	MODIFIER	SK41	AT1G09840	AT1G09840.1	59.5	1.223e-14
1:3197218:T:C	1:3197219-3197219	intron_variant	MODIFIER	SK41	AT1G09840	AT1G09840.2	59.5	1.223e-14
1:3197218:T:C	1:3197219-3197219	intron_variant	MODIFIER	SK41	AT1G09840	AT1G09840.3	59.5	1.223e-14
1:3197218:T:C	1:3197219-3197219	intron_variant	MODIFIER	SK41	AT1G09840	AT1G09840.4	59.5	1.223e-14
1:3197218:T:C	1:3197219-3197219	intron_variant	MODIFIER	SK41	AT1G09840	AT1G09840.5	59.5	1.223e-14
1:3197218:T:C	1:3197219-3197219	intron_variant	MODIFIER	SK41	AT1G09840	AT1G09840.6	59.5	1.223e-14
1:3197218:T:C	1:3197219-3197219	intron_variant	MODIFIER	SK41	AT1G09840	AT1G09840.7	59.5	1.223e-14
1:3197218:T:C	1:3197219-3197219	intron_variant	MODIFIER	SK41	AT1G09840	AT1G09840.8	59.5	1.223e-14
1:3197218:T:C	1:3197219-3197219	intron_variant	MODIFIER	SK41	AT1G09840	AT1G09840.9	59.5	1.223e-14
1:3197224:G:A	1:3197225-3197225	splice_donor_region_variant,intron_variant	LOW	SK41	AT1G09840	AT1G09840.10	56.34	6.093e-14
1:3197224:G:A	1:3197225-3197225	splice_donor_region_variant,intron_variant	LOW	SK41	AT1G09840	AT1G09840.11	56.34	6.093e-14
1:3197224:G:A	1:3197225-3197225	splice_donor_region_variant,intron_variant	LOW	SK41	AT1G09840	AT1G09840.1	56.34	6.093e-14
1:3197224:G:A	1:3197225-3197225	splice_donor_region_variant,intron_variant	LOW	SK41	AT1G09840	AT1G09840.2	56.34	6.093e-14
1:3197224:G:A	1:3197225-3197225	splice_donor_region_variant,intron_variant	LOW	SK41	AT1G09840	AT1G09840.3	56.34	6.093e-14
1:3197224:G:A	1:3197225-3197225	splice_donor_region_variant,intron_variant	LOW	SK41	AT1G09840	AT1G09840.4	56.34	6.093e-14
1:3197224:G:A	1:3197225-3197225	splice_donor_region_variant,intron_variant	LOW	SK41	AT1G09840	AT1G09840.5	56.34	6.093e-14
1:3197224:G:A	1:3197225-3197225	splice_donor_region_variant,intron_variant	LOW	SK41	AT1G09840	AT1G09840.6	56.34	6.093e-14
1:3197224:G:A	1:3197225-3197225	splice_donor_region_variant,intron_variant	LOW	SK41	AT1G09840	AT1G09840.7	56.34	6.093e-14
1:3197224:G:A	1:3197225-3197225	splice_donor_region_variant,intron_variant	LOW	SK41	AT1G09840	AT1G09840.8	56.34	6.093e-14
1:3197224:G:A	1:3197225-3197225	splice_donor_region_variant,intron_variant	LOW	SK41	AT1G09840	AT1G09840.9	56.34	6.093e-14
1:3197347:A:C	1:3197348-3197348	intron_variant	MODIFIER	SK41	AT1G09840	AT1G09840.10	55.92	7.566e-14
1:3197347:A:C	1:3197348-3197348	intron_variant	MODIFIER	SK41	AT1G09840	AT1G09840.11	55.92	7.566e-14
1:3197347:A:C	1:3197348-3197348	intron_variant	MODIFIER	SK41	AT1G09840	AT1G09840.1	55.92	7.566e-14
1:3197347:A:C	1:3197348-3197348	intron_variant	MODIFIER	SK41	AT1G09840	AT1G09840.2	55.92	7.566e-14
1:3197347:A:C	1:3197348-3197348	intron_variant	MODIFIER	SK41	AT1G09840	AT1G09840.3	55.92	7.566e-14
1:3197347:A:C	1:3197348-3197348	intron_variant	MODIFIER	SK41	AT1G09840	AT1G09840.4	55.92	7.566e-14
1:3197347:A:C	1:3197348-3197348	intron_variant	MODIFIER	SK41	AT1G09840	AT1G09840.5	55.92	7.566e-14
1:3197347:A:C	1:3197348-3197348	intron_variant	MODIFIER	SK41	AT1G09840	AT1G09840.6	55.92	7.566e-14
1:3197347:A:C	1:3197348-3197348	intron_variant	MODIFIER	SK41	AT1G09840	AT1G09840.7	55.92	7.566e-14
1:3197347:A:C	1:3197348-3197348	intron_variant	MODIFIER	SK41	AT1G09840	AT1G09840.8	55.92	7.566e-14
1:3197347:A:C	1:3197348-3197348	intron_variant	MODIFIER	SK41	AT1G09840	AT1G09840.9	55.92	7.566e-14
1:3197375:A:G	1:3197376-3197376	intron_variant	MODIFIER	SK41	AT1G09840	AT1G09840.10	73.67	9.236e-18
1:3197375:A:G	1:3197376-3197376	intron_variant	MODIFIER	SK41	AT1G09840	AT1G09840.11	73.67	9.236e-18
1:3197375:A:G	1:3197376-3197376	intron_variant	MODIFIER	SK41	AT1G09840	AT1G09840.1	73.67	9.236e-18
1:3197375:A:G	1:3197376-3197376	intron_variant	MODIFIER	SK41	AT1G09840	AT1G09840.2	73.67	9.236e-18
1:3197375:A:G	1:3197376-3197376	intron_variant	MODIFIER	SK41	AT1G09840	AT1G09840.3	73.67	9.236e-18
1:3197375:A:G	1:3197376-3197376	intron_variant	MODIFIER	SK41	AT1G09840	AT1G09840.4	73.67	9.236e-18
1:3197375:A:G	1:3197376-3197376	intron_variant	MODIFIER	SK41	AT1G09840	AT1G09840.5	73.67	9.236e-18
1:3197375:A:G	1:3197376-3197376	intron_variant	MODIFIER	SK41	AT1G09840	AT1G09840.6	73.67	9.236e-18
1:3197375:A:G	1:3197376-3197376	intron_variant	MODIFIER	SK41	AT1G09840	AT1G09840.7	73.67	9.236e-18
1:3197375:A:G	1:3197376-3197376	intron_variant	MODIFIER	SK41	AT1G09840	AT1G09840.8	73.67	9.236e-18
1:3197375:A:G	1:3197376-3197376	intron_variant	MODIFIER	SK41	AT1G09840	AT1G09840.9	73.67	9.236e-18
1:3197403:T:C	1:3197404-3197404	intron_variant	MODIFIER	SK41	AT1G09840	AT1G09840.10	81.96	1.388e-19
1:3197403:T:C	1:3197404-3197404	intron_variant	MODIFIER	SK41	AT1G09840	AT1G09840.11	81.96	1.388e-19
1:3197403:T:C	1:3197404-3197404	intron_variant	MODIFIER	SK41	AT1G09840	AT1G09840.1	81.96	1.388e-19
1:3197403:T:C	1:3197404-3197404	intron_variant	MODIFIER	SK41	AT1G09840	AT1G09840.2	81.96	1.388e-19
1:3197403:T:C	1:3197404-3197404	intron_variant	MODIFIER	SK41	AT1G09840	AT1G09840.3	81.96	1.388e-19
1:3197403:T:C	1:3197404-3197404	intron_variant	MODIFIER	SK41	AT1G09840	AT1G09840.4	81.96	1.388e-19
1:3197403:T:C	1:3197404-3197404	intron_variant	MODIFIER	SK41	AT1G09840	AT1G09840.5	81.96	1.388e-19
1:3197403:T:C	1:3197404-3197404	intron_variant	MODIFIER	SK41	AT1G09840	AT1G09840.6	81.96	1.388e-19
1:3197403:T:C	1:3197404-3197404	intron_variant	MODIFIER	SK41	AT1G09840	AT1G09840.7	81.96	1.388e-19
1:3197403:T:C	1:3197404-3197404	intron_variant	MODIFIER	SK41	AT1G09840	AT1G09840.8	81.96	1.388e-19
1:3197403:T:C	1:3197404-3197404	intron_variant	MODIFIER	SK41	AT1G09840	AT1G09840.9	81.96	1.388e-19
1:3197482:T:A	1:3197483-3197483	intron_variant	MODIFIER	SK41	AT1G09840	AT1G09840.10	65	7.474e-16
1:3197482:T:A	1:3197483-3197483	intron_variant	MODIFIER	SK41	AT1G09840	AT1G09840.11	65	7.474e-16
1:3197482:T:A	1:3197483-3197483	intron_variant	MODIFIER	SK41	AT1G09840	AT1G09840.1	65	7.474e-16
1:3197482:T:A	1:3197483-3197483	intron_variant	MODIFIER	SK41	AT1G09840	AT1G09840.2	65	7.474e-16
1:3197482:T:A	1:3197483-3197483	intron_variant	MODIFIER	SK41	AT1G09840	AT1G09840.3	65	7.474e-16
1:3197482:T:A	1:3197483-3197483	intron_variant	MODIFIER	SK41	AT1G09840	AT1G09840.4	65	7.474e-16
1:3197482:T:A	1:3197483-3197483	intron_variant	MODIFIER	SK41	AT1G09840	AT1G09840.5	65	7.474e-16
1:3197482:T:A	1:3197483-3197483	intron_variant	MODIFIER	SK41	AT1G09840	AT1G09840.6	65	7.474e-16
1:3197482:T:A	1:3197483-3197483	intron_variant	MODIFIER	SK41	AT1G09840	AT1G09840.7	65	7.474e-16
1:3197482:T:A	1:3197483-3197483	intron_variant	MODIFIER	SK41	AT1G09840	AT1G09840.8	65	7.474e-16
1:3197482:T:A	1:3197483-3197483	intron_variant	MODIFIER	SK41	AT1G09840	AT1G09840.9	65	7.474e-16
1:3197676:A:T	1:3197677-3197677	intron_variant	MODIFIER	SK41	AT1G09840	AT1G09840.10	67.87	1.746e-16
1:3197676:A:T	1:3197677-3197677	intron_variant	MODIFIER	SK41	AT1G09840	AT1G09840.11	67.87	1.746e-16
1:3197676:A:T	1:3197677-3197677	intron_variant	MODIFIER	SK41	AT1G09840	AT1G09840.1	67.87	1.746e-16
1:3197676:A:T	1:3197677-3197677	intron_variant	MODIFIER	SK41	AT1G09840	AT1G09840.2	67.87	1.746e-16
1:3197676:A:T	1:3197677-3197677	intron_variant	MODIFIER	SK41	AT1G09840	AT1G09840.3	67.87	1.746e-16
1:3197676:A:T	1:3197677-3197677	intron_variant	MODIFIER	SK41	AT1G09840	AT1G09840.4	67.87	1.746e-16
1:3197676:A:T	1:3197677-3197677	intron_variant	MODIFIER	SK41	AT1G09840	AT1G09840.5	67.87	1.746e-16
1:3197676:A:T	1:3197677-3197677	intron_variant	MODIFIER	SK41	AT1G09840	AT1G09840.6	67.87	1.746e-16
1:3197676:A:T	1:3197677-3197677	intron_variant	MODIFIER	SK41	AT1G09840	AT1G09840.7	67.87	1.746e-16
1:3197676:A:T	1:3197677-3197677	intron_variant	MODIFIER	SK41	AT1G09840	AT1G09840.8	67.87	1.746e-16
1:3197676:A:T	1:3197677-3197677	intron_variant	MODIFIER	SK41	AT1G09840	AT1G09840.9	67.87	1.746e-16
1:3197791:A:G	1:3197792-3197792	missense_variant	MODERATE	SK41	AT1G09840	AT1G09840.10	62.55	2.594e-15
1:3197791:A:G	1:3197792-3197792	missense_variant	MODERATE	SK41	AT1G09840	AT1G09840.11	62.55	2.594e-15
1:3197791:A:G	1:3197792-3197792	missense_variant	MODERATE	SK41	AT1G09840	AT1G09840.1	62.55	2.594e-15
1:3197791:A:G	1:3197792-3197792	missense_variant	MODERATE	SK41	AT1G09840	AT1G09840.2	62.55	2.594e-15
1:3197791:A:G	1:3197792-3197792	missense_variant	MODERATE	SK41	AT1G09840	AT1G09840.3	62.55	2.594e-15
1:3197791:A:G	1:3197792-3197792	missense_variant	MODERATE	SK41	AT1G09840	AT1G09840.4	62.55	2.594e-15
1:3197791:A:G	1:3197792-3197792	missense_variant	MODERATE	SK41	AT1G09840	AT1G09840.5	62.55	2.594e-15
1:3197791:A:G	1:3197792-3197792	missense_variant	MODERATE	SK41	AT1G09840	AT1G09840.6	62.55	2.594e-15
1:3197791:A:G	1:3197792-3197792	missense_variant	MODERATE	SK41	AT1G09840	AT1G09840.7	62.55	2.594e-15
1:3197791:A:G	1:3197792-3197792	missense_variant	MODERATE	SK41	AT1G09840	AT1G09840.8	62.55	2.594e-15
1:3197791:A:G	1:3197792-3197792	missense_variant	MODERATE	SK41	AT1G09840	AT1G09840.9	62.55	2.594e-15
1:3198016:C:A	1:3198017-3198017	splice_polypyrimidine_tract_variant,intron_variant	LOW	SK41	AT1G09840	AT1G09840.10	70.02	5.879e-17
1:3198016:C:A	1:3198017-3198017	splice_polypyrimidine_tract_variant,intron_variant	LOW	SK41	AT1G09840	AT1G09840.11	70.02	5.879e-17
1:3198016:C:A	1:3198017-3198017	splice_polypyrimidine_tract_variant,intron_variant	LOW	SK41	AT1G09840	AT1G09840.1	70.02	5.879e-17
1:3198016:C:A	1:3198017-3198017	splice_polypyrimidine_tract_variant,intron_variant	LOW	SK41	AT1G09840	AT1G09840.2	70.02	5.879e-17
1:3198016:C:A	1:3198017-3198017	splice_polypyrimidine_tract_variant,intron_variant	LOW	SK41	AT1G09840	AT1G09840.3	70.02	5.879e-17
1:3198016:C:A	1:3198017-3198017	splice_polypyrimidine_tract_variant,intron_variant	LOW	SK41	AT1G09840	AT1G09840.4	70.02	5.879e-17
1:3198016:C:A	1:3198017-3198017	splice_polypyrimidine_tract_variant,intron_variant	LOW	SK41	AT1G09840	AT1G09840.5	70.02	5.879e-17
1:3198016:C:A	1:3198017-3198017	splice_polypyrimidine_tract_variant,intron_variant	LOW	SK41	AT1G09840	AT1G09840.6	70.02	5.879e-17
1:3198016:C:A	1:3198017-3198017	splice_polypyrimidine_tract_variant,intron_variant	LOW	SK41	AT1G09840	AT1G09840.7	70.02	5.879e-17
1:3198016:C:A	1:3198017-3198017	splice_polypyrimidine_tract_variant,intron_variant	LOW	SK41	AT1G09840	AT1G09840.8	70.02	5.879e-17
1:3198016:C:A	1:3198017-3198017	splice_polypyrimidine_tract_variant,intron_variant	LOW	SK41	AT1G09840	AT1G09840.9	70.02	5.879e-17
1:3198042:A:T	1:3198043-3198043	intron_variant	MODIFIER	SK41	AT1G09840	AT1G09840.10	60.27	8.291e-15
1:3198042:A:T	1:3198043-3198043	intron_variant	MODIFIER	SK41	AT1G09840	AT1G09840.11	60.27	8.291e-15
1:3198042:A:T	1:3198043-3198043	intron_variant	MODIFIER	SK41	AT1G09840	AT1G09840.1	60.27	8.291e-15
1:3198042:A:T	1:3198043-3198043	intron_variant	MODIFIER	SK41	AT1G09840	AT1G09840.2	60.27	8.291e-15
1:3198042:A:T	1:3198043-3198043	intron_variant	MODIFIER	SK41	AT1G09840	AT1G09840.3	60.27	8.291e-15
1:3198042:A:T	1:3198043-3198043	intron_variant	MODIFIER	SK41	AT1G09840	AT1G09840.4	60.27	8.291e-15
1:3198042:A:T	1:3198043-3198043	intron_variant	MODIFIER	SK41	AT1G09840	AT1G09840.5	60.27	8.291e-15
1:3198042:A:T	1:3198043-3198043	intron_variant	MODIFIER	SK41	AT1G09840	AT1G09840.6	60.27	8.291e-15
1:3198042:A:T	1:3198043-3198043	intron_variant	MODIFIER	SK41	AT1G09840	AT1G09840.7	60.27	8.291e-15
1:3198042:A:T	1:3198043-3198043	intron_variant	MODIFIER	SK41	AT1G09840	AT1G09840.8	60.27	8.291e-15
1:3198042:A:T	1:3198043-3198043	intron_variant	MODIFIER	SK41	AT1G09840	AT1G09840.9	60.27	8.291e-15
1:3198074:G:A	1:3198075-3198075	intron_variant	MODIFIER	SK41	AT1G09840	AT1G09840.10	48.68	3.012e-12
1:3198074:G:A	1:3198075-3198075	intron_variant	MODIFIER	SK41	AT1G09840	AT1G09840.11	48.68	3.012e-12
1:3198074:G:A	1:3198075-3198075	intron_variant	MODIFIER	SK41	AT1G09840	AT1G09840.1	48.68	3.012e-12
1:3198074:G:A	1:3198075-3198075	intron_variant	MODIFIER	SK41	AT1G09840	AT1G09840.2	48.68	3.012e-12
1:3198074:G:A	1:3198075-3198075	intron_variant	MODIFIER	SK41	AT1G09840	AT1G09840.3	48.68	3.012e-12
1:3198074:G:A	1:3198075-3198075	intron_variant	MODIFIER	SK41	AT1G09840	AT1G09840.4	48.68	3.012e-12
1:3198074:G:A	1:3198075-3198075	intron_variant	MODIFIER	SK41	AT1G09840	AT1G09840.5	48.68	3.012e-12
1:3198074:G:A	1:3198075-3198075	intron_variant	MODIFIER	SK41	AT1G09840	AT1G09840.6	48.68	3.012e-12
1:3198074:G:A	1:3198075-3198075	intron_variant	MODIFIER	SK41	AT1G09840	AT1G09840.7	48.68	3.012e-12
1:3198074:G:A	1:3198075-3198075	intron_variant	MODIFIER	SK41	AT1G09840	AT1G09840.8	48.68	3.012e-12
1:3198074:G:A	1:3198075-3198075	intron_variant	MODIFIER	SK41	AT1G09840	AT1G09840.9	48.68	3.012e-12
1:3198164:A:T	1:3198165-3198165	intron_variant	MODIFIER	SK41	AT1G09840	AT1G09840.10	66.08	4.325e-16
1:3198164:A:T	1:3198165-3198165	intron_variant	MODIFIER	SK41	AT1G09840	AT1G09840.11	66.08	4.325e-16
1:3198164:A:T	1:3198165-3198165	intron_variant	MODIFIER	SK41	AT1G09840	AT1G09840.1	66.08	4.325e-16
1:3198164:A:T	1:3198165-3198165	intron_variant	MODIFIER	SK41	AT1G09840	AT1G09840.2	66.08	4.325e-16
1:3198164:A:T	1:3198165-3198165	intron_variant	MODIFIER	SK41	AT1G09840	AT1G09840.3	66.08	4.325e-16
1:3198164:A:T	1:3198165-3198165	intron_variant	MODIFIER	SK41	AT1G09840	AT1G09840.4	66.08	4.325e-16
1:3198164:A:T	1:3198165-3198165	intron_variant	MODIFIER	SK41	AT1G09840	AT1G09840.5	66.08	4.325e-16
1:3198164:A:T	1:3198165-3198165	intron_variant	MODIFIER	SK41	AT1G09840	AT1G09840.6	66.08	4.325e-16
1:3198164:A:T	1:3198165-3198165	intron_variant	MODIFIER	SK41	AT1G09840	AT1G09840.7	66.08	4.325e-16
1:3198164:A:T	1:3198165-3198165	intron_variant	MODIFIER	SK41	AT1G09840	AT1G09840.8	66.08	4.325e-16
1:3198164:A:T	1:3198165-3198165	intron_variant	MODIFIER	SK41	AT1G09840	AT1G09840.9	66.08	4.325e-16
1:3198187:T:A	1:3198188-3198188	intron_variant	MODIFIER	SK41	AT1G09840	AT1G09840.10	46.41	9.594e-12
1:3198187:T:A	1:3198188-3198188	intron_variant	MODIFIER	SK41	AT1G09840	AT1G09840.11	46.41	9.594e-12
1:3198187:T:A	1:3198188-3198188	intron_variant	MODIFIER	SK41	AT1G09840	AT1G09840.1	46.41	9.594e-12
1:3198187:T:A	1:3198188-3198188	intron_variant	MODIFIER	SK41	AT1G09840	AT1G09840.2	46.41	9.594e-12
1:3198187:T:A	1:3198188-3198188	intron_variant	MODIFIER	SK41	AT1G09840	AT1G09840.3	46.41	9.594e-12
1:3198187:T:A	1:3198188-3198188	intron_variant	MODIFIER	SK41	AT1G09840	AT1G09840.4	46.41	9.594e-12
1:3198187:T:A	1:3198188-3198188	intron_variant	MODIFIER	SK41	AT1G09840	AT1G09840.5	46.41	9.594e-12
1:3198187:T:A	1:3198188-3198188	intron_variant	MODIFIER	SK41	AT1G09840	AT1G09840.6	46.41	9.594e-12
1:3198187:T:A	1:3198188-3198188	intron_variant	MODIFIER	SK41	AT1G09840	AT1G09840.7	46.41	9.594e-12
1:3198187:T:A	1:3198188-3198188	intron_variant	MODIFIER	SK41	AT1G09840	AT1G09840.8	46.41	9.594e-12
1:3198187:T:A	1:3198188-3198188	intron_variant	MODIFIER	SK41	AT1G09840	AT1G09840.9	46.41	9.594e-12
1:3198229:G:A	1:3198230-3198230	intron_variant	MODIFIER	SK41	AT1G09840	AT1G09840.10	46.07	1.14e-11
1:3198229:G:A	1:3198230-3198230	intron_variant	MODIFIER	SK41	AT1G09840	AT1G09840.11	46.07	1.14e-11
1:3198229:G:A	1:3198230-3198230	intron_variant	MODIFIER	SK41	AT1G09840	AT1G09840.1	46.07	1.14e-11
1:3198229:G:A	1:3198230-3198230	intron_variant	MODIFIER	SK41	AT1G09840	AT1G09840.2	46.07	1.14e-11
1:3198229:G:A	1:3198230-3198230	intron_variant	MODIFIER	SK41	AT1G09840	AT1G09840.3	46.07	1.14e-11
1:3198229:G:A	1:3198230-3198230	intron_variant	MODIFIER	SK41	AT1G09840	AT1G09840.4	46.07	1.14e-11
1:3198229:G:A	1:3198230-3198230	intron_variant	MODIFIER	SK41	AT1G09840	AT1G09840.5	46.07	1.14e-11
1:3198229:G:A	1:3198230-3198230	intron_variant	MODIFIER	SK41	AT1G09840	AT1G09840.6	46.07	1.14e-11
1:3198229:G:A	1:3198230-3198230	intron_variant	MODIFIER	SK41	AT1G09840	AT1G09840.7	46.07	1.14e-11
1:3198229:G:A	1:3198230-3198230	intron_variant	MODIFIER	SK41	AT1G09840	AT1G09840.8	46.07	1.14e-11
1:3198229:G:A	1:3198230-3198230	intron_variant	MODIFIER	SK41	AT1G09840	AT1G09840.9	46.07	1.14e-11
1:3198461:A:G	1:3198462-3198462	missense_variant	MODERATE	SK41	AT1G09840	AT1G09840.10	75.58	3.509e-18
1:3198461:A:G	1:3198462-3198462	missense_variant	MODERATE	SK41	AT1G09840	AT1G09840.11	75.58	3.509e-18
1:3198461:A:G	1:3198462-3198462	missense_variant	MODERATE	SK41	AT1G09840	AT1G09840.1	75.58	3.509e-18
1:3198461:A:G	1:3198462-3198462	missense_variant	MODERATE	SK41	AT1G09840	AT1G09840.2	75.58	3.509e-18
1:3198461:A:G	1:3198462-3198462	missense_variant	MODERATE	SK41	AT1G09840	AT1G09840.3	75.58	3.509e-18
1:3198461:A:G	1:3198462-3198462	missense_variant	MODERATE	SK41	AT1G09840	AT1G09840.4	75.58	3.509e-18
1:3198461:A:G	1:3198462-3198462	missense_variant	MODERATE	SK41	AT1G09840	AT1G09840.5	75.58	3.509e-18
1:3198461:A:G	1:3198462-3198462	missense_variant	MODERATE	SK41	AT1G09840	AT1G09840.6	75.58	3.509e-18
1:3198461:A:G	1:3198462-3198462	missense_variant	MODERATE	SK41	AT1G09840	AT1G09840.7	75.58	3.509e-18
1:3198461:A:G	1:3198462-3198462	missense_variant	MODERATE	SK41	AT1G09840	AT1G09840.8	75.58	3.509e-18
1:3198461:A:G	1:3198462-3198462	missense_variant	MODERATE	SK41	AT1G09840	AT1G09840.9	75.58	3.509e-18
1:3198522:A:C	1:3198523-3198523	splice_polypyrimidine_tract_variant,splice_region_variant,intron_variant	LOW	SK41	AT1G09840	AT1G09840.10	62.92	2.156e-15
1:3198522:A:C	1:3198523-3198523	splice_polypyrimidine_tract_variant,splice_region_variant,intron_variant	LOW	SK41	AT1G09840	AT1G09840.11	62.92	2.156e-15
1:3198522:A:C	1:3198523-3198523	splice_polypyrimidine_tract_variant,splice_region_variant,intron_variant	LOW	SK41	AT1G09840	AT1G09840.1	62.92	2.156e-15
1:3198522:A:C	1:3198523-3198523	splice_polypyrimidine_tract_variant,splice_region_variant,intron_variant	LOW	SK41	AT1G09840	AT1G09840.2	62.92	2.156e-15
1:3198522:A:C	1:3198523-3198523	splice_polypyrimidine_tract_variant,splice_region_variant,intron_variant	LOW	SK41	AT1G09840	AT1G09840.3	62.92	2.156e-15
1:3198522:A:C	1:3198523-3198523	splice_polypyrimidine_tract_variant,splice_region_variant,intron_variant	LOW	SK41	AT1G09840	AT1G09840.4	62.92	2.156e-15
1:3198522:A:C	1:3198523-3198523	splice_polypyrimidine_tract_variant,splice_region_variant,intron_variant	LOW	SK41	AT1G09840	AT1G09840.5	62.92	2.156e-15
1:3198522:A:C	1:3198523-3198523	splice_polypyrimidine_tract_variant,splice_region_variant,intron_variant	LOW	SK41	AT1G09840	AT1G09840.6	62.92	2.156e-15
1:3198522:A:C	1:3198523-3198523	splice_polypyrimidine_tract_variant,splice_region_variant,intron_variant	LOW	SK41	AT1G09840	AT1G09840.7	62.92	2.156e-15
1:3198522:A:C	1:3198523-3198523	splice_polypyrimidine_tract_variant,splice_region_variant,intron_variant	LOW	SK41	AT1G09840	AT1G09840.8	62.92	2.156e-15
1:3198522:A:C	1:3198523-3198523	splice_polypyrimidine_tract_variant,splice_region_variant,intron_variant	LOW	SK41	AT1G09840	AT1G09840.9	62.92	2.156e-15
1:3198559:A:T	1:3198560-3198560	intron_variant	MODIFIER	SK41	AT1G09840	AT1G09840.10	71.74	2.454e-17
1:3198559:A:T	1:3198560-3198560	intron_variant	MODIFIER	SK41	AT1G09840	AT1G09840.11	71.74	2.454e-17
1:3198559:A:T	1:3198560-3198560	intron_variant	MODIFIER	SK41	AT1G09840	AT1G09840.1	71.74	2.454e-17
1:3198559:A:T	1:3198560-3198560	intron_variant	MODIFIER	SK41	AT1G09840	AT1G09840.2	71.74	2.454e-17
1:3198559:A:T	1:3198560-3198560	intron_variant	MODIFIER	SK41	AT1G09840	AT1G09840.3	71.74	2.454e-17
1:3198559:A:T	1:3198560-3198560	intron_variant	MODIFIER	SK41	AT1G09840	AT1G09840.4	71.74	2.454e-17
1:3198559:A:T	1:3198560-3198560	intron_variant	MODIFIER	SK41	AT1G09840	AT1G09840.5	71.74	2.454e-17
1:3198559:A:T	1:3198560-3198560	intron_variant	MODIFIER	SK41	AT1G09840	AT1G09840.6	71.74	2.454e-17
1:3198559:A:T	1:3198560-3198560	intron_variant	MODIFIER	SK41	AT1G09840	AT1G09840.7	71.74	2.454e-17
1:3198559:A:T	1:3198560-3198560	intron_variant	MODIFIER	SK41	AT1G09840	AT1G09840.8	71.74	2.454e-17
1:3198559:A:T	1:3198560-3198560	intron_variant	MODIFIER	SK41	AT1G09840	AT1G09840.9	71.74	2.454e-17
1:3198588:T:G	1:3198589-3198589	intron_variant	MODIFIER	SK41	AT1G09840	AT1G09840.10	90.56	1.791e-21
1:3198588:T:G	1:3198589-3198589	intron_variant	MODIFIER	SK41	AT1G09840	AT1G09840.11	90.56	1.791e-21
1:3198588:T:G	1:3198589-3198589	intron_variant	MODIFIER	SK41	AT1G09840	AT1G09840.1	90.56	1.791e-21
1:3198588:T:G	1:3198589-3198589	intron_variant	MODIFIER	SK41	AT1G09840	AT1G09840.2	90.56	1.791e-21
1:3198588:T:G	1:3198589-3198589	intron_variant	MODIFIER	SK41	AT1G09840	AT1G09840.3	90.56	1.791e-21
1:3198588:T:G	1:3198589-3198589	intron_variant	MODIFIER	SK41	AT1G09840	AT1G09840.4	90.56	1.791e-21
1:3198588:T:G	1:3198589-3198589	intron_variant	MODIFIER	SK41	AT1G09840	AT1G09840.5	90.56	1.791e-21
1:3198588:T:G	1:3198589-3198589	intron_variant	MODIFIER	SK41	AT1G09840	AT1G09840.6	90.56	1.791e-21
1:3198588:T:G	1:3198589-3198589	intron_variant	MODIFIER	SK41	AT1G09840	AT1G09840.7	90.56	1.791e-21
1:3198588:T:G	1:3198589-3198589	intron_variant	MODIFIER	SK41	AT1G09840	AT1G09840.8	90.56	1.791e-21
1:3198588:T:G	1:3198589-3198589	intron_variant	MODIFIER	SK41	AT1G09840	AT1G09840.9	90.56	1.791e-21
1:3198597:T:A	1:3198598-3198598	intron_variant	MODIFIER	SK41	AT1G09840	AT1G09840.10	92.89	5.528e-22
1:3198597:T:A	1:3198598-3198598	intron_variant	MODIFIER	SK41	AT1G09840	AT1G09840.11	92.89	5.528e-22
1:3198597:T:A	1:3198598-3198598	intron_variant	MODIFIER	SK41	AT1G09840	AT1G09840.1	92.89	5.528e-22
1:3198597:T:A	1:3198598-3198598	intron_variant	MODIFIER	SK41	AT1G09840	AT1G09840.2	92.89	5.528e-22
1:3198597:T:A	1:3198598-3198598	intron_variant	MODIFIER	SK41	AT1G09840	AT1G09840.3	92.89	5.528e-22
1:3198597:T:A	1:3198598-3198598	intron_variant	MODIFIER	SK41	AT1G09840	AT1G09840.4	92.89	5.528e-22
1:3198597:T:A	1:3198598-3198598	intron_variant	MODIFIER	SK41	AT1G09840	AT1G09840.5	92.89	5.528e-22
1:3198597:T:A	1:3198598-3198598	intron_variant	MODIFIER	SK41	AT1G09840	AT1G09840.6	92.89	5.528e-22
1:3198597:T:A	1:3198598-3198598	intron_variant	MODIFIER	SK41	AT1G09840	AT1G09840.7	92.89	5.528e-22
1:3198597:T:A	1:3198598-3198598	intron_variant	MODIFIER	SK41	AT1G09840	AT1G09840.8	92.89	5.528e-22
1:3198597:T:A	1:3198598-3198598	intron_variant	MODIFIER	SK41	AT1G09840	AT1G09840.9	92.89	5.528e-22
1:3198621:G:A	1:3198622-3198622	intron_variant	MODIFIER	SK41	AT1G09840	AT1G09840.10	81.12	2.121e-19
1:3198621:G:A	1:3198622-3198622	intron_variant	MODIFIER	SK41	AT1G09840	AT1G09840.11	81.12	2.121e-19
1:3198621:G:A	1:3198622-3198622	intron_variant	MODIFIER	SK41	AT1G09840	AT1G09840.1	81.12	2.121e-19
1:3198621:G:A	1:3198622-3198622	intron_variant	MODIFIER	SK41	AT1G09840	AT1G09840.2	81.12	2.121e-19
1:3198621:G:A	1:3198622-3198622	intron_variant	MODIFIER	SK41	AT1G09840	AT1G09840.3	81.12	2.121e-19
1:3198621:G:A	1:3198622-3198622	intron_variant	MODIFIER	SK41	AT1G09840	AT1G09840.4	81.12	2.121e-19
1:3198621:G:A	1:3198622-3198622	intron_variant	MODIFIER	SK41	AT1G09840	AT1G09840.5	81.12	2.121e-19
1:3198621:G:A	1:3198622-3198622	intron_variant	MODIFIER	SK41	AT1G09840	AT1G09840.6	81.12	2.121e-19
1:3198621:G:A	1:3198622-3198622	intron_variant	MODIFIER	SK41	AT1G09840	AT1G09840.7	81.12	2.121e-19
1:3198621:G:A	1:3198622-3198622	intron_variant	MODIFIER	SK41	AT1G09840	AT1G09840.8	81.12	2.121e-19
1:3198621:G:A	1:3198622-3198622	intron_variant	MODIFIER	SK41	AT1G09840	AT1G09840.9	81.12	2.121e-19
1:3198624:T:A	1:3198625-3198625	intron_variant	MODIFIER	SK41	AT1G09840	AT1G09840.10	88.37	5.434e-21
1:3198624:T:A	1:3198625-3198625	intron_variant	MODIFIER	SK41	AT1G09840	AT1G09840.11	88.37	5.434e-21
1:3198624:T:A	1:3198625-3198625	intron_variant	MODIFIER	SK41	AT1G09840	AT1G09840.1	88.37	5.434e-21
1:3198624:T:A	1:3198625-3198625	intron_variant	MODIFIER	SK41	AT1G09840	AT1G09840.2	88.37	5.434e-21
1:3198624:T:A	1:3198625-3198625	intron_variant	MODIFIER	SK41	AT1G09840	AT1G09840.3	88.37	5.434e-21
1:3198624:T:A	1:3198625-3198625	intron_variant	MODIFIER	SK41	AT1G09840	AT1G09840.4	88.37	5.434e-21
1:3198624:T:A	1:3198625-3198625	intron_variant	MODIFIER	SK41	AT1G09840	AT1G09840.5	88.37	5.434e-21
1:3198624:T:A	1:3198625-3198625	intron_variant	MODIFIER	SK41	AT1G09840	AT1G09840.6	88.37	5.434e-21
1:3198624:T:A	1:3198625-3198625	intron_variant	MODIFIER	SK41	AT1G09840	AT1G09840.7	88.37	5.434e-21
1:3198624:T:A	1:3198625-3198625	intron_variant	MODIFIER	SK41	AT1G09840	AT1G09840.8	88.37	5.434e-21
1:3198624:T:A	1:3198625-3198625	intron_variant	MODIFIER	SK41	AT1G09840	AT1G09840.9	88.37	5.434e-21
1:3198653:A:T	1:3198654-3198654	splice_donor_variant	HIGH	SK41	AT1G09840	AT1G09840.10	72.08	2.071e-17
1:3198653:A:T	1:3198654-3198654	splice_donor_variant	HIGH	SK41	AT1G09840	AT1G09840.11	72.08	2.071e-17
1:3198653:A:T	1:3198654-3198654	splice_donor_variant	HIGH	SK41	AT1G09840	AT1G09840.1	72.08	2.071e-17
1:3198653:A:T	1:3198654-3198654	splice_donor_variant	HIGH	SK41	AT1G09840	AT1G09840.2	72.08	2.071e-17
1:3198653:A:T	1:3198654-3198654	splice_donor_variant	HIGH	SK41	AT1G09840	AT1G09840.3	72.08	2.071e-17
1:3198653:A:T	1:3198654-3198654	splice_donor_variant	HIGH	SK41	AT1G09840	AT1G09840.4	72.08	2.071e-17
1:3198653:A:T	1:3198654-3198654	splice_donor_variant	HIGH	SK41	AT1G09840	AT1G09840.5	72.08	2.071e-17
1:3198653:A:T	1:3198654-3198654	splice_donor_variant	HIGH	SK41	AT1G09840	AT1G09840.6	72.08	2.071e-17
1:3198653:A:T	1:3198654-3198654	splice_donor_variant	HIGH	SK41	AT1G09840	AT1G09840.7	72.08	2.071e-17
1:3198653:A:T	1:3198654-3198654	splice_donor_variant	HIGH	SK41	AT1G09840	AT1G09840.8	72.08	2.071e-17
1:3198653:A:T	1:3198654-3198654	splice_donor_variant	HIGH	SK41	AT1G09840	AT1G09840.9	72.08	2.071e-17
1:3198695:T:C	1:3198696-3198696	missense_variant	MODERATE	SK41	AT1G09840	AT1G09840.10	56.39	5.933e-14
1:3198695:T:C	1:3198696-3198696	missense_variant	MODERATE	SK41	AT1G09840	AT1G09840.11	56.39	5.933e-14
1:3198695:T:C	1:3198696-3198696	missense_variant	MODERATE	SK41	AT1G09840	AT1G09840.1	56.39	5.933e-14
1:3198695:T:C	1:3198696-3198696	missense_variant	MODERATE	SK41	AT1G09840	AT1G09840.2	56.39	5.933e-14
1:3198695:T:C	1:3198696-3198696	missense_variant	MODERATE	SK41	AT1G09840	AT1G09840.3	56.39	5.933e-14
1:3198695:T:C	1:3198696-3198696	missense_variant	MODERATE	SK41	AT1G09840	AT1G09840.4	56.39	5.933e-14
1:3198695:T:C	1:3198696-3198696	missense_variant	MODERATE	SK41	AT1G09840	AT1G09840.5	56.39	5.933e-14
1:3198695:T:C	1:3198696-3198696	missense_variant	MODERATE	SK41	AT1G09840	AT1G09840.6	56.39	5.933e-14
1:3198695:T:C	1:3198696-3198696	missense_variant	MODERATE	SK41	AT1G09840	AT1G09840.7	56.39	5.933e-14
1:3198695:T:C	1:3198696-3198696	missense_variant	MODERATE	SK41	AT1G09840	AT1G09840.8	56.39	5.933e-14
1:3198695:T:C	1:3198696-3198696	missense_variant	MODERATE	SK41	AT1G09840	AT1G09840.9	56.39	5.933e-14
1:3199215:T:C	1:3199216-3199216	missense_variant	MODERATE	SK41	AT1G09840	AT1G09840.10	59.15	1.463e-14
1:3199215:T:C	1:3199216-3199216	missense_variant	MODERATE	SK41	AT1G09840	AT1G09840.1	59.15	1.463e-14
1:3199215:T:C	1:3199216-3199216	missense_variant	MODERATE	SK41	AT1G09840	AT1G09840.2	59.15	1.463e-14
1:3199215:T:C	1:3199216-3199216	missense_variant	MODERATE	SK41	AT1G09840	AT1G09840.3	59.15	1.463e-14
1:3199215:T:C	1:3199216-3199216	missense_variant	MODERATE	SK41	AT1G09840	AT1G09840.4	59.15	1.463e-14
1:3199215:T:C	1:3199216-3199216	missense_variant	MODERATE	SK41	AT1G09840	AT1G09840.5	59.15	1.463e-14
1:3199215:T:C	1:3199216-3199216	missense_variant	MODERATE	SK41	AT1G09840	AT1G09840.6	59.15	1.463e-14
1:3199215:T:C	1:3199216-3199216	missense_variant	MODERATE	SK41	AT1G09840	AT1G09840.7	59.15	1.463e-14
1:3199215:T:C	1:3199216-3199216	missense_variant	MODERATE	SK41	AT1G09840	AT1G09840.8	59.15	1.463e-14
1:3199215:T:C	1:3199216-3199216	missense_variant	MODERATE	SK41	AT1G09840	AT1G09840.9	59.15	1.463e-14
1:3199781:C:T	1:3199782-3199782	intron_variant	MODIFIER	SK41	AT1G09840	AT1G09840.1	65.89	4.764e-16
1:3199781:C:T	1:3199782-3199782	intron_variant	MODIFIER	SK41	AT1G09840	AT1G09840.2	65.89	4.764e-16
1:3199781:C:T	1:3199782-3199782	5_prime_UTR_variant	MODIFIER	SK41	AT1G09840	AT1G09840.3	65.89	4.764e-16
1:3199781:C:T	1:3199782-3199782	intron_variant	MODIFIER	SK41	AT1G09840	AT1G09840.4	65.89	4.764e-16
1:3199781:C:T	1:3199782-3199782	5_prime_UTR_variant	MODIFIER	SK41	AT1G09840	AT1G09840.5	65.89	4.764e-16
1:3199781:C:T	1:3199782-3199782	5_prime_UTR_variant	MODIFIER	SK41	AT1G09840	AT1G09840.6	65.89	4.764e-16
1:3199781:C:T	1:3199782-3199782	intron_variant	MODIFIER	SK41	AT1G09840	AT1G09840.7	65.89	4.764e-16
1:3199781:C:T	1:3199782-3199782	intron_variant	MODIFIER	SK41	AT1G09840	AT1G09840.8	65.89	4.764e-16
1:3199781:C:T	1:3199782-3199782	intron_variant	MODIFIER	SK41	AT1G09840	AT1G09840.9	65.89	4.764e-16
1:3199821:A:G	1:3199822-3199822	intron_variant	MODIFIER	SK41	AT1G09840	AT1G09840.1	58.22	2.348e-14
1:3199821:A:G	1:3199822-3199822	intron_variant	MODIFIER	SK41	AT1G09840	AT1G09840.2	58.22	2.348e-14
1:3199821:A:G	1:3199822-3199822	5_prime_UTR_variant	MODIFIER	SK41	AT1G09840	AT1G09840.3	58.22	2.348e-14
1:3199821:A:G	1:3199822-3199822	intron_variant	MODIFIER	SK41	AT1G09840	AT1G09840.4	58.22	2.348e-14
1:3199821:A:G	1:3199822-3199822	5_prime_UTR_variant	MODIFIER	SK41	AT1G09840	AT1G09840.5	58.22	2.348e-14
1:3199821:A:G	1:3199822-3199822	5_prime_UTR_variant	MODIFIER	SK41	AT1G09840	AT1G09840.6	58.22	2.348e-14
1:3199821:A:G	1:3199822-3199822	intron_variant	MODIFIER	SK41	AT1G09840	AT1G09840.7	58.22	2.348e-14
1:3199821:A:G	1:3199822-3199822	intron_variant	MODIFIER	SK41	AT1G09840	AT1G09840.8	58.22	2.348e-14
1:3199821:A:G	1:3199822-3199822	intron_variant	MODIFIER	SK41	AT1G09840	AT1G09840.9	58.22	2.348e-14
1:3199943:A:G	1:3199944-3199944	intron_variant	MODIFIER	SK41	AT1G09840	AT1G09840.1	48.61	3.118e-12
1:3199943:A:G	1:3199944-3199944	intron_variant	MODIFIER	SK41	AT1G09840	AT1G09840.2	48.61	3.118e-12
1:3199943:A:G	1:3199944-3199944	5_prime_UTR_variant	MODIFIER	SK41	AT1G09840	AT1G09840.3	48.61	3.118e-12
1:3199943:A:G	1:3199944-3199944	intron_variant	MODIFIER	SK41	AT1G09840	AT1G09840.4	48.61	3.118e-12
1:3199943:A:G	1:3199944-3199944	5_prime_UTR_variant	MODIFIER	SK41	AT1G09840	AT1G09840.5	48.61	3.118e-12
1:3199943:A:G	1:3199944-3199944	5_prime_UTR_variant	MODIFIER	SK41	AT1G09840	AT1G09840.6	48.61	3.118e-12
1:3199943:A:G	1:3199944-3199944	intron_variant	MODIFIER	SK41	AT1G09840	AT1G09840.7	48.61	3.118e-12
1:3199943:A:G	1:3199944-3199944	intron_variant	MODIFIER	SK41	AT1G09840	AT1G09840.8	48.61	3.118e-12
1:3199943:A:G	1:3199944-3199944	intron_variant	MODIFIER	SK41	AT1G09840	AT1G09840.9	48.61	3.118e-12
1:3211696:A:G	1:3211697-3211697	intron_variant	MODIFIER	AT1G09880	AT1G09880	AT1G09880.2	46.08	1.134e-11
1:3211696:A:G	1:3211697-3211697	intron_variant	MODIFIER	AT1G09880	AT1G09880	AT1G09880.3	46.08	1.134e-11
1:3211696:A:G	1:3211697-3211697	intron_variant	MODIFIER	AT1G09880	AT1G09880	AT1G09880.4	46.08	1.134e-11
1:3211729:A:C	1:3211730-3211730	intron_variant	MODIFIER	AT1G09880	AT1G09880	AT1G09880.2	42.03	9.009e-11
1:3211729:A:C	1:3211730-3211730	intron_variant	MODIFIER	AT1G09880	AT1G09880	AT1G09880.3	42.03	9.009e-11
1:3211729:A:C	1:3211730-3211730	intron_variant	MODIFIER	AT1G09880	AT1G09880	AT1G09880.4	42.03	9.009e-11
1:3211744:G:A	1:3211745-3211745	intron_variant	MODIFIER	AT1G09880	AT1G09880	AT1G09880.2	43.13	5.119e-11
1:3211744:G:A	1:3211745-3211745	intron_variant	MODIFIER	AT1G09880	AT1G09880	AT1G09880.3	43.13	5.119e-11
1:3211744:G:A	1:3211745-3211745	intron_variant	MODIFIER	AT1G09880	AT1G09880	AT1G09880.4	43.13	5.119e-11
1:3211749:A:T	1:3211750-3211750	intron_variant	MODIFIER	AT1G09880	AT1G09880	AT1G09880.2	54.5	1.558e-13
1:3211749:A:T	1:3211750-3211750	intron_variant	MODIFIER	AT1G09880	AT1G09880	AT1G09880.3	54.5	1.558e-13
1:3211749:A:T	1:3211750-3211750	intron_variant	MODIFIER	AT1G09880	AT1G09880	AT1G09880.4	54.5	1.558e-13
1:3214654:A:G	1:3214655-3214655	missense_variant	MODERATE	AT1G09890	AT1G09890	AT1G09890.1	42.7	6.396e-11
1:3214654:A:G	1:3214655-3214655	3_prime_UTR_variant	MODIFIER	AT1G09890	AT1G09890	AT1G09890.2	42.7	6.396e-11
1:3214654:A:G	1:3214655-3214655	missense_variant	MODERATE	AT1G09890	AT1G09890	AT1G09890.3	42.7	6.396e-11
1:3214654:A:G	1:3214655-3214655	missense_variant	MODERATE	AT1G09890	AT1G09890	AT1G09890.4	42.7	6.396e-11
1:3214654:A:G	1:3214655-3214655	missense_variant	MODERATE	AT1G09890	AT1G09890	AT1G09890.5	42.7	6.396e-11
1:3215121:T:G	1:3215122-3215122	missense_variant	MODERATE	AT1G09890	AT1G09890	AT1G09890.1	45.82	1.299e-11
1:3215121:T:G	1:3215122-3215122	missense_variant	MODERATE	AT1G09890	AT1G09890	AT1G09890.2	45.82	1.299e-11
1:3215121:T:G	1:3215122-3215122	missense_variant	MODERATE	AT1G09890	AT1G09890	AT1G09890.3	45.82	1.299e-11
1:3215121:T:G	1:3215122-3215122	missense_variant	MODERATE	AT1G09890	AT1G09890	AT1G09890.4	45.82	1.299e-11
1:3215121:T:G	1:3215122-3215122	missense_variant	MODERATE	AT1G09890	AT1G09890	AT1G09890.5	45.82	1.299e-11
1:3230076:T:A	1:3230077-3230077	5_prime_UTR_variant	MODIFIER	OPT2	AT1G09930	AT1G09930.1	45.09	1.885e-11
1:3252505:C:T	1:3252506-3252506	synonymous_variant	LOW	LRR%20XI-23	AT1G09970	AT1G09970.1	44.46	2.59e-11
1:3252505:C:T	1:3252506-3252506	synonymous_variant	LOW	LRR%20XI-23	AT1G09970	AT1G09970.2	44.46	2.59e-11
1:3252587:T:A	1:3252588-3252588	missense_variant	MODERATE	LRR%20XI-23	AT1G09970	AT1G09970.1	49.82	1.687e-12
1:3252587:T:A	1:3252588-3252588	missense_variant	MODERATE	LRR%20XI-23	AT1G09970	AT1G09970.2	49.82	1.687e-12
1:3252598:C:T	1:3252599-3252599	synonymous_variant	LOW	LRR%20XI-23	AT1G09970	AT1G09970.1	49.96	1.57e-12
1:3252598:C:T	1:3252599-3252599	synonymous_variant	LOW	LRR%20XI-23	AT1G09970	AT1G09970.2	49.96	1.57e-12
1:3252608:T:C	1:3252609-3252609	missense_variant	MODERATE	LRR%20XI-23	AT1G09970	AT1G09970.1	51.53	7.055e-13
1:3252608:T:C	1:3252609-3252609	missense_variant	MODERATE	LRR%20XI-23	AT1G09970	AT1G09970.2	51.53	7.055e-13
1:3253466:A:G	1:3253467-3253467	missense_variant	MODERATE	LRR%20XI-23	AT1G09970	AT1G09970.1	48.03	4.2e-12
1:3253466:A:G	1:3253467-3253467	missense_variant	MODERATE	LRR%20XI-23	AT1G09970	AT1G09970.2	48.03	4.2e-12
1:3253490:G:C	1:3253491-3253491	missense_variant	MODERATE	LRR%20XI-23	AT1G09970	AT1G09970.1	44.45	2.603e-11
1:3253490:G:C	1:3253491-3253491	missense_variant	MODERATE	LRR%20XI-23	AT1G09970	AT1G09970.2	44.45	2.603e-11
1:3253517:C:G	1:3253518-3253518	missense_variant	MODERATE	LRR%20XI-23	AT1G09970	AT1G09970.1	47.29	6.135e-12
1:3253517:C:G	1:3253518-3253518	missense_variant	MODERATE	LRR%20XI-23	AT1G09970	AT1G09970.2	47.29	6.135e-12
1:3253526:C:T	1:3253527-3253527	missense_variant	MODERATE	LRR%20XI-23	AT1G09970	AT1G09970.1	43.52	4.191e-11
1:3253526:C:T	1:3253527-3253527	missense_variant	MODERATE	LRR%20XI-23	AT1G09970	AT1G09970.2	43.52	4.191e-11
1:3253596:A:T	1:3253597-3253597	missense_variant	MODERATE	LRR%20XI-23	AT1G09970	AT1G09970.1	67.07	2.622e-16
1:3253596:A:T	1:3253597-3253597	missense_variant	MODERATE	LRR%20XI-23	AT1G09970	AT1G09970.2	67.07	2.622e-16
1:3253597:C:A	1:3253598-3253598	missense_variant	MODERATE	LRR%20XI-23	AT1G09970	AT1G09970.1	59.97	9.614e-15
1:3253597:C:A	1:3253598-3253598	missense_variant	MODERATE	LRR%20XI-23	AT1G09970	AT1G09970.2	59.97	9.614e-15
1:3253598:C:G	1:3253599-3253599	missense_variant	MODERATE	LRR%20XI-23	AT1G09970	AT1G09970.1	73.62	9.457e-18
1:3253598:C:G	1:3253599-3253599	missense_variant	MODERATE	LRR%20XI-23	AT1G09970	AT1G09970.2	73.62	9.457e-18
1:3253619:G:C	1:3253620-3253620	missense_variant	MODERATE	LRR%20XI-23	AT1G09970	AT1G09970.1	67.91	1.709e-16
1:3253619:G:C	1:3253620-3253620	missense_variant	MODERATE	LRR%20XI-23	AT1G09970	AT1G09970.2	67.91	1.709e-16
1:3253811:C:T	1:3253812-3253812	missense_variant	MODERATE	LRR%20XI-23	AT1G09970	AT1G09970.1	43.41	4.44e-11
1:3253811:C:T	1:3253812-3253812	missense_variant	MODERATE	LRR%20XI-23	AT1G09970	AT1G09970.2	43.41	4.44e-11
1:3253853:G:A	1:3253854-3253854	missense_variant	MODERATE	LRR%20XI-23	AT1G09970	AT1G09970.1	49.33	2.163e-12
1:3253853:G:A	1:3253854-3253854	missense_variant	MODERATE	LRR%20XI-23	AT1G09970	AT1G09970.2	49.33	2.163e-12
1:3253904:G:T	1:3253905-3253905	missense_variant	MODERATE	LRR%20XI-23	AT1G09970	AT1G09970.1	48.14	3.969e-12
1:3253904:G:T	1:3253905-3253905	missense_variant	MODERATE	LRR%20XI-23	AT1G09970	AT1G09970.2	48.14	3.969e-12
1:3254021:G:A	1:3254022-3254022	missense_variant	MODERATE	LRR%20XI-23	AT1G09970	AT1G09970.1	60.49	7.402e-15
1:3254021:G:A	1:3254022-3254022	missense_variant	MODERATE	LRR%20XI-23	AT1G09970	AT1G09970.2	60.49	7.402e-15
1:3254031:T:C	1:3254032-3254032	missense_variant	MODERATE	LRR%20XI-23	AT1G09970	AT1G09970.1	63.69	1.455e-15
1:3254031:T:C	1:3254032-3254032	missense_variant	MODERATE	LRR%20XI-23	AT1G09970	AT1G09970.2	63.69	1.455e-15
1:3254064:T:C	1:3254065-3254065	missense_variant	MODERATE	LRR%20XI-23	AT1G09970	AT1G09970.1	47.64	5.112e-12
1:3254064:T:C	1:3254065-3254065	missense_variant	MODERATE	LRR%20XI-23	AT1G09970	AT1G09970.2	47.64	5.112e-12
1:3254162:C:A	1:3254163-3254163	missense_variant	MODERATE	LRR%20XI-23	AT1G09970	AT1G09970.1	49.99	1.542e-12
1:3254162:C:A	1:3254163-3254163	missense_variant	MODERATE	LRR%20XI-23	AT1G09970	AT1G09970.2	49.99	1.542e-12
1:3254253:T:G	1:3254254-3254254	missense_variant	MODERATE	LRR%20XI-23	AT1G09970	AT1G09970.1	51.96	5.673e-13
1:3254253:T:G	1:3254254-3254254	missense_variant	MODERATE	LRR%20XI-23	AT1G09970	AT1G09970.2	51.96	5.673e-13
1:3255043:T:A	1:3255044-3255044	splice_polypyrimidine_tract_variant,intron_variant	LOW	LRR%20XI-23	AT1G09970	AT1G09970.1	43.2	4.944e-11
1:3255043:T:A	1:3255044-3255044	splice_polypyrimidine_tract_variant,splice_region_variant,intron_variant	LOW	LRR%20XI-23	AT1G09970	AT1G09970.2	43.2	4.944e-11
1:3255077:A:G	1:3255078-3255078	missense_variant	MODERATE	LRR%20XI-23	AT1G09970	AT1G09970.1	50.74	1.056e-12
1:3255077:A:G	1:3255078-3255078	missense_variant	MODERATE	LRR%20XI-23	AT1G09970	AT1G09970.2	50.74	1.056e-12
1:3261108:A:C	1:3261109-3261109	intron_variant	MODIFIER	AT1G09980	AT1G09980	AT1G09980.1	43.45	4.344e-11
1:3261108:A:C	1:3261109-3261109	intron_variant	MODIFIER	AT1G09980	AT1G09980	AT1G09980.2	43.45	4.344e-11
1:3261108:A:C	1:3261109-3261109	5_prime_UTR_variant	MODIFIER	AT1G09980	AT1G09980	AT1G09980.3	43.45	4.344e-11
1:3261473:G:C	1:3261474-3261474	5_prime_UTR_variant	MODIFIER	AT1G09980	AT1G09980	AT1G09980.1	45.94	1.222e-11
1:3261473:G:C	1:3261474-3261474	5_prime_UTR_variant	MODIFIER	AT1G09980	AT1G09980	AT1G09980.2	45.94	1.222e-11
1:3261473:G:C	1:3261474-3261474	5_prime_UTR_variant	MODIFIER	AT1G09980	AT1G09980	AT1G09980.3	45.94	1.222e-11
1:3711871:T:A	1:3711872-3711872	intron_variant	MODIFIER	AT1G11110	AT1G11110	AT1G11110.1	43.37	4.537e-11
1:3711871:T:A	1:3711872-3711872	intron_variant	MODIFIER	AT1G11110	AT1G11110	AT1G11110.2	43.37	4.537e-11
1:3711871:T:A	1:3711872-3711872	intron_variant	MODIFIER	AT1G11110	AT1G11110	AT1G11110.3	43.37	4.537e-11
1:3764472:T:G	1:3764473-3764473	5_prime_UTR_variant	MODIFIER	AT1G11230	AT1G11230	AT1G11230.1	49.59	1.89e-12
1:3764472:T:G	1:3764473-3764473	5_prime_UTR_variant	MODIFIER	AT1G11230	AT1G11230	AT1G11230.2	49.59	1.89e-12
1:3767065:G:A	1:3767066-3767066	missense_variant	MODERATE	AT1G11240	AT1G11240	AT1G11240.1	54	2.002e-13
1:3767291:A:C	1:3767292-3767292	intron_variant	MODIFIER	AT1G11240	AT1G11240	AT1G11240.1	68.94	1.013e-16
1:3767352:A:T	1:3767353-3767353	intron_variant	MODIFIER	AT1G11240	AT1G11240	AT1G11240.1	58.98	1.593e-14
1:3767355:A:C	1:3767356-3767356	intron_variant	MODIFIER	AT1G11240	AT1G11240	AT1G11240.1	53.24	2.953e-13
1:3767371:A:G	1:3767372-3767372	intron_variant	MODIFIER	AT1G11240	AT1G11240	AT1G11240.1	50.66	1.1e-12
1:3767372:A:T	1:3767373-3767373	intron_variant	MODIFIER	AT1G11240	AT1G11240	AT1G11240.1	64.76	8.459e-16
1:3767595:A:G	1:3767596-3767596	intron_variant	MODIFIER	AT1G11240	AT1G11240	AT1G11240.1	63.37	1.717e-15
1:3767599:A:C	1:3767600-3767600	intron_variant	MODIFIER	AT1G11240	AT1G11240	AT1G11240.1	57.74	2.991e-14
1:3767841:C:T	1:3767842-3767842	intron_variant	MODIFIER	AT1G11240	AT1G11240	AT1G11240.1	60.8	6.323e-15
1:3768003:A:C	1:3768004-3768004	splice_polypyrimidine_tract_variant,intron_variant	LOW	AT1G11240	AT1G11240	AT1G11240.1	50.27	1.343e-12
1:3768205:C:T	1:3768206-3768206	missense_variant	MODERATE	AT1G11240	AT1G11240	AT1G11240.1	49.38	2.111e-12
1:3768275:T:A	1:3768276-3768276	5_prime_UTR_variant	MODIFIER	AT1G11240	AT1G11240	AT1G11240.1	56.56	5.461e-14
1:3768305:A:C	1:3768306-3768306	5_prime_UTR_variant	MODIFIER	AT1G11240	AT1G11240	AT1G11240.1	49.14	2.388e-12
1:3768438:G:A	1:3768439-3768439	5_prime_UTR_variant	MODIFIER	AT1G11240	AT1G11240	AT1G11240.1	65.37	6.201e-16
1:3768614:C:T	1:3768615-3768615	5_prime_UTR_variant	MODIFIER	AT1G11240	AT1G11240	AT1G11240.1	48.99	2.578e-12
1:3768614:C:T	1:3768615-3768615	5_prime_UTR_variant	MODIFIER	SYP125	AT1G11250	AT1G11250.1	48.99	2.578e-12
1:3770022:A:C	1:3770023-3770023	3_prime_UTR_variant	MODIFIER	SYP125	AT1G11250	AT1G11250.1	48.38	3.508e-12
1:3810756:C:T	1:3810757-3810757	missense_variant	MODERATE	AT1G11330	AT1G11330	AT1G11330.1	42.32	7.749e-11
1:3810756:C:T	1:3810757-3810757	missense_variant	MODERATE	AT1G11330	AT1G11330	AT1G11330.2	42.32	7.749e-11
1:3810756:C:T	1:3810757-3810757	missense_variant	MODERATE	AT1G11330	AT1G11330	AT1G11330.3	42.32	7.749e-11
1:3859375:T:G	1:3859376-3859376	3_prime_UTR_variant	MODIFIER	UMAMIT26	AT1G11460	AT1G11460.1	50.28	1.335e-12
1:3862994:T:C	1:3862995-3862995	intron_variant	MODIFIER	NRPB10	AT1G11475	AT1G11475.1	55.45	9.597e-14
1:3874889:G:T	1:3874890-3874890	non_coding_transcript_exon_variant	MODIFIER	AT1G04853	AT1G04853	AT1G04853.1	44.03	3.226e-11
1:3874889:G:T	1:3874890-3874890	missense_variant	MODERATE	CXXS1	AT1G11530	AT1G11530.1	44.03	3.226e-11
1:3876090:C:T	1:3876091-3876091	intron_variant	MODIFIER	AT1G11540	AT1G11540	AT1G11540.1	43.33	4.626e-11
1:3876090:C:T	1:3876091-3876091	intron_variant	MODIFIER	AT1G11540	AT1G11540	AT1G11540.2	43.33	4.626e-11
1:3909328:T:A	1:3909329-3909329	5_prime_UTR_variant	MODIFIER	CYP71A18	AT1G11610	AT1G11610.2	49.4	2.09e-12
1:4011021:A:G	1:4011022-4011022	intron_variant	MODIFIER	SEC22	AT1G11890	AT1G11890.1	42.93	5.673e-11
1:4276555:A:G	1:4276556-4276556	5_prime_UTR_variant	MODIFIER	EXPA7	AT1G12560	AT1G12560.1	131.6	1.868e-30
1:4277528:C:T	1:4277529-4277529	missense_variant	MODERATE	EXPA7	AT1G12560	AT1G12560.1	70.42	4.789e-17
1:4277555:T:C	1:4277556-4277556	missense_variant	MODERATE	EXPA7	AT1G12560	AT1G12560.1	85.22	2.667e-20
1:4277687:C:T	1:4277688-4277688	missense_variant	MODERATE	EXPA7	AT1G12560	AT1G12560.1	46.95	7.281e-12
1:4277692:A:G	1:4277693-4277693	stop_retained_variant	LOW	EXPA7	AT1G12560	AT1G12560.1	48.14	3.975e-12
1:4353913:G:A	1:4353914-4353914	synonymous_variant	LOW	AT1G12775	AT1G12775	AT1G12775.1	56.2	6.539e-14
1:4353915:T:A	1:4353916-4353916	missense_variant	MODERATE	AT1G12775	AT1G12775	AT1G12775.1	53.71	2.328e-13
1:4354025:T:A	1:4354026-4354026	missense_variant	MODERATE	AT1G12775	AT1G12775	AT1G12775.1	57.26	3.809e-14
1:4355774:T:G	1:4355775-4355775	missense_variant	MODERATE	AT1G12775	AT1G12775	AT1G12775.1	44.37	2.717e-11
1:4356227:A:G	1:4356228-4356228	intron_variant	MODIFIER	UGE1	AT1G12780	AT1G12780.1	45.42	1.59e-11
1:4424816:C:T	1:4424817-4424817	missense_variant	MODERATE	PIRL3	AT1G12970	AT1G12970.1	57.41	3.533e-14
1:4463346:A:G	1:4463347-4463347	3_prime_UTR_variant	MODIFIER	CYP71B28	AT1G13090	AT1G13090.1	42.43	7.33e-11
1:4463346:A:G	1:4463347-4463347	missense_variant	MODERATE	CYP71B28	AT1G13090	AT1G13090.2	42.43	7.33e-11
1:4470004:A:C	1:4470005-4470005	intron_variant	MODIFIER	GLE1	AT1G13120	AT1G13120.1	49.21	2.302e-12
1:4471525:A:G	1:4471526-4471526	synonymous_variant	LOW	GLE1	AT1G13120	AT1G13120.1	43.04	5.37e-11
1:4585248:A:T	1:4585249-4585249	intergenic_variant	MODIFIER	-	-	-	60.24	8.388e-15
1:4585249:G:A	1:4585250-4585250	intergenic_variant	MODIFIER	-	-	-	58	2.624e-14
1:4590452:A:C	1:4590453-4590453	5_prime_UTR_variant	MODIFIER	AT1G13380	AT1G13380	AT1G13380.1	47.14	6.626e-12
1:4592639:T:C	1:4592640-4592640	3_prime_UTR_variant	MODIFIER	AT1G13390	AT1G13390	AT1G13390.1	60.96	5.816e-15
1:4592639:T:C	1:4592640-4592640	3_prime_UTR_variant	MODIFIER	AT1G13390	AT1G13390	AT1G13390.2	60.96	5.816e-15
1:4618268:C:T	1:4618269-4618269	3_prime_UTR_variant	MODIFIER	AT1G13460	AT1G13460	AT1G13460.1	50.43	1.238e-12
1:4618268:C:T	1:4618269-4618269	3_prime_UTR_variant	MODIFIER	AT1G13460	AT1G13460	AT1G13460.2	50.43	1.238e-12
1:4618340:T:G	1:4618341-4618341	3_prime_UTR_variant	MODIFIER	AT1G13460	AT1G13460	AT1G13460.1	48.22	3.8e-12
1:4618340:T:G	1:4618341-4618341	3_prime_UTR_variant	MODIFIER	AT1G13460	AT1G13460	AT1G13460.2	48.22	3.8e-12
1:4739041:T:C	1:4739042-4739042	missense_variant	MODERATE	AT1G13825	AT1G13825	AT1G13825.1	60.37	7.846e-15
1:4739041:T:C	1:4739042-4739042	splice_acceptor_variant	HIGH	AT1G13825	AT1G13825	AT1G13825.2	60.37	7.846e-15
1:4755096:G:T	1:4755097-4755097	missense_variant	MODERATE	PAP2	AT1G13900	AT1G13900.1	47.99	4.29e-12
1:4755638:T:C	1:4755639-4755639	5_prime_UTR_variant	MODIFIER	PAP2	AT1G13900	AT1G13900.1	84.24	4.372e-20
1:4817026:T:C	1:4817027-4817027	3_prime_UTR_variant	MODIFIER	AT1G14060	AT1G14060	AT1G14060.1	51.97	5.633e-13
1:4817820:C:G	1:4817821-4817821	missense_variant	MODERATE	AT1G14060	AT1G14060	AT1G14060.1	42.32	7.753e-11
1:4968306:T:C	1:4968307-4968307	3_prime_UTR_variant	MODIFIER	MIOX1	AT1G14520	AT1G14520.1	42.22	8.171e-11
1:4968306:T:C	1:4968307-4968307	3_prime_UTR_variant	MODIFIER	MIOX1	AT1G14520	AT1G14520.2	42.22	8.171e-11
1:4968306:T:C	1:4968307-4968307	3_prime_UTR_variant	MODIFIER	MIOX1	AT1G14520	AT1G14520.3	42.22	8.171e-11
1:4968306:T:C	1:4968307-4968307	3_prime_UTR_variant	MODIFIER	MIOX1	AT1G14520	AT1G14520.4	42.22	8.171e-11
1:4992615:T:A	1:4992616-4992616	3_prime_UTR_variant	MODIFIER	AT1G14580	AT1G14580	AT1G14580.1	47.68	5.016e-12
1:4992615:T:A	1:4992616-4992616	3_prime_UTR_variant	MODIFIER	AT1G14580	AT1G14580	AT1G14580.2	47.68	5.016e-12
1:4992615:T:A	1:4992616-4992616	3_prime_UTR_variant	MODIFIER	AT1G14580	AT1G14580	AT1G14580.3	47.68	5.016e-12
1:4992615:T:A	1:4992616-4992616	3_prime_UTR_variant	MODIFIER	AT1G14580	AT1G14580	AT1G14580.4	47.68	5.016e-12
1:5100449:A:G	1:5100450-5100450	intron_variant	MODIFIER	AT1G14800	AT1G14800	AT1G14800.1	44.26	2.869e-11
1:5133040:A:G	1:5133041-5133041	synonymous_variant	LOW	PCR1	AT1G14880	AT1G14880.1	47.87	4.565e-12
1:5133265:C:A	1:5133266-5133266	intron_variant	MODIFIER	PCR1	AT1G14880	AT1G14880.1	55.65	8.663e-14
1:5137437:G:C	1:5137438-5137438	missense_variant	MODERATE	AT1G14890	AT1G14890	AT1G14890.1	58.35	2.193e-14
1:5137708:C:A	1:5137709-5137709	3_prime_UTR_variant	MODIFIER	AT1G14890	AT1G14890	AT1G14890.1	51.35	7.732e-13
1:5138364:A:T	1:5138365-5138365	3_prime_UTR_variant	MODIFIER	HMGA	AT1G14900	AT1G14900.1	41.85	9.875e-11
1:5138377:C:G	1:5138378-5138378	3_prime_UTR_variant	MODIFIER	HMGA	AT1G14900	AT1G14900.1	44.02	3.249e-11
1:5138660:T:A	1:5138661-5138661	3_prime_UTR_variant	MODIFIER	HMGA	AT1G14900	AT1G14900.1	49.94	1.582e-12
1:5143390:A:G	1:5143391-5143391	intron_variant	MODIFIER	AT1G14910	AT1G14910	AT1G14910.1	48.12	4.011e-12
1:5143390:A:G	1:5143391-5143391	intron_variant	MODIFIER	AT1G14910	AT1G14910	AT1G14910.2	48.12	4.011e-12
1:5143432:A:G	1:5143433-5143433	intron_variant	MODIFIER	AT1G14910	AT1G14910	AT1G14910.1	47.34	5.978e-12
1:5143432:A:G	1:5143433-5143433	intron_variant	MODIFIER	AT1G14910	AT1G14910	AT1G14910.2	47.34	5.978e-12
1:5143450:T:A	1:5143451-5143451	intron_variant	MODIFIER	AT1G14910	AT1G14910	AT1G14910.1	47.29	6.11e-12
1:5143450:T:A	1:5143451-5143451	intron_variant	MODIFIER	AT1G14910	AT1G14910	AT1G14910.2	47.29	6.11e-12
1:5143637:C:T	1:5143638-5143638	5_prime_UTR_variant	MODIFIER	AT1G14910	AT1G14910	AT1G14910.1	55.8	8.014e-14
1:5143637:C:T	1:5143638-5143638	5_prime_UTR_variant	MODIFIER	AT1G14910	AT1G14910	AT1G14910.2	55.8	8.014e-14
1:5149407:C:A	1:5149408-5149408	5_prime_UTR_variant	MODIFIER	GAI	AT1G14920	AT1G14920.1	50.81	1.016e-12
1:5157747:T:C	1:5157748-5157748	missense_variant	MODERATE	AT1G14950	AT1G14950	AT1G14950.1	42.58	6.783e-11
1:5188515:T:C	1:5188516-5188516	intron_variant	MODIFIER	LPP2	AT1G15080	AT1G15080.1	42.62	6.663e-11
1:5251342:A:G	1:5251343-5251343	intron_variant	MODIFIER	AT1G15270	AT1G15270	AT1G15270.1	42.73	6.294e-11
1:5292309:T:C	1:5292310-5292310	3_prime_UTR_variant	MODIFIER	GLYI4	AT1G15380	AT1G15380.1	51.35	7.742e-13
1:5292309:T:C	1:5292310-5292310	3_prime_UTR_variant	MODIFIER	GLYI4	AT1G15380	AT1G15380.2	51.35	7.742e-13
1:5367412:A:C	1:5367413-5367413	missense_variant	MODERATE	AT1G15590	AT1G15590	AT1G15590.1	52.41	4.493e-13
1:5367412:A:C	1:5367413-5367413	missense_variant	MODERATE	AT1G15590	AT1G15590	AT1G15590.2	52.41	4.493e-13
1:5367484:T:C	1:5367485-5367485	missense_variant	MODERATE	AT1G15590	AT1G15590	AT1G15590.1	48.21	3.827e-12
1:5367484:T:C	1:5367485-5367485	missense_variant	MODERATE	AT1G15590	AT1G15590	AT1G15590.2	48.21	3.827e-12
1:5368942:C:G	1:5368943-5368943	missense_variant	MODERATE	AT1G15600	AT1G15600	AT1G15600.1	52.15	5.144e-13
1:5369508:A:T	1:5369509-5369509	intron_variant	MODIFIER	AT1G15600	AT1G15600	AT1G15600.1	72.95	1.331e-17
1:5399570:A:G	1:5399571-5399571	splice_polypyrimidine_tract_variant,splice_region_variant,intron_variant	LOW	AVP1	AT1G15690	AT1G15690.1	49.43	2.057e-12
1:5399570:A:G	1:5399571-5399571	splice_polypyrimidine_tract_variant,splice_region_variant,intron_variant	LOW	AVP1	AT1G15690	AT1G15690.2	49.43	2.057e-12
1:5401801:A:C	1:5401802-5401802	intron_variant	MODIFIER	AVP1	AT1G15690	AT1G15690.1	49.1	2.431e-12
1:5401801:A:C	1:5401802-5401802	intron_variant	MODIFIER	AVP1	AT1G15690	AT1G15690.2	49.1	2.431e-12
1:5402567:A:T	1:5402568-5402568	non_coding_transcript_exon_variant	MODIFIER	AT1G05183	AT1G05183	AT1G05183.1	60.05	9.27e-15
1:5402567:A:T	1:5402568-5402568	3_prime_UTR_variant	MODIFIER	AVP1	AT1G15690	AT1G15690.2	60.05	9.27e-15
1:5403376:G:A	1:5403377-5403377	non_coding_transcript_exon_variant	MODIFIER	AT1G05183	AT1G05183	AT1G05183.1	50.51	1.185e-12
1:5403376:G:A	1:5403377-5403377	missense_variant	MODERATE	ATPC2	AT1G15700	AT1G15700.1	50.51	1.185e-12
1:5405272:A:G	1:5405273-5405273	missense_variant	MODERATE	AT1G15710	AT1G15710	AT1G15710.1	65.11	7.079e-16
1:5405311:G:T	1:5405312-5405312	stop_gained	HIGH	AT1G15710	AT1G15710	AT1G15710.1	67.04	2.658e-16
1:5406310:C:T	1:5406311-5406311	non_coding_transcript_exon_variant	MODIFIER	AT1G05187	AT1G05187	AT1G05187.1	77.71	1.191e-18
1:5406310:C:T	1:5406311-5406311	synonymous_variant	LOW	TRFL5	AT1G15720	AT1G15720.1	77.71	1.191e-18
1:5408428:A:T	1:5408429-5408429	intron_variant	MODIFIER	AT1G15730	AT1G15730	AT1G15730.1	102	5.602e-24
1:5408759:T:C	1:5408760-5408760	intron_variant	MODIFIER	AT1G15730	AT1G15730	AT1G15730.1	105.3	1.045e-24
1:5410995:A:G	1:5410996-5410996	5_prime_UTR_variant	MODIFIER	AT1G15740	AT1G15740	AT1G15740.1	76.5	2.2e-18
1:5412136:C:T	1:5412137-5412137	missense_variant	MODERATE	AT1G15740	AT1G15740	AT1G15740.1	83.14	7.632e-20
1:5413032:G:A	1:5413033-5413033	intron_variant	MODIFIER	AT1G15740	AT1G15740	AT1G15740.1	79.24	5.487e-19
1:5419204:A:C	1:5419205-5419205	intron_variant	MODIFIER	TPL	AT1G15750	AT1G15750.1	70.17	5.446e-17
1:5419204:A:C	1:5419205-5419205	intron_variant	MODIFIER	TPL	AT1G15750	AT1G15750.2	70.17	5.446e-17
1:5419204:A:C	1:5419205-5419205	intron_variant	MODIFIER	TPL	AT1G15750	AT1G15750.3	70.17	5.446e-17
1:5419204:A:C	1:5419205-5419205	intron_variant	MODIFIER	TPL	AT1G15750	AT1G15750.4	70.17	5.446e-17
1:5420596:A:G	1:5420597-5420597	5_prime_UTR_variant	MODIFIER	TPL	AT1G15750	AT1G15750.1	47.87	4.552e-12
1:5420596:A:G	1:5420597-5420597	intron_variant	MODIFIER	TPL	AT1G15750	AT1G15750.2	47.87	4.552e-12
1:5420596:A:G	1:5420597-5420597	5_prime_UTR_variant	MODIFIER	TPL	AT1G15750	AT1G15750.3	47.87	4.552e-12
1:5420596:A:G	1:5420597-5420597	intron_variant	MODIFIER	TPL	AT1G15750	AT1G15750.4	47.87	4.552e-12
1:5427926:A:G	1:5427927-5427927	intron_variant	MODIFIER	AT1G15770	AT1G15770	AT1G15770.1	47.05	6.909e-12
1:5430727:C:T	1:5430728-5430728	intron_variant	MODIFIER	NRB4	AT1G15780	AT1G15780.1	43.77	3.7e-11
1:5430727:C:T	1:5430728-5430728	missense_variant	MODERATE	NRB4	AT1G15780	AT1G15780.2	43.77	3.7e-11
1:5430727:C:T	1:5430728-5430728	intron_variant	MODIFIER	NRB4	AT1G15780	AT1G15780.3	43.77	3.7e-11
1:5430776:A:G	1:5430777-5430777	intron_variant	MODIFIER	NRB4	AT1G15780	AT1G15780.1	60.63	6.892e-15
1:5430776:A:G	1:5430777-5430777	synonymous_variant	LOW	NRB4	AT1G15780	AT1G15780.2	60.63	6.892e-15
1:5430776:A:G	1:5430777-5430777	intron_variant	MODIFIER	NRB4	AT1G15780	AT1G15780.3	60.63	6.892e-15
1:5431405:G:T	1:5431406-5431406	missense_variant	MODERATE	NRB4	AT1G15780	AT1G15780.1	60.13	8.884e-15
1:5431405:G:T	1:5431406-5431406	missense_variant	MODERATE	NRB4	AT1G15780	AT1G15780.2	60.13	8.884e-15
1:5431405:G:T	1:5431406-5431406	missense_variant	MODERATE	NRB4	AT1G15780	AT1G15780.3	60.13	8.884e-15
1:5432366:T:C	1:5432367-5432367	missense_variant	MODERATE	NRB4	AT1G15780	AT1G15780.1	52.13	5.191e-13
1:5432366:T:C	1:5432367-5432367	missense_variant	MODERATE	NRB4	AT1G15780	AT1G15780.2	52.13	5.191e-13
1:5432366:T:C	1:5432367-5432367	missense_variant	MODERATE	NRB4	AT1G15780	AT1G15780.3	52.13	5.191e-13
1:5433395:T:G	1:5433396-5433396	intron_variant	MODIFIER	NRB4	AT1G15780	AT1G15780.1	59.01	1.572e-14
1:5433395:T:G	1:5433396-5433396	intron_variant	MODIFIER	NRB4	AT1G15780	AT1G15780.2	59.01	1.572e-14
1:5433395:T:G	1:5433396-5433396	intron_variant	MODIFIER	NRB4	AT1G15780	AT1G15780.3	59.01	1.572e-14
1:5433414:T:A	1:5433415-5433415	intron_variant	MODIFIER	NRB4	AT1G15780	AT1G15780.1	57.72	3.016e-14
1:5433414:T:A	1:5433415-5433415	intron_variant	MODIFIER	NRB4	AT1G15780	AT1G15780.2	57.72	3.016e-14
1:5433414:T:A	1:5433415-5433415	intron_variant	MODIFIER	NRB4	AT1G15780	AT1G15780.3	57.72	3.016e-14
1:5433928:A:G	1:5433929-5433929	synonymous_variant	LOW	NRB4	AT1G15780	AT1G15780.1	49.46	2.02e-12
1:5433928:A:G	1:5433929-5433929	synonymous_variant	LOW	NRB4	AT1G15780	AT1G15780.2	49.46	2.02e-12
1:5433928:A:G	1:5433929-5433929	synonymous_variant	LOW	NRB4	AT1G15780	AT1G15780.3	49.46	2.02e-12
1:5434643:A:G	1:5434644-5434644	missense_variant	MODERATE	NRB4	AT1G15780	AT1G15780.1	52.73	3.822e-13
1:5434643:A:G	1:5434644-5434644	missense_variant	MODERATE	NRB4	AT1G15780	AT1G15780.2	52.73	3.822e-13
1:5434643:A:G	1:5434644-5434644	missense_variant	MODERATE	NRB4	AT1G15780	AT1G15780.3	52.73	3.822e-13
1:5435073:C:G	1:5435074-5435074	missense_variant	MODERATE	NRB4	AT1G15780	AT1G15780.1	52.39	4.558e-13
1:5435073:C:G	1:5435074-5435074	missense_variant	MODERATE	NRB4	AT1G15780	AT1G15780.2	52.39	4.558e-13
1:5435073:C:G	1:5435074-5435074	missense_variant	MODERATE	NRB4	AT1G15780	AT1G15780.3	52.39	4.558e-13
1:5435159:T:A	1:5435160-5435160	missense_variant	MODERATE	NRB4	AT1G15780	AT1G15780.1	48.76	2.891e-12
1:5435159:T:A	1:5435160-5435160	missense_variant	MODERATE	NRB4	AT1G15780	AT1G15780.2	48.76	2.891e-12
1:5435159:T:A	1:5435160-5435160	missense_variant	MODERATE	NRB4	AT1G15780	AT1G15780.3	48.76	2.891e-12
1:5436102:T:C	1:5436103-5436103	intron_variant	MODIFIER	NRB4	AT1G15780	AT1G15780.1	41.84	9.9e-11
1:5436102:T:C	1:5436103-5436103	intron_variant	MODIFIER	NRB4	AT1G15780	AT1G15780.2	41.84	9.9e-11
1:5436102:T:C	1:5436103-5436103	intron_variant	MODIFIER	NRB4	AT1G15780	AT1G15780.3	41.84	9.9e-11
1:5436304:A:G	1:5436305-5436305	intron_variant	MODIFIER	NRB4	AT1G15780	AT1G15780.1	60.35	7.932e-15
1:5436304:A:G	1:5436305-5436305	intron_variant	MODIFIER	NRB4	AT1G15780	AT1G15780.2	60.35	7.932e-15
1:5436304:A:G	1:5436305-5436305	5_prime_UTR_variant	MODIFIER	NRB4	AT1G15780	AT1G15780.3	60.35	7.932e-15
1:5436489:A:G	1:5436490-5436490	5_prime_UTR_variant	MODIFIER	NRB4	AT1G15780	AT1G15780.1	48.72	2.947e-12
1:5436489:A:G	1:5436490-5436490	5_prime_UTR_variant	MODIFIER	NRB4	AT1G15780	AT1G15780.2	48.72	2.947e-12
1:5436584:A:C	1:5436585-5436585	5_prime_UTR_variant	MODIFIER	NRB4	AT1G15780	AT1G15780.1	47.09	6.786e-12
1:5436584:A:C	1:5436585-5436585	5_prime_UTR_variant	MODIFIER	NRB4	AT1G15780	AT1G15780.2	47.09	6.786e-12
1:5438181:A:T	1:5438182-5438182	3_prime_UTR_variant	MODIFIER	AT1G15790	AT1G15790	AT1G15790.1	44.21	2.947e-11
1:5438181:A:T	1:5438182-5438182	3_prime_UTR_variant	MODIFIER	AT1G15790	AT1G15790	AT1G15790.2	44.21	2.947e-11
1:5438181:A:T	1:5438182-5438182	3_prime_UTR_variant	MODIFIER	AT1G15790	AT1G15790	AT1G15790.3	44.21	2.947e-11
1:5438181:A:T	1:5438182-5438182	3_prime_UTR_variant	MODIFIER	AT1G15790	AT1G15790	AT1G15790.4	44.21	2.947e-11
1:5439448:A:T	1:5439449-5439449	intron_variant	MODIFIER	AT1G15790	AT1G15790	AT1G15790.1	46.17	1.084e-11
1:5439448:A:T	1:5439449-5439449	intron_variant	MODIFIER	AT1G15790	AT1G15790	AT1G15790.2	46.17	1.084e-11
1:5439448:A:T	1:5439449-5439449	intron_variant	MODIFIER	AT1G15790	AT1G15790	AT1G15790.3	46.17	1.084e-11
1:5439448:A:T	1:5439449-5439449	intron_variant	MODIFIER	AT1G15790	AT1G15790	AT1G15790.4	46.17	1.084e-11
1:5439448:A:T	1:5439449-5439449	intron_variant	MODIFIER	AT1G15790	AT1G15790	AT1G15790.5	46.17	1.084e-11
1:5439452:A:C	1:5439453-5439453	intron_variant	MODIFIER	AT1G15790	AT1G15790	AT1G15790.1	52.5	4.3e-13
1:5439452:A:C	1:5439453-5439453	intron_variant	MODIFIER	AT1G15790	AT1G15790	AT1G15790.2	52.5	4.3e-13
1:5439452:A:C	1:5439453-5439453	intron_variant	MODIFIER	AT1G15790	AT1G15790	AT1G15790.3	52.5	4.3e-13
1:5439452:A:C	1:5439453-5439453	intron_variant	MODIFIER	AT1G15790	AT1G15790	AT1G15790.4	52.5	4.3e-13
1:5439452:A:C	1:5439453-5439453	intron_variant	MODIFIER	AT1G15790	AT1G15790	AT1G15790.5	52.5	4.3e-13
1:5441684:G:A	1:5441685-5441685	splice_polypyrimidine_tract_variant,intron_variant	LOW	AT1G15800	AT1G15800	AT1G15800.1	52.84	3.612e-13
1:5443433:G:C	1:5443434-5443434	missense_variant	MODERATE	AT1G15800	AT1G15800	AT1G15800.1	44.94	2.032e-11
1:5446577:A:T	1:5446578-5446578	3_prime_UTR_variant	MODIFIER	LHCB6	AT1G15820	AT1G15820.1	49.04	2.514e-12
1:5453644:T:C	1:5453645-5453645	intron_variant	MODIFIER	AT1G15850	AT1G15850	AT1G15850.1	58.75	1.788e-14
1:5453984:T:A	1:5453985-5453985	intron_variant	MODIFIER	AT1G15850	AT1G15850	AT1G15850.1	66.11	4.265e-16
1:5456667:A:G	1:5456668-5456668	missense_variant	MODERATE	AT1G15860	AT1G15860	AT1G15860.1	52.11	5.242e-13
1:5456667:A:G	1:5456668-5456668	missense_variant	MODERATE	AT1G15860	AT1G15860	AT1G15860.2	52.11	5.242e-13
1:5456667:A:G	1:5456668-5456668	missense_variant	MODERATE	AT1G15860	AT1G15860	AT1G15860.3	52.11	5.242e-13
1:5459136:C:G	1:5459137-5459137	intron_variant	MODIFIER	GOS11	AT1G15880	AT1G15880.1	47.3	6.097e-12
1:5468849:T:G	1:5468850-5468850	3_prime_UTR_variant	MODIFIER	FDM1	AT1G15910	AT1G15910.1	48.66	3.047e-12
1:5470447:A:T	1:5470448-5470448	missense_variant	MODERATE	AT1G15920	AT1G15920	AT1G15920.1	66.18	4.107e-16
1:5470447:A:T	1:5470448-5470448	missense_variant	MODERATE	AT1G15920	AT1G15920	AT1G15920.2	66.18	4.107e-16
1:5471083:A:G	1:5471084-5471084	3_prime_UTR_variant	MODIFIER	AT1G15920	AT1G15920	AT1G15920.2	57.76	2.954e-14
1:5471982:T:G	1:5471983-5471983	intron_variant	MODIFIER	AT1G15930	AT1G15930	AT1G15930.1	71.05	3.486e-17
1:5471982:T:G	1:5471983-5471983	intron_variant	MODIFIER	AT1G15930	AT1G15930	AT1G15930.2	71.05	3.486e-17
1:5475314:T:C	1:5475315-5475315	intron_variant	MODIFIER	AT1G15940	AT1G15940	AT1G15940.1	49.32	2.17e-12
1:5479851:G:A	1:5479852-5479852	non_coding_transcript_exon_variant	MODIFIER	AT1G05213	AT1G05213	AT1G05213.1	47.85	4.606e-12
1:5479851:G:A	1:5479852-5479852	missense_variant	MODERATE	CCR1	AT1G15950	AT1G15950.1	47.85	4.606e-12
1:5479851:G:A	1:5479852-5479852	missense_variant	MODERATE	CCR1	AT1G15950	AT1G15950.2	47.85	4.606e-12
1:5479851:G:A	1:5479852-5479852	missense_variant	MODERATE	CCR1	AT1G15950	AT1G15950.3	47.85	4.606e-12
1:5479851:G:A	1:5479852-5479852	missense_variant	MODERATE	CCR1	AT1G15950	AT1G15950.4	47.85	4.606e-12
1:5479851:G:A	1:5479852-5479852	missense_variant	MODERATE	CCR1	AT1G15950	AT1G15950.5	47.85	4.606e-12
1:5479851:G:A	1:5479852-5479852	missense_variant	MODERATE	CCR1	AT1G15950	AT1G15950.6	47.85	4.606e-12
1:5479851:G:A	1:5479852-5479852	missense_variant	MODERATE	CCR1	AT1G15950	AT1G15950.7	47.85	4.606e-12
1:5480273:A:G	1:5480274-5480274	non_coding_transcript_exon_variant	MODIFIER	AT1G05213	AT1G05213	AT1G05213.1	43.11	5.167e-11
1:5480273:A:G	1:5480274-5480274	missense_variant	MODERATE	CCR1	AT1G15950	AT1G15950.1	43.11	5.167e-11
1:5480273:A:G	1:5480274-5480274	missense_variant	MODERATE	CCR1	AT1G15950	AT1G15950.2	43.11	5.167e-11
1:5480273:A:G	1:5480274-5480274	missense_variant	MODERATE	CCR1	AT1G15950	AT1G15950.3	43.11	5.167e-11
1:5480273:A:G	1:5480274-5480274	missense_variant	MODERATE	CCR1	AT1G15950	AT1G15950.4	43.11	5.167e-11
1:5480273:A:G	1:5480274-5480274	missense_variant	MODERATE	CCR1	AT1G15950	AT1G15950.5	43.11	5.167e-11
1:5480273:A:G	1:5480274-5480274	missense_variant	MODERATE	CCR1	AT1G15950	AT1G15950.6	43.11	5.167e-11
1:5480273:A:G	1:5480274-5480274	missense_variant	MODERATE	CCR1	AT1G15950	AT1G15950.7	43.11	5.167e-11
1:5480581:A:T	1:5480582-5480582	non_coding_transcript_exon_variant	MODIFIER	AT1G05213	AT1G05213	AT1G05213.1	49.72	1.773e-12
1:5480581:A:T	1:5480582-5480582	intron_variant	MODIFIER	CCR1	AT1G15950	AT1G15950.1	49.72	1.773e-12
1:5480581:A:T	1:5480582-5480582	intron_variant	MODIFIER	CCR1	AT1G15950	AT1G15950.2	49.72	1.773e-12
1:5480581:A:T	1:5480582-5480582	intron_variant	MODIFIER	CCR1	AT1G15950	AT1G15950.3	49.72	1.773e-12
1:5480581:A:T	1:5480582-5480582	intron_variant	MODIFIER	CCR1	AT1G15950	AT1G15950.4	49.72	1.773e-12
1:5480581:A:T	1:5480582-5480582	intron_variant	MODIFIER	CCR1	AT1G15950	AT1G15950.5	49.72	1.773e-12
1:5480581:A:T	1:5480582-5480582	intron_variant	MODIFIER	CCR1	AT1G15950	AT1G15950.7	49.72	1.773e-12
1:5480673:G:T	1:5480674-5480674	non_coding_transcript_exon_variant	MODIFIER	AT1G05213	AT1G05213	AT1G05213.1	66.12	4.237e-16
1:5480673:G:T	1:5480674-5480674	intron_variant	MODIFIER	CCR1	AT1G15950	AT1G15950.1	66.12	4.237e-16
1:5480673:G:T	1:5480674-5480674	intron_variant	MODIFIER	CCR1	AT1G15950	AT1G15950.2	66.12	4.237e-16
1:5480673:G:T	1:5480674-5480674	intron_variant	MODIFIER	CCR1	AT1G15950	AT1G15950.3	66.12	4.237e-16
1:5480673:G:T	1:5480674-5480674	intron_variant	MODIFIER	CCR1	AT1G15950	AT1G15950.4	66.12	4.237e-16
1:5480673:G:T	1:5480674-5480674	intron_variant	MODIFIER	CCR1	AT1G15950	AT1G15950.5	66.12	4.237e-16
1:5480673:G:T	1:5480674-5480674	intron_variant	MODIFIER	CCR1	AT1G15950	AT1G15950.7	66.12	4.237e-16
1:5480740:T:A	1:5480741-5480741	non_coding_transcript_exon_variant	MODIFIER	AT1G05213	AT1G05213	AT1G05213.1	50.84	1.002e-12
1:5480740:T:A	1:5480741-5480741	intron_variant	MODIFIER	CCR1	AT1G15950	AT1G15950.1	50.84	1.002e-12
1:5480740:T:A	1:5480741-5480741	intron_variant	MODIFIER	CCR1	AT1G15950	AT1G15950.2	50.84	1.002e-12
1:5480740:T:A	1:5480741-5480741	intron_variant	MODIFIER	CCR1	AT1G15950	AT1G15950.3	50.84	1.002e-12
1:5480740:T:A	1:5480741-5480741	intron_variant	MODIFIER	CCR1	AT1G15950	AT1G15950.4	50.84	1.002e-12
1:5480740:T:A	1:5480741-5480741	intron_variant	MODIFIER	CCR1	AT1G15950	AT1G15950.5	50.84	1.002e-12
1:5480740:T:A	1:5480741-5480741	intron_variant	MODIFIER	CCR1	AT1G15950	AT1G15950.7	50.84	1.002e-12
1:5480746:T:A	1:5480747-5480747	non_coding_transcript_exon_variant	MODIFIER	AT1G05213	AT1G05213	AT1G05213.1	59.39	1.294e-14
1:5480746:T:A	1:5480747-5480747	intron_variant	MODIFIER	CCR1	AT1G15950	AT1G15950.1	59.39	1.294e-14
1:5480746:T:A	1:5480747-5480747	intron_variant	MODIFIER	CCR1	AT1G15950	AT1G15950.2	59.39	1.294e-14
1:5480746:T:A	1:5480747-5480747	intron_variant	MODIFIER	CCR1	AT1G15950	AT1G15950.3	59.39	1.294e-14
1:5480746:T:A	1:5480747-5480747	intron_variant	MODIFIER	CCR1	AT1G15950	AT1G15950.4	59.39	1.294e-14
1:5480746:T:A	1:5480747-5480747	intron_variant	MODIFIER	CCR1	AT1G15950	AT1G15950.5	59.39	1.294e-14
1:5480746:T:A	1:5480747-5480747	intron_variant	MODIFIER	CCR1	AT1G15950	AT1G15950.7	59.39	1.294e-14
1:5485862:A:C	1:5485863-5485863	5_prime_UTR_variant	MODIFIER	NRAMP6	AT1G15960	AT1G15960.1	49.39	2.1e-12
1:5494826:A:T	1:5494827-5494827	intron_variant	MODIFIER	AT1G16000	AT1G16000	AT1G16000.1	57.26	3.828e-14
1:5497304:A:C	1:5497305-5497305	splice_polypyrimidine_tract_variant,splice_region_variant,intron_variant	LOW	MGT2	AT1G16010	AT1G16010.1	55.76	8.189e-14
1:5497304:A:C	1:5497305-5497305	splice_polypyrimidine_tract_variant,splice_region_variant,intron_variant	LOW	MGT2	AT1G16010	AT1G16010.2	55.76	8.189e-14
1:5497304:A:C	1:5497305-5497305	splice_polypyrimidine_tract_variant,splice_region_variant,intron_variant	LOW	MGT2	AT1G16010	AT1G16010.3	55.76	8.189e-14
1:5504489:A:C	1:5504490-5504490	5_prime_UTR_variant	MODIFIER	Hsp70b	AT1G16030	AT1G16030.1	53.94	2.071e-13
1:5505255:T:A	1:5505256-5505256	intron_variant	MODIFIER	AT1G16040	AT1G16040	AT1G16040.1	55.86	7.786e-14
1:5505255:T:A	1:5505256-5505256	intron_variant	MODIFIER	AT1G16040	AT1G16040	AT1G16040.2	55.86	7.786e-14
1:5505255:T:A	1:5505256-5505256	intron_variant	MODIFIER	AT1G16040	AT1G16040	AT1G16040.3	55.86	7.786e-14
1:5505255:T:A	1:5505256-5505256	intron_variant	MODIFIER	AT1G16040	AT1G16040	AT1G16040.4	55.86	7.786e-14
1:5508490:A:T	1:5508491-5508491	5_prime_UTR_variant	MODIFIER	ADAP	AT1G16060	AT1G16060.1	58.86	1.689e-14
1:5508490:A:T	1:5508491-5508491	5_prime_UTR_variant	MODIFIER	ADAP	AT1G16060	AT1G16060.3	58.86	1.689e-14
1:5508751:A:C	1:5508752-5508752	splice_region_variant,synonymous_variant	LOW	ADAP	AT1G16060	AT1G16060.1	54.64	1.449e-13
1:5508751:A:C	1:5508752-5508752	splice_region_variant,5_prime_UTR_variant	LOW	ADAP	AT1G16060	AT1G16060.3	54.64	1.449e-13
1:5508751:A:C	1:5508752-5508752	splice_region_variant,5_prime_UTR_variant	LOW	ADAP	AT1G16060	AT1G16060.4	54.64	1.449e-13
1:5508806:C:A	1:5508807-5508807	intron_variant	MODIFIER	ADAP	AT1G16060	AT1G16060.1	58.31	2.234e-14
1:5508806:C:A	1:5508807-5508807	intron_variant	MODIFIER	ADAP	AT1G16060	AT1G16060.3	58.31	2.234e-14
1:5508806:C:A	1:5508807-5508807	intron_variant	MODIFIER	ADAP	AT1G16060	AT1G16060.4	58.31	2.234e-14
1:5811418:G:C	1:5811419-5811419	synonymous_variant	LOW	TPS2	AT1G16980	AT1G16980.1	43.25	4.821e-11
1:5823570:A:C	1:5823571-5823571	intron_variant	MODIFIER	AT1G17030	AT1G17030	AT1G17030.1	56.09	6.939e-14
1:5956151:A:T	1:5956152-5956152	missense_variant	MODERATE	JAZ5	AT1G17380	AT1G17380.1	51.17	8.477e-13
1:5956151:A:T	1:5956152-5956152	missense_variant	MODERATE	JAZ5	AT1G17380	AT1G17380.2	51.17	8.477e-13
1:5956151:A:T	1:5956152-5956152	missense_variant	MODERATE	JAZ5	AT1G17380	AT1G17380.3	51.17	8.477e-13
1:5956152:G:A	1:5956153-5956153	synonymous_variant	LOW	JAZ5	AT1G17380	AT1G17380.1	52.33	4.7e-13
1:5956152:G:A	1:5956153-5956153	synonymous_variant	LOW	JAZ5	AT1G17380	AT1G17380.2	52.33	4.7e-13
1:5956152:G:A	1:5956153-5956153	synonymous_variant	LOW	JAZ5	AT1G17380	AT1G17380.3	52.33	4.7e-13
1:5984817:T:C	1:5984818-5984818	intron_variant	MODIFIER	EER4	AT1G17440	AT1G17440.1	45.58	1.464e-11
1:5984817:T:C	1:5984818-5984818	intron_variant	MODIFIER	EER4	AT1G17440	AT1G17440.2	45.58	1.464e-11
1:6161447:A:G	1:6161448-6161448	missense_variant	MODERATE	AT1G17910	AT1G17910	AT1G17910.1	43.36	4.553e-11
1:6178637:A:T	1:6178638-6178638	intron_variant	MODIFIER	MYB52	AT1G17950	AT1G17950.1	47.74	4.859e-12
1:6181350:C:T	1:6181351-6181351	intron_variant	MODIFIER	AT1G17960	AT1G17960	AT1G17960.1	51.48	7.223e-13
1:6181350:C:T	1:6181351-6181351	intron_variant	MODIFIER	AT1G17960	AT1G17960	AT1G17960.2	51.48	7.223e-13
1:6181389:A:C	1:6181390-6181390	intron_variant	MODIFIER	AT1G17960	AT1G17960	AT1G17960.1	49.84	1.664e-12
1:6181389:A:C	1:6181390-6181390	intron_variant	MODIFIER	AT1G17960	AT1G17960	AT1G17960.2	49.84	1.664e-12
1:6181419:A:G	1:6181420-6181420	intron_variant	MODIFIER	AT1G17960	AT1G17960	AT1G17960.1	49.98	1.557e-12
1:6181419:A:G	1:6181420-6181420	intron_variant	MODIFIER	AT1G17960	AT1G17960	AT1G17960.2	49.98	1.557e-12
1:6267775:A:G	1:6267776-6267776	3_prime_UTR_variant	MODIFIER	AT1G18210	AT1G18210	AT1G18210.1	45.22	1.759e-11
1:6267775:A:G	1:6267776-6267776	intron_variant	MODIFIER	AT1G18210	AT1G18210	AT1G18210.2	45.22	1.759e-11
1:6460726:A:C	1:6460727-6460727	intron_variant	MODIFIER	PnsB4	AT1G18730	AT1G18730.1	46.96	7.241e-12
1:6460726:A:C	1:6460727-6460727	intron_variant	MODIFIER	PnsB4	AT1G18730	AT1G18730.2	46.96	7.241e-12
1:6460726:A:C	1:6460727-6460727	intron_variant	MODIFIER	PnsB4	AT1G18730	AT1G18730.3	46.96	7.241e-12
1:6460726:A:C	1:6460727-6460727	intron_variant	MODIFIER	PnsB4	AT1G18730	AT1G18730.4	46.96	7.241e-12
1:6502973:A:C	1:6502974-6502974	missense_variant	MODERATE	IQD30	AT1G18840	AT1G18840.1	46.5	9.161e-12
1:6502973:A:C	1:6502974-6502974	missense_variant	MODERATE	IQD30	AT1G18840	AT1G18840.2	46.5	9.161e-12
1:6502973:A:C	1:6502974-6502974	missense_variant	MODERATE	IQD30	AT1G18840	AT1G18840.3	46.5	9.161e-12
1:6516519:A:C	1:6516520-6516520	missense_variant	MODERATE	ICS2	AT1G18870	AT1G18870.1	52.53	4.228e-13
1:6516519:A:C	1:6516520-6516520	missense_variant	MODERATE	ICS2	AT1G18870	AT1G18870.2	52.53	4.228e-13
1:6516519:A:C	1:6516520-6516520	missense_variant	MODERATE	ICS2	AT1G18870	AT1G18870.3	52.53	4.228e-13
1:6516557:A:G	1:6516558-6516558	missense_variant	MODERATE	ICS2	AT1G18870	AT1G18870.1	58.18	2.397e-14
1:6516557:A:G	1:6516558-6516558	missense_variant	MODERATE	ICS2	AT1G18870	AT1G18870.2	58.18	2.397e-14
1:6516557:A:G	1:6516558-6516558	missense_variant	MODERATE	ICS2	AT1G18870	AT1G18870.3	58.18	2.397e-14
1:6516563:C:T	1:6516564-6516564	missense_variant	MODERATE	ICS2	AT1G18870	AT1G18870.1	42.16	8.411e-11
1:6516563:C:T	1:6516564-6516564	missense_variant	MODERATE	ICS2	AT1G18870	AT1G18870.2	42.16	8.411e-11
1:6516563:C:T	1:6516564-6516564	missense_variant	MODERATE	ICS2	AT1G18870	AT1G18870.3	42.16	8.411e-11
1:6516626:A:G	1:6516627-6516627	missense_variant	MODERATE	ICS2	AT1G18870	AT1G18870.1	57.04	4.272e-14
1:6516626:A:G	1:6516627-6516627	missense_variant	MODERATE	ICS2	AT1G18870	AT1G18870.2	57.04	4.272e-14
1:6516626:A:G	1:6516627-6516627	missense_variant	MODERATE	ICS2	AT1G18870	AT1G18870.3	57.04	4.272e-14
1:6516656:G:A	1:6516657-6516657	missense_variant	MODERATE	ICS2	AT1G18870	AT1G18870.1	57.33	3.687e-14
1:6516656:G:A	1:6516657-6516657	missense_variant	MODERATE	ICS2	AT1G18870	AT1G18870.2	57.33	3.687e-14
1:6516656:G:A	1:6516657-6516657	missense_variant	MODERATE	ICS2	AT1G18870	AT1G18870.3	57.33	3.687e-14
1:6516986:A:T	1:6516987-6516987	intron_variant	MODIFIER	ICS2	AT1G18870	AT1G18870.1	67.01	2.701e-16
1:6516986:A:T	1:6516987-6516987	intron_variant	MODIFIER	ICS2	AT1G18870	AT1G18870.2	67.01	2.701e-16
1:6516986:A:T	1:6516987-6516987	intron_variant	MODIFIER	ICS2	AT1G18870	AT1G18870.3	67.01	2.701e-16
1:6517013:G:T	1:6517014-6517014	splice_polypyrimidine_tract_variant,intron_variant	LOW	ICS2	AT1G18870	AT1G18870.1	60.7	6.635e-15
1:6517013:G:T	1:6517014-6517014	splice_polypyrimidine_tract_variant,intron_variant	LOW	ICS2	AT1G18870	AT1G18870.2	60.7	6.635e-15
1:6517013:G:T	1:6517014-6517014	splice_polypyrimidine_tract_variant,intron_variant	LOW	ICS2	AT1G18870	AT1G18870.3	60.7	6.635e-15
1:6517174:A:T	1:6517175-6517175	intron_variant	MODIFIER	ICS2	AT1G18870	AT1G18870.1	62.35	2.879e-15
1:6517174:A:T	1:6517175-6517175	intron_variant	MODIFIER	ICS2	AT1G18870	AT1G18870.2	62.35	2.879e-15
1:6517174:A:T	1:6517175-6517175	intron_variant	MODIFIER	ICS2	AT1G18870	AT1G18870.3	62.35	2.879e-15
1:6522606:T:C	1:6522607-6522607	missense_variant	MODERATE	NRT1.9	AT1G18880	AT1G18880.1	46.11	1.116e-11
1:6523374:C:T	1:6523375-6523375	3_prime_UTR_variant	MODIFIER	CDPK1	AT1G18890	AT1G18890.1	49.2	2.312e-12
1:6550639:T:A	1:6550640-6550640	missense_variant	MODERATE	AT1G18950	AT1G18950	AT1G18950.1	53.5	2.591e-13
1:6550639:T:A	1:6550640-6550640	missense_variant	MODERATE	AT1G18950	AT1G18950	AT1G18950.2	53.5	2.591e-13
1:6550639:T:A	1:6550640-6550640	missense_variant	MODERATE	AT1G18950	AT1G18950	AT1G18950.3	53.5	2.591e-13
1:6565588:C:T	1:6565589-6565589	5_prime_UTR_variant	MODIFIER	AT1G19010	AT1G19010	AT1G19010.1	45.22	1.765e-11
1:6622596:G:A	1:6622597-6622597	intron_variant	MODIFIER	JAZ1	AT1G19180	AT1G19180.1	58.83	1.715e-14
1:6622596:G:A	1:6622597-6622597	5_prime_UTR_variant	MODIFIER	JAZ1	AT1G19180	AT1G19180.2	58.83	1.715e-14
1:6622596:G:A	1:6622597-6622597	intron_variant	MODIFIER	JAZ1	AT1G19180	AT1G19180.3	58.83	1.715e-14
1:6626143:A:T	1:6626144-6626144	5_prime_UTR_variant	MODIFIER	AT1G19200	AT1G19200	AT1G19200.2	42.21	8.179e-11
1:6689713:C:T	1:6689714-6689714	missense_variant	MODERATE	BES1	AT1G19350	AT1G19350.1	46.28	1.023e-11
1:6689713:C:T	1:6689714-6689714	missense_variant	MODERATE	BES1	AT1G19350	AT1G19350.3	46.28	1.023e-11
1:6689713:C:T	1:6689714-6689714	missense_variant	MODERATE	BES1	AT1G19350	AT1G19350.4	46.28	1.023e-11
1:6689713:C:T	1:6689714-6689714	missense_variant	MODERATE	BES1	AT1G19350	AT1G19350.5	46.28	1.023e-11
1:6689713:C:T	1:6689714-6689714	missense_variant	MODERATE	BES1	AT1G19350	AT1G19350.6	46.28	1.023e-11
1:6913595:G:T	1:6913596-6913596	missense_variant	MODERATE	AVA-P2	AT1G19910	AT1G19910.1	83.79	5.498e-20
1:6913595:G:T	1:6913596-6913596	missense_variant	MODERATE	AVA-P2	AT1G19910	AT1G19910.2	83.79	5.498e-20
1:6914639:T:C	1:6914640-6914640	3_prime_UTR_variant	MODIFIER	APS2	AT1G19920	AT1G19920.1	59.9	9.97e-15
1:6918101:C:A	1:6918102-6918102	synonymous_variant	LOW	AT1G19930	AT1G19930	AT1G19930.1	64.71	8.666e-16
1:6918297:T:G	1:6918298-6918298	3_prime_UTR_variant	MODIFIER	GH9B5	AT1G19940	AT1G19940.1	64.26	1.092e-15
1:6918297:T:G	1:6918298-6918298	3_prime_UTR_variant	MODIFIER	GH9B5	AT1G19940	AT1G19940.2	64.26	1.092e-15
1:6920638:A:T	1:6920639-6920639	intron_variant	MODIFIER	GH9B5	AT1G19940	AT1G19940.2	58.45	2.089e-14
1:6924753:A:C	1:6924754-6924754	intron_variant	MODIFIER	HVA22H	AT1G19950	AT1G19950.1	50.02	1.52e-12
1:6931289:A:C	1:6931290-6931290	intron_variant	MODIFIER	AT1G19970	AT1G19970	AT1G19970.1	64.45	9.91e-16
1:6931289:A:C	1:6931290-6931290	intron_variant	MODIFIER	AT1G19970	AT1G19970	AT1G19970.2	64.45	9.91e-16
1:6934973:A:T	1:6934974-6934974	3_prime_UTR_variant	MODIFIER	AT1G19980	AT1G19980	AT1G19980.1	41.88	9.709e-11
1:6939247:A:G	1:6939248-6939248	intron_variant	MODIFIER	TUB5	AT1G20010	AT1G20010.1	46.1	1.123e-11
1:6940541:A:G	1:6940542-6940542	5_prime_UTR_variant	MODIFIER	TUB5	AT1G20010	AT1G20010.1	63.56	1.556e-15
1:6940542:A:G	1:6940543-6940543	5_prime_UTR_variant	MODIFIER	TUB5	AT1G20010	AT1G20010.1	65.03	7.38e-16
1:6943214:G:T	1:6943215-6943215	splice_polypyrimidine_tract_variant,intron_variant	LOW	FNR2	AT1G20020	AT1G20020.1	61.46	4.518e-15
1:6943214:G:T	1:6943215-6943215	5_prime_UTR_variant	MODIFIER	FNR2	AT1G20020	AT1G20020.2	61.46	4.518e-15
1:6943214:G:T	1:6943215-6943215	splice_polypyrimidine_tract_variant,intron_variant	LOW	FNR2	AT1G20020	AT1G20020.3	61.46	4.518e-15
1:6944366:T:A	1:6944367-6944367	missense_variant	MODERATE	FNR2	AT1G20020	AT1G20020.1	69.74	6.775e-17
1:6944366:T:A	1:6944367-6944367	missense_variant	MODERATE	FNR2	AT1G20020	AT1G20020.2	69.74	6.775e-17
1:6944366:T:A	1:6944367-6944367	missense_variant	MODERATE	FNR2	AT1G20020	AT1G20020.3	69.74	6.775e-17
1:6944729:A:T	1:6944730-6944730	intron_variant	MODIFIER	FNR2	AT1G20020	AT1G20020.1	43.74	3.751e-11
1:6944729:A:T	1:6944730-6944730	intron_variant	MODIFIER	FNR2	AT1G20020	AT1G20020.2	43.74	3.751e-11
1:6944729:A:T	1:6944730-6944730	intron_variant	MODIFIER	FNR2	AT1G20020	AT1G20020.3	43.74	3.751e-11
1:6945607:G:A	1:6945608-6945608	5_prime_UTR_variant	MODIFIER	AT1G20030	AT1G20030	AT1G20030.2	55.99	7.29e-14
1:6946817:T:C	1:6946818-6946818	missense_variant,splice_region_variant	MODERATE	AT1G20030	AT1G20030	AT1G20030.1	59.41	1.277e-14
1:6946817:T:C	1:6946818-6946818	missense_variant,splice_region_variant	MODERATE	AT1G20030	AT1G20030	AT1G20030.2	59.41	1.277e-14
1:6946858:A:G	1:6946859-6946859	missense_variant	MODERATE	AT1G20030	AT1G20030	AT1G20030.1	68.94	1.016e-16
1:6946858:A:G	1:6946859-6946859	missense_variant	MODERATE	AT1G20030	AT1G20030	AT1G20030.2	68.94	1.016e-16
1:6947055:A:C	1:6947056-6947056	3_prime_UTR_variant	MODIFIER	AT1G20030	AT1G20030	AT1G20030.1	65.37	6.221e-16
1:6947055:A:C	1:6947056-6947056	3_prime_UTR_variant	MODIFIER	AT1G20030	AT1G20030	AT1G20030.2	65.37	6.221e-16
1:6949353:T:C	1:6949354-6949354	intron_variant	MODIFIER	HYD1	AT1G20050	AT1G20050.1	73.46	1.029e-17
1:6949395:A:C	1:6949396-6949396	intron_variant	MODIFIER	HYD1	AT1G20050	AT1G20050.1	72.91	1.355e-17
1:6950318:A:T	1:6950319-6950319	3_prime_UTR_variant	MODIFIER	HYD1	AT1G20050	AT1G20050.1	42.55	6.906e-11
1:6951045:A:G	1:6951046-6951046	intron_variant	MODIFIER	AT1G20060	AT1G20060	AT1G20060.10	68.7	1.147e-16
1:6951045:A:G	1:6951046-6951046	intron_variant	MODIFIER	AT1G20060	AT1G20060	AT1G20060.1	68.7	1.147e-16
1:6951045:A:G	1:6951046-6951046	intron_variant	MODIFIER	AT1G20060	AT1G20060	AT1G20060.2	68.7	1.147e-16
1:6951045:A:G	1:6951046-6951046	intron_variant	MODIFIER	AT1G20060	AT1G20060	AT1G20060.3	68.7	1.147e-16
1:6951045:A:G	1:6951046-6951046	intron_variant	MODIFIER	AT1G20060	AT1G20060	AT1G20060.4	68.7	1.147e-16
1:6951045:A:G	1:6951046-6951046	intron_variant	MODIFIER	AT1G20060	AT1G20060	AT1G20060.5	68.7	1.147e-16
1:6951045:A:G	1:6951046-6951046	intron_variant	MODIFIER	AT1G20060	AT1G20060	AT1G20060.6	68.7	1.147e-16
1:6951045:A:G	1:6951046-6951046	intron_variant	MODIFIER	AT1G20060	AT1G20060	AT1G20060.7	68.7	1.147e-16
1:6951045:A:G	1:6951046-6951046	intron_variant	MODIFIER	AT1G20060	AT1G20060	AT1G20060.8	68.7	1.147e-16
1:6951045:A:G	1:6951046-6951046	intron_variant	MODIFIER	AT1G20060	AT1G20060	AT1G20060.9	68.7	1.147e-16
1:6951763:A:G	1:6951764-6951764	intron_variant	MODIFIER	AT1G20060	AT1G20060	AT1G20060.10	75.9	2.981e-18
1:6951763:A:G	1:6951764-6951764	intron_variant	MODIFIER	AT1G20060	AT1G20060	AT1G20060.1	75.9	2.981e-18
1:6951763:A:G	1:6951764-6951764	intron_variant	MODIFIER	AT1G20060	AT1G20060	AT1G20060.2	75.9	2.981e-18
1:6951763:A:G	1:6951764-6951764	intron_variant	MODIFIER	AT1G20060	AT1G20060	AT1G20060.3	75.9	2.981e-18
1:6951763:A:G	1:6951764-6951764	intron_variant	MODIFIER	AT1G20060	AT1G20060	AT1G20060.4	75.9	2.981e-18
1:6951763:A:G	1:6951764-6951764	intron_variant	MODIFIER	AT1G20060	AT1G20060	AT1G20060.5	75.9	2.981e-18
1:6951763:A:G	1:6951764-6951764	intron_variant	MODIFIER	AT1G20060	AT1G20060	AT1G20060.6	75.9	2.981e-18
1:6951763:A:G	1:6951764-6951764	intron_variant	MODIFIER	AT1G20060	AT1G20060	AT1G20060.7	75.9	2.981e-18
1:6951763:A:G	1:6951764-6951764	intron_variant	MODIFIER	AT1G20060	AT1G20060	AT1G20060.8	75.9	2.981e-18
1:6951763:A:G	1:6951764-6951764	intron_variant	MODIFIER	AT1G20060	AT1G20060	AT1G20060.9	75.9	2.981e-18
1:6988092:G:A	1:6988093-6988093	missense_variant	MODERATE	AT1G20150	AT1G20150	AT1G20150.1	48.72	2.959e-12
1:6993942:A:T	1:6993943-6993943	5_prime_UTR_variant	MODIFIER	ATSBT5.2	AT1G20160	AT1G20160.1	43.49	4.257e-11
1:6993942:A:T	1:6993943-6993943	5_prime_UTR_variant	MODIFIER	ATSBT5.2	AT1G20160	AT1G20160.2	43.49	4.257e-11
1:7014042:T:C	1:7014043-7014043	intron_variant	MODIFIER	AT1G20240	AT1G20240	AT1G20240.1	46.25	1.043e-11
1:7014231:T:C	1:7014232-7014232	intron_variant	MODIFIER	AT1G20240	AT1G20240	AT1G20240.1	77.26	1.501e-18
1:7016651:A:T	1:7016652-7016652	5_prime_UTR_variant	MODIFIER	VAB3	AT1G20260	AT1G20260.1	43	5.468e-11
1:7018480:T:G	1:7018481-7018481	intron_variant	MODIFIER	VAB3	AT1G20260	AT1G20260.1	55.66	8.607e-14
1:7021122:T:A	1:7021123-7021123	intron_variant	MODIFIER	AT1G20270	AT1G20270	AT1G20270.1	52.6	4.098e-13
1:7021122:T:A	1:7021123-7021123	intron_variant	MODIFIER	AT1G20270	AT1G20270	AT1G20270.2	52.6	4.098e-13
1:7021124:T:C	1:7021125-7021125	intron_variant	MODIFIER	AT1G20270	AT1G20270	AT1G20270.1	47.49	5.52e-12
1:7021124:T:C	1:7021125-7021125	intron_variant	MODIFIER	AT1G20270	AT1G20270	AT1G20270.2	47.49	5.52e-12
1:7026218:A:C	1:7026219-7026219	intron_variant	MODIFIER	AT1G20290	AT1G20290	AT1G20290.1	66.66	3.228e-16
1:7026777:A:G	1:7026778-7026778	intron_variant	MODIFIER	AT1G20290	AT1G20290	AT1G20290.1	46.9	7.46e-12
1:7027242:C:T	1:7027243-7027243	intron_variant	MODIFIER	AT1G20290	AT1G20290	AT1G20290.1	55.78	8.089e-14
1:7029979:C:T	1:7029980-7029980	missense_variant	MODERATE	AT1G20300	AT1G20300	AT1G20300.1	47.97	4.323e-12
1:7030454:A:G	1:7030455-7030455	missense_variant	MODERATE	AT1G20300	AT1G20300	AT1G20300.1	45.39	1.617e-11
1:7030843:G:A	1:7030844-7030844	missense_variant	MODERATE	AT1G20300	AT1G20300	AT1G20300.1	44.43	2.634e-11
1:7032478:A:T	1:7032479-7032479	missense_variant	MODERATE	AT1G20310	AT1G20310	AT1G20310.1	52.4	4.535e-13
1:7032484:G:T	1:7032485-7032485	missense_variant	MODERATE	AT1G20310	AT1G20310	AT1G20310.1	42.09	8.704e-11
1:7032613:A:G	1:7032614-7032614	missense_variant	MODERATE	AT1G20310	AT1G20310	AT1G20310.1	48.92	2.673e-12
1:7032925:A:G	1:7032926-7032926	missense_variant	MODERATE	AT1G20310	AT1G20310	AT1G20310.1	49.99	1.545e-12
1:7033931:A:G	1:7033932-7033932	missense_variant	MODERATE	AT1G20320	AT1G20320	AT1G20320.1	45.26	1.723e-11
1:7034476:T:C	1:7034477-7034477	missense_variant	MODERATE	AT1G20320	AT1G20320	AT1G20320.1	44.87	2.105e-11
1:7034668:A:G	1:7034669-7034669	missense_variant	MODERATE	AT1G20320	AT1G20320	AT1G20320.1	42.47	7.168e-11
1:7038954:C:T	1:7038955-7038955	3_prime_UTR_variant	MODIFIER	SMT2	AT1G20330	AT1G20330.1	62.56	2.588e-15
1:7038955:T:C	1:7038956-7038956	3_prime_UTR_variant	MODIFIER	SMT2	AT1G20330	AT1G20330.1	51.61	6.761e-13
1:7038978:C:T	1:7038979-7038979	missense_variant	MODERATE	SMT2	AT1G20330	AT1G20330.1	42.52	7.009e-11
1:7089255:A:T	1:7089256-7089256	5_prime_UTR_variant	MODIFIER	ERD10	AT1G20450	AT1G20450.1	43.98	3.315e-11
1:7089255:A:T	1:7089256-7089256	5_prime_UTR_variant	MODIFIER	ERD10	AT1G20450	AT1G20450.2	43.98	3.315e-11
1:7089306:T:C	1:7089307-7089307	5_prime_UTR_variant	MODIFIER	ERD10	AT1G20450	AT1G20450.1	79.31	5.322e-19
1:7089306:T:C	1:7089307-7089307	5_prime_UTR_variant	MODIFIER	ERD10	AT1G20450	AT1G20450.2	79.31	5.322e-19
1:7093317:T:A	1:7093318-7093318	non_coding_transcript_exon_variant	MODIFIER	AT1G05553	AT1G05553	AT1G05553.1	69.01	9.788e-17
1:7093317:T:A	1:7093318-7093318	3_prime_UTR_variant	MODIFIER	AT1G20460	AT1G20460	AT1G20460.1	69.01	9.788e-17
1:7095546:G:A	1:7095547-7095547	intron_variant	MODIFIER	AT1G20480	AT1G20480	AT1G20480.1	54.12	1.89e-13
1:7097754:C:T	1:7097755-7097755	3_prime_UTR_variant	MODIFIER	AT1G20490	AT1G20490	AT1G20490.1	66.52	3.459e-16
1:7097754:C:T	1:7097755-7097755	3_prime_UTR_variant	MODIFIER	AT1G20490	AT1G20490	AT1G20490.2	66.52	3.459e-16
1:7106783:G:C	1:7106784-7106784	intron_variant,non_coding_transcript_variant	MODIFIER	AT1G20515	AT1G20515	AT1G20515.1	41.91	9.562e-11
1:7106783:G:C	1:7106784-7106784	intron_variant,non_coding_transcript_variant	MODIFIER	AT1G20515	AT1G20515	AT1G20515.2	41.91	9.562e-11
1:7109546:T:C	1:7109547-7109547	synonymous_variant	LOW	AT1G20530	AT1G20530	AT1G20530.1	81.19	2.052e-19
1:7109604:A:G	1:7109605-7109605	missense_variant	MODERATE	AT1G20530	AT1G20530	AT1G20530.1	77.2	1.544e-18
1:7115392:A:G	1:7115393-7115393	3_prime_UTR_variant	MODIFIER	AT1G20550	AT1G20550	AT1G20550.1	90.01	2.373e-21
1:7177367:T:G	1:7177368-7177368	intron_variant	MODIFIER	HMGB2	AT1G20693	AT1G20693.1	48.35	3.557e-12
1:7177367:T:G	1:7177368-7177368	intron_variant	MODIFIER	HMGB2	AT1G20693	AT1G20693.2	48.35	3.557e-12
1:7177367:T:G	1:7177368-7177368	intron_variant	MODIFIER	HMGB2	AT1G20693	AT1G20693.3	48.35	3.557e-12
1:7178304:G:A	1:7178305-7178305	missense_variant	MODERATE	HMGB2	AT1G20693	AT1G20693.1	50.31	1.311e-12
1:7178304:G:A	1:7178305-7178305	missense_variant	MODERATE	HMGB2	AT1G20693	AT1G20693.2	50.31	1.311e-12
1:7178304:G:A	1:7178305-7178305	missense_variant	MODERATE	HMGB2	AT1G20693	AT1G20693.3	50.31	1.311e-12
1:7279631:C:T	1:7279632-7279632	intron_variant	MODIFIER	AT1G20910	AT1G20910	AT1G20910.1	61.28	4.949e-15
1:7279631:C:T	1:7279632-7279632	intron_variant	MODIFIER	AT1G20910	AT1G20910	AT1G20910.2	61.28	4.949e-15
1:7279778:G:C	1:7279779-7279779	intron_variant	MODIFIER	AT1G20910	AT1G20910	AT1G20910.1	63.14	1.929e-15
1:7279778:G:C	1:7279779-7279779	intron_variant	MODIFIER	AT1G20910	AT1G20910	AT1G20910.2	63.14	1.929e-15
1:7290237:T:A	1:7290238-7290238	intron_variant	MODIFIER	AT1G20923	AT1G20923	AT1G20923.1	46.12	1.114e-11
1:7290237:T:A	1:7290238-7290238	intron_variant	MODIFIER	AT1G20925	AT1G20925	AT1G20925.1	46.12	1.114e-11
1:7319258:A:G	1:7319259-7319259	3_prime_UTR_variant	MODIFIER	AT1G20970	AT1G20970	AT1G20970.1	54.02	1.984e-13
1:7390520:T:C	1:7390521-7390521	synonymous_variant	LOW	IGMT3	AT1G21110	AT1G21110.1	44.09	3.143e-11
1:7501830:G:C	1:7501831-7501831	missense_variant	MODERATE	YUC11	AT1G21430	AT1G21430.1	84.59	3.672e-20
1:7503589:A:G	1:7503590-7503590	intron_variant	MODIFIER	AT1G21440	AT1G21440	AT1G21440.1	58.11	2.475e-14
1:7503589:A:G	1:7503590-7503590	intron_variant	MODIFIER	AT1G21440	AT1G21440	AT1G21440.2	58.11	2.475e-14
1:7509691:A:G	1:7509692-7509692	intron_variant	MODIFIER	SCL1	AT1G21450	AT1G21450.1	42.64	6.577e-11
1:7509795:T:C	1:7509796-7509796	missense_variant	MODERATE	SCL1	AT1G21450	AT1G21450.1	44.36	2.739e-11
1:7510044:G:A	1:7510045-7510045	missense_variant	MODERATE	SCL1	AT1G21450	AT1G21450.1	48.11	4.022e-12
1:7510080:G:T	1:7510081-7510081	missense_variant	MODERATE	SCL1	AT1G21450	AT1G21450.1	48.78	2.869e-12
1:7510095:T:A	1:7510096-7510096	missense_variant	MODERATE	SCL1	AT1G21450	AT1G21450.1	47.35	5.929e-12
1:7510852:T:C	1:7510853-7510853	missense_variant	MODERATE	SCL1	AT1G21450	AT1G21450.1	46.88	7.542e-12
1:7511353:C:T	1:7511354-7511354	missense_variant	MODERATE	SCL1	AT1G21450	AT1G21450.1	44.56	2.467e-11
1:7592049:T:C	1:7592050-7592050	intron_variant	MODIFIER	NADK2	AT1G21640	AT1G21640.1	54.76	1.362e-13
1:7592049:T:C	1:7592050-7592050	intron_variant	MODIFIER	NADK2	AT1G21640	AT1G21640.2	54.76	1.362e-13
1:7593633:T:A	1:7593634-7593634	missense_variant	MODERATE	SECA2	AT1G21650	AT1G21650.1	53.42	2.695e-13
1:7593633:T:A	1:7593634-7593634	missense_variant	MODERATE	SECA2	AT1G21650	AT1G21650.2	53.42	2.695e-13
1:7593633:T:A	1:7593634-7593634	missense_variant	MODERATE	SECA2	AT1G21650	AT1G21650.3	53.42	2.695e-13
1:7613410:T:C	1:7613411-7613411	synonymous_variant	LOW	AT1G21680	AT1G21680	AT1G21680.1	44.87	2.109e-11
1:7752254:A:T	1:7752255-7752255	intron_variant	MODIFIER	DD46	AT1G22015	AT1G22015.1	55.34	1.015e-13
1:7754297:T:C	1:7754298-7754298	5_prime_UTR_variant	MODIFIER	SHM6	AT1G22020	AT1G22020.2	46.38	9.761e-12
1:7754304:T:G	1:7754305-7754305	5_prime_UTR_variant	MODIFIER	SHM6	AT1G22020	AT1G22020.1	53.39	2.735e-13
1:7754304:T:G	1:7754305-7754305	5_prime_UTR_variant	MODIFIER	SHM6	AT1G22020	AT1G22020.2	53.39	2.735e-13
1:7754490:C:G	1:7754491-7754491	5_prime_UTR_variant	MODIFIER	SHM6	AT1G22020	AT1G22020.1	44.46	2.599e-11
1:7754490:C:G	1:7754491-7754491	5_prime_UTR_variant	MODIFIER	SHM6	AT1G22020	AT1G22020.2	44.46	2.599e-11
1:7909647:T:A	1:7909648-7909648	non_coding_transcript_exon_variant	MODIFIER	AT1G22403	AT1G22403	AT1G22403.2	49.44	2.043e-12
1:7927233:C:T	1:7927234-7927234	3_prime_UTR_variant	MODIFIER	COX6B	AT1G22450	AT1G22450.1	41.83	9.977e-11
1:7966255:T:C	1:7966256-7966256	3_prime_UTR_variant	MODIFIER	AT1G22540	AT1G22540	AT1G22540.1	45.67	1.403e-11
1:8081321:G:T	1:8081322-8081322	intron_variant	MODIFIER	AT1G22850	AT1G22850	AT1G22850.1	48.47	3.348e-12
1:8081321:G:T	1:8081322-8081322	intron_variant	MODIFIER	AT1G22850	AT1G22850	AT1G22850.2	48.47	3.348e-12
1:8081375:A:T	1:8081376-8081376	intron_variant	MODIFIER	AT1G22850	AT1G22850	AT1G22850.1	44.74	2.246e-11
1:8081375:A:T	1:8081376-8081376	intron_variant	MODIFIER	AT1G22850	AT1G22850	AT1G22850.2	44.74	2.246e-11
1:8082005:A:T	1:8082006-8082006	splice_region_variant,intron_variant	LOW	AT1G22850	AT1G22850	AT1G22850.1	47.12	6.672e-12
1:8082005:A:T	1:8082006-8082006	splice_region_variant,intron_variant	LOW	AT1G22850	AT1G22850	AT1G22850.2	47.12	6.672e-12
1:8082006:A:T	1:8082007-8082007	splice_region_variant,intron_variant	LOW	AT1G22850	AT1G22850	AT1G22850.1	43.19	4.973e-11
1:8082006:A:T	1:8082007-8082007	splice_region_variant,intron_variant	LOW	AT1G22850	AT1G22850	AT1G22850.2	43.19	4.973e-11
1:8098742:A:G	1:8098743-8098743	5_prime_UTR_variant	MODIFIER	AT1G22882	AT1G22882	AT1G22882.1	50.12	1.443e-12
1:8168703:T:C	1:8168704-8168704	missense_variant	MODERATE	AT1G23050	AT1G23050	AT1G23050.1	41.91	9.537e-11
1:8168703:T:C	1:8168704-8168704	non_coding_transcript_exon_variant	MODIFIER	AT1G23052	AT1G23052	AT1G23052.1	41.91	9.537e-11
1:8168720:C:A	1:8168721-8168721	missense_variant	MODERATE	AT1G23050	AT1G23050	AT1G23050.1	44.97	2.004e-11
1:8168720:C:A	1:8168721-8168721	non_coding_transcript_exon_variant	MODIFIER	AT1G23052	AT1G23052	AT1G23052.1	44.97	2.004e-11
1:8172029:A:G	1:8172030-8172030	missense_variant	MODERATE	MDP40	AT1G23060	AT1G23060.1	59.55	1.19e-14
1:8172029:A:G	1:8172030-8172030	missense_variant	MODERATE	MDP40	AT1G23060	AT1G23060.2	59.55	1.19e-14
1:8172029:A:G	1:8172030-8172030	missense_variant	MODERATE	MDP40	AT1G23060	AT1G23060.3	59.55	1.19e-14
1:8172029:A:G	1:8172030-8172030	missense_variant	MODERATE	MDP40	AT1G23060	AT1G23060.4	59.55	1.19e-14
1:8172029:A:G	1:8172030-8172030	missense_variant	MODERATE	MDP40	AT1G23060	AT1G23060.5	59.55	1.19e-14
1:8234555:G:A	1:8234556-8234556	missense_variant	MODERATE	AT1G23205	AT1G23205	AT1G23205.1	45.66	1.407e-11
1:8234567:T:G	1:8234568-8234568	missense_variant	MODERATE	AT1G23205	AT1G23205	AT1G23205.1	41.99	9.156e-11
1:8234569:G:T	1:8234570-8234570	missense_variant	MODERATE	AT1G23205	AT1G23205	AT1G23205.1	49.52	1.965e-12
1:8310513:A:T	1:8310514-8310514	synonymous_variant	LOW	AT1G23390	AT1G23390	AT1G23390.1	47.38	5.844e-12
1:8310580:C:A	1:8310581-8310581	missense_variant	MODERATE	AT1G23390	AT1G23390	AT1G23390.1	70.92	3.716e-17
1:8310595:A:G	1:8310596-8310596	missense_variant	MODERATE	AT1G23390	AT1G23390	AT1G23390.1	70.62	4.323e-17
1:8312286:G:A	1:8312287-8312287	missense_variant	MODERATE	CAF2	AT1G23400	AT1G23400.1	50.32	1.306e-12
1:8312304:T:G	1:8312305-8312305	missense_variant	MODERATE	CAF2	AT1G23400	AT1G23400.1	43.28	4.736e-11
1:8312510:C:A	1:8312511-8312511	synonymous_variant	LOW	CAF2	AT1G23400	AT1G23400.1	43.46	4.335e-11
1:8322401:C:T	1:8322402-8322402	intron_variant	MODIFIER	AT1G23440	AT1G23440	AT1G23440.1	43.91	3.436e-11
1:8322401:C:T	1:8322402-8322402	3_prime_UTR_variant	MODIFIER	AT1G23440	AT1G23440	AT1G23440.2	43.91	3.436e-11
1:8322401:C:T	1:8322402-8322402	intron_variant	MODIFIER	AT1G23440	AT1G23440	AT1G23440.3	43.91	3.436e-11
1:8322638:T:C	1:8322639-8322639	intron_variant	MODIFIER	AT1G23440	AT1G23440	AT1G23440.1	47.6	5.235e-12
1:8322638:T:C	1:8322639-8322639	3_prime_UTR_variant	MODIFIER	AT1G23440	AT1G23440	AT1G23440.2	47.6	5.235e-12
1:8322638:T:C	1:8322639-8322639	intron_variant	MODIFIER	AT1G23440	AT1G23440	AT1G23440.3	47.6	5.235e-12
1:8322659:A:G	1:8322660-8322660	intron_variant	MODIFIER	AT1G23440	AT1G23440	AT1G23440.1	47.77	4.785e-12
1:8322659:A:G	1:8322660-8322660	3_prime_UTR_variant	MODIFIER	AT1G23440	AT1G23440	AT1G23440.2	47.77	4.785e-12
1:8322659:A:G	1:8322660-8322660	intron_variant	MODIFIER	AT1G23440	AT1G23440	AT1G23440.3	47.77	4.785e-12
1:8322665:G:A	1:8322666-8322666	intron_variant	MODIFIER	AT1G23440	AT1G23440	AT1G23440.1	45.76	1.336e-11
1:8322665:G:A	1:8322666-8322666	3_prime_UTR_variant	MODIFIER	AT1G23440	AT1G23440	AT1G23440.2	45.76	1.336e-11
1:8322665:G:A	1:8322666-8322666	intron_variant	MODIFIER	AT1G23440	AT1G23440	AT1G23440.3	45.76	1.336e-11
1:8335117:G:T	1:8335118-8335118	missense_variant	MODERATE	CSLA03	AT1G23480	AT1G23480.1	47.3	6.105e-12
1:8335117:G:T	1:8335118-8335118	missense_variant	MODERATE	CSLA03	AT1G23480	AT1G23480.2	47.3	6.105e-12
1:8335117:G:T	1:8335118-8335118	missense_variant	MODERATE	CSLA03	AT1G23480	AT1G23480.3	47.3	6.105e-12
1:8335117:G:T	1:8335118-8335118	missense_variant	MODERATE	CSLA03	AT1G23480	AT1G23480.4	47.3	6.105e-12
1:8465127:T:C	1:8465128-8465128	missense_variant	MODERATE	AT1G23935	AT1G23935	AT1G23935.1	96.83	7.553e-23
1:8465127:T:C	1:8465128-8465128	missense_variant	MODERATE	AT1G23935	AT1G23935	AT1G23935.2	96.83	7.553e-23
1:8465127:T:C	1:8465128-8465128	missense_variant	MODERATE	AT1G23935	AT1G23935	AT1G23935.3	96.83	7.553e-23
1:8481017:A:G	1:8481018-8481018	5_prime_UTR_variant	MODIFIER	AT1G23965	AT1G23965	AT1G23965.1	58.23	2.332e-14
1:8481032:G:A	1:8481033-8481033	5_prime_UTR_variant	MODIFIER	AT1G23965	AT1G23965	AT1G23965.1	52.71	3.875e-13
1:8572328:T:G	1:8572329-8572329	missense_variant	MODERATE	AT1G24200	AT1G24200	AT1G24200.1	42.89	5.786e-11
1:8572349:G:A	1:8572350-8572350	missense_variant	MODERATE	AT1G24200	AT1G24200	AT1G24200.1	53.17	3.063e-13
1:8572362:T:C	1:8572363-8572363	synonymous_variant	LOW	AT1G24200	AT1G24200	AT1G24200.1	51.21	8.284e-13
1:8572367:C:T	1:8572368-8572368	missense_variant	MODERATE	AT1G24200	AT1G24200	AT1G24200.1	43.05	5.335e-11
1:8935171:T:C	1:8935172-8935172	missense_variant	MODERATE	BBX15	AT1G25440	AT1G25440.1	48.39	3.486e-12
1:8942726:T:C	1:8942727-8942727	5_prime_UTR_variant	MODIFIER	AT1G25460	AT1G25460	AT1G25460.1	48.82	2.812e-12
1:8942762:C:G	1:8942763-8942763	5_prime_UTR_variant	MODIFIER	AT1G25460	AT1G25460	AT1G25460.1	41.91	9.555e-11
1:8942805:A:G	1:8942806-8942806	5_prime_UTR_variant	MODIFIER	AT1G25460	AT1G25460	AT1G25460.1	45.27	1.72e-11
1:8942985:A:T	1:8942986-8942986	intron_variant	MODIFIER	AT1G25460	AT1G25460	AT1G25460.1	50.23	1.366e-12
1:8943003:T:C	1:8943004-8943004	intron_variant	MODIFIER	AT1G25460	AT1G25460	AT1G25460.1	44.38	2.708e-11
1:8945312:G:A	1:8945313-8945313	missense_variant	MODERATE	CRF12	AT1G25470	AT1G25470.1	49.78	1.718e-12
1:8945312:G:A	1:8945313-8945313	missense_variant	MODERATE	CRF12	AT1G25470	AT1G25470.2	49.78	1.718e-12
1:8945345:G:C	1:8945346-8945346	missense_variant	MODERATE	CRF12	AT1G25470	AT1G25470.1	52.6	4.099e-13
1:8945345:G:C	1:8945346-8945346	missense_variant	MODERATE	CRF12	AT1G25470	AT1G25470.2	52.6	4.099e-13
1:8952137:A:T	1:8952138-8952138	intron_variant	MODIFIER	RCN1	AT1G25490	AT1G25490.1	44.28	2.851e-11
1:8952138:G:A	1:8952139-8952139	intron_variant	MODIFIER	RCN1	AT1G25490	AT1G25490.1	51.65	6.639e-13
1:8957550:T:G	1:8957551-8957551	5_prime_UTR_variant	MODIFIER	AT1G25500	AT1G25500	AT1G25500.1	61.09	5.441e-15
1:8957550:T:G	1:8957551-8957551	intron_variant	MODIFIER	AT1G25500	AT1G25500	AT1G25500.2	61.09	5.441e-15
1:8957550:T:G	1:8957551-8957551	intron_variant	MODIFIER	AT1G25500	AT1G25500	AT1G25500.3	61.09	5.441e-15
1:8978081:A:T	1:8978082-8978082	3_prime_UTR_variant	MODIFIER	AT1G25550	AT1G25550	AT1G25550.1	45.55	1.49e-11
1:8978081:A:T	1:8978082-8978082	3_prime_UTR_variant	MODIFIER	AT1G25550	AT1G25550	AT1G25550.2	45.55	1.49e-11
1:8978194:G:A	1:8978195-8978195	3_prime_UTR_variant	MODIFIER	AT1G25550	AT1G25550	AT1G25550.1	51.74	6.346e-13
1:8978194:G:A	1:8978195-8978195	3_prime_UTR_variant	MODIFIER	AT1G25550	AT1G25550	AT1G25550.2	51.74	6.346e-13
1:8978196:A:G	1:8978197-8978197	3_prime_UTR_variant	MODIFIER	AT1G25550	AT1G25550	AT1G25550.1	52.47	4.38e-13
1:8978196:A:G	1:8978197-8978197	3_prime_UTR_variant	MODIFIER	AT1G25550	AT1G25550	AT1G25550.2	52.47	4.38e-13
1:9056603:T:A	1:9056604-9056604	3_prime_UTR_variant	MODIFIER	AT1G26180	AT1G26180	AT1G26180.1	42.76	6.179e-11
1:9056603:T:A	1:9056604-9056604	3_prime_UTR_variant	MODIFIER	AT1G26180	AT1G26180	AT1G26180.2	42.76	6.179e-11
1:9057827:C:T	1:9057828-9057828	missense_variant	MODERATE	AT1G26190	AT1G26190	AT1G26190.1	43.22	4.885e-11
1:9057827:C:T	1:9057828-9057828	3_prime_UTR_variant	MODIFIER	AT1G26190	AT1G26190	AT1G26190.2	43.22	4.885e-11
1:9057827:C:T	1:9057828-9057828	3_prime_UTR_variant	MODIFIER	AT1G26190	AT1G26190	AT1G26190.3	43.22	4.885e-11
1:9057827:C:T	1:9057828-9057828	missense_variant	MODERATE	AT1G26190	AT1G26190	AT1G26190.4	43.22	4.885e-11
1:9057827:C:T	1:9057828-9057828	missense_variant	MODERATE	AT1G26190	AT1G26190	AT1G26190.5	43.22	4.885e-11
1:9057827:C:T	1:9057828-9057828	missense_variant	MODERATE	AT1G26190	AT1G26190	AT1G26190.6	43.22	4.885e-11
1:9100889:T:C	1:9100890-9100890	intron_variant	MODIFIER	CAL	AT1G26310	AT1G26310.1	42.43	7.325e-11
1:9163398:G:A	1:9163399-9163399	3_prime_UTR_variant	MODIFIER	AT1G26520	AT1G26520	AT1G26520.1	45.92	1.232e-11
1:9164670:T:A	1:9164671-9164671	intron_variant	MODIFIER	AT1G26520	AT1G26520	AT1G26520.1	47.15	6.562e-12
1:9165565:T:G	1:9165566-9165566	missense_variant	MODERATE	AT1G26520	AT1G26520	AT1G26520.1	42.14	8.515e-11
1:9165565:T:G	1:9165566-9165566	5_prime_UTR_variant	MODIFIER	AT1G26530	AT1G26530	AT1G26530.1	42.14	8.515e-11
1:9166108:C:T	1:9166109-9166109	intron_variant	MODIFIER	AT1G26530	AT1G26530	AT1G26530.1	49.91	1.606e-12
1:9172209:T:A	1:9172210-9172210	intron_variant	MODIFIER	AT1G26550	AT1G26550	AT1G26550.1	59.23	1.402e-14
1:9176739:A:G	1:9176740-9176740	intron_variant,non_coding_transcript_variant	MODIFIER	AT1G26558	AT1G26558	AT1G26558.1	43.75	3.737e-11
1:9176739:A:G	1:9176740-9176740	non_coding_transcript_exon_variant	MODIFIER	AT1G26558	AT1G26558	AT1G26558.2	43.75	3.737e-11
1:9179261:C:T	1:9179262-9179262	intron_variant	MODIFIER	BGLU40	AT1G26560	AT1G26560.1	63.44	1.651e-15
1:9275070:C:T	1:9275071-9275071	missense_variant	MODERATE	AT1G26790	AT1G26790	AT1G26790.1	47.04	6.96e-12
1:9279212:C:T	1:9279213-9279213	missense_variant	MODERATE	AT1G26796	AT1G26796	AT1G26796.1	54.52	1.536e-13
1:9279436:A:C	1:9279437-9279437	3_prime_UTR_variant	MODIFIER	AT1G26796	AT1G26796	AT1G26796.1	76.12	2.672e-18
1:9279461:A:C	1:9279462-9279462	3_prime_UTR_variant	MODIFIER	AT1G26796	AT1G26796	AT1G26796.1	60.45	7.549e-15
1:9281244:C:T	1:9281245-9281245	missense_variant	MODERATE	AT1G26797	AT1G26797	AT1G26797.1	55.35	1.007e-13
1:9281341:T:G	1:9281342-9281342	missense_variant	MODERATE	AT1G26797	AT1G26797	AT1G26797.1	70.55	4.496e-17
1:9404439:T:C	1:9404440-9404440	intron_variant	MODIFIER	AT1G27090	AT1G27090	AT1G27090.1	42.65	6.54e-11
1:9532189:T:C	1:9532190-9532190	missense_variant	MODERATE	APT1	AT1G27450	AT1G27450.1	65.56	5.642e-16
1:9532189:T:C	1:9532190-9532190	5_prime_UTR_variant	MODIFIER	APT1	AT1G27450	AT1G27450.2	65.56	5.642e-16
1:9532189:T:C	1:9532190-9532190	missense_variant	MODERATE	APT1	AT1G27450	AT1G27450.3	65.56	5.642e-16
1:9532189:T:C	1:9532190-9532190	5_prime_UTR_variant	MODIFIER	APT1	AT1G27450	AT1G27450.4	65.56	5.642e-16
1:9610438:T:C	1:9610439-9610439	3_prime_UTR_variant	MODIFIER	AT1G27620	AT1G27620	AT1G27620.1	60.69	6.671e-15
1:9611254:C:T	1:9611255-9611255	intron_variant	MODIFIER	CYCT1%3B3	AT1G27630	AT1G27630.1	53.6	2.454e-13
1:9611254:C:T	1:9611255-9611255	intron_variant	MODIFIER	CYCT1%3B3	AT1G27630	AT1G27630.2	53.6	2.454e-13
1:9611254:C:T	1:9611255-9611255	intron_variant	MODIFIER	CYCT1%3B3	AT1G27630	AT1G27630.3	53.6	2.454e-13
1:9611254:C:T	1:9611255-9611255	intron_variant	MODIFIER	CYCT1%3B3	AT1G27630	AT1G27630.4	53.6	2.454e-13
1:9615298:A:C	1:9615299-9615299	missense_variant	MODERATE	ATU2AF35A	AT1G27650	AT1G27650.1	61.09	5.442e-15
1:9615298:A:C	1:9615299-9615299	5_prime_UTR_variant	MODIFIER	ATU2AF35A	AT1G27650	AT1G27650.2	61.09	5.442e-15
1:9616397:G:A	1:9616398-9616398	3_prime_UTR_variant	MODIFIER	ATU2AF35A	AT1G27650	AT1G27650.1	46.58	8.802e-12
1:9643197:G:T	1:9643198-9643198	3_prime_UTR_variant	MODIFIER	AT1G27710	AT1G27710	AT1G27710.1	43.22	4.896e-11
1:9643197:G:T	1:9643198-9643198	3_prime_UTR_variant	MODIFIER	AT1G27710	AT1G27710	AT1G27710.2	43.22	4.896e-11
1:9643197:G:T	1:9643198-9643198	3_prime_UTR_variant	MODIFIER	TAF4B	AT1G27720	AT1G27720.2	43.22	4.896e-11
1:9643197:G:T	1:9643198-9643198	3_prime_UTR_variant	MODIFIER	TAF4B	AT1G27720	AT1G27720.3	43.22	4.896e-11
1:9643197:G:T	1:9643198-9643198	3_prime_UTR_variant	MODIFIER	TAF4B	AT1G27720	AT1G27720.4	43.22	4.896e-11
1:9643197:G:T	1:9643198-9643198	3_prime_UTR_variant	MODIFIER	TAF4B	AT1G27720	AT1G27720.5	43.22	4.896e-11
1:9644424:T:A	1:9644425-9644425	intron_variant	MODIFIER	TAF4B	AT1G27720	AT1G27720.1	43.17	5.008e-11
1:9644424:T:A	1:9644425-9644425	intron_variant	MODIFIER	TAF4B	AT1G27720	AT1G27720.2	43.17	5.008e-11
1:9644424:T:A	1:9644425-9644425	intron_variant	MODIFIER	TAF4B	AT1G27720	AT1G27720.3	43.17	5.008e-11
1:9644424:T:A	1:9644425-9644425	intron_variant	MODIFIER	TAF4B	AT1G27720	AT1G27720.4	43.17	5.008e-11
1:9644424:T:A	1:9644425-9644425	intron_variant	MODIFIER	TAF4B	AT1G27720	AT1G27720.5	43.17	5.008e-11
1:9644424:T:A	1:9644425-9644425	intron_variant	MODIFIER	TAF4B	AT1G27720	AT1G27720.6	43.17	5.008e-11
1:9644424:T:A	1:9644425-9644425	intron_variant	MODIFIER	TAF4B	AT1G27720	AT1G27720.7	43.17	5.008e-11
1:9644424:T:A	1:9644425-9644425	intron_variant	MODIFIER	TAF4B	AT1G27720	AT1G27720.8	43.17	5.008e-11
1:9644424:T:A	1:9644425-9644425	intron_variant	MODIFIER	TAF4B	AT1G27720	AT1G27720.9	43.17	5.008e-11
1:9657819:T:A	1:9657820-9657820	intron_variant	MODIFIER	AT1G27750	AT1G27750	AT1G27750.1	48.69	3.001e-12
1:9657828:T:A	1:9657829-9657829	intron_variant	MODIFIER	AT1G27750	AT1G27750	AT1G27750.1	80.4	3.066e-19
1:9664876:A:T	1:9664877-9664877	intron_variant	MODIFIER	AT1G27752	AT1G27752	AT1G27752.1	69.9	6.229e-17
1:9664876:A:T	1:9664877-9664877	intron_variant	MODIFIER	AT1G27752	AT1G27752	AT1G27752.2	69.9	6.229e-17
1:9669158:T:C	1:9669159-9669159	missense_variant	MODERATE	SAT32	AT1G27760	AT1G27760.1	44.21	2.942e-11
1:9669158:T:C	1:9669159-9669159	missense_variant	MODERATE	SAT32	AT1G27760	AT1G27760.2	44.21	2.942e-11
1:9669158:T:C	1:9669159-9669159	missense_variant	MODERATE	SAT32	AT1G27760	AT1G27760.3	44.21	2.942e-11
1:9675559:T:A	1:9675560-9675560	intron_variant	MODIFIER	ACA1	AT1G27770	AT1G27770.1	52.03	5.463e-13
1:9675559:T:A	1:9675560-9675560	intron_variant	MODIFIER	ACA1	AT1G27770	AT1G27770.2	52.03	5.463e-13
1:9675559:T:A	1:9675560-9675560	intron_variant	MODIFIER	ACA1	AT1G27770	AT1G27770.3	52.03	5.463e-13
1:9675559:T:A	1:9675560-9675560	intron_variant	MODIFIER	ACA1	AT1G27770	AT1G27770.4	52.03	5.463e-13
1:9696501:T:G	1:9696502-9696502	5_prime_UTR_variant	MODIFIER	ATCSA-1	AT1G27840	AT1G27840.1	51.54	7.018e-13
1:9723433:A:G	1:9723434-9723434	intron_variant	MODIFIER	PUB45	AT1G27910	AT1G27910.1	43.26	4.782e-11
1:9774599:T:A	1:9774600-9774600	missense_variant	MODERATE	AT1G28040	AT1G28040	AT1G28040.1	44.51	2.531e-11
1:9775096:A:G	1:9775097-9775097	5_prime_UTR_variant	MODIFIER	AT1G28040	AT1G28040	AT1G28040.1	42.94	5.639e-11
1:9776436:A:G	1:9776437-9776437	intron_variant	MODIFIER	BBX13	AT1G28050	AT1G28050.1	45.96	1.208e-11
1:9776462:G:T	1:9776463-9776463	intron_variant	MODIFIER	BBX13	AT1G28050	AT1G28050.1	50.28	1.331e-12
1:9776463:T:G	1:9776464-9776464	intron_variant	MODIFIER	BBX13	AT1G28050	AT1G28050.1	42.17	8.386e-11
1:9776525:T:G	1:9776526-9776526	missense_variant	MODERATE	BBX13	AT1G28050	AT1G28050.1	53.91	2.095e-13
1:9777171:A:T	1:9777172-9777172	synonymous_variant	LOW	BBX13	AT1G28050	AT1G28050.1	70.63	4.304e-17
1:9777253:A:G	1:9777254-9777254	missense_variant	MODERATE	BBX13	AT1G28050	AT1G28050.1	66.23	4.016e-16
1:9777295:T:A	1:9777296-9777296	missense_variant	MODERATE	BBX13	AT1G28050	AT1G28050.1	61.9	3.621e-15
1:9777313:T:C	1:9777314-9777314	missense_variant	MODERATE	BBX13	AT1G28050	AT1G28050.1	57.04	4.267e-14
1:10115399:A:G	1:10115400-10115400	intron_variant	MODIFIER	AT1G29005	AT1G29005	AT1G29005.1	43.5	4.245e-11
1:10149757:A:T	1:10149758-10149758	3_prime_UTR_variant	MODIFIER	AT1G29060	AT1G29060	AT1G29060.1	46.77	7.971e-12
1:10149757:A:T	1:10149758-10149758	3_prime_UTR_variant	MODIFIER	AT1G29060	AT1G29060	AT1G29060.2	46.77	7.971e-12
1:10149796:G:C	1:10149797-10149797	5_prime_UTR_variant	MODIFIER	AT1G29070	AT1G29070	AT1G29070.1	49.55	1.933e-12
1:10178395:T:C	1:10178396-10178396	3_prime_UTR_variant	MODIFIER	AT1G29120	AT1G29120	AT1G29120.1	45.43	1.578e-11
1:10178395:T:C	1:10178396-10178396	3_prime_UTR_variant	MODIFIER	AT1G29120	AT1G29120	AT1G29120.2	45.43	1.578e-11
1:10178395:T:C	1:10178396-10178396	3_prime_UTR_variant	MODIFIER	AT1G29120	AT1G29120	AT1G29120.3	45.43	1.578e-11
1:10178395:T:C	1:10178396-10178396	3_prime_UTR_variant	MODIFIER	AT1G29120	AT1G29120	AT1G29120.4	45.43	1.578e-11
1:10178395:T:C	1:10178396-10178396	3_prime_UTR_variant	MODIFIER	AT1G29120	AT1G29120	AT1G29120.5	45.43	1.578e-11
1:10178395:T:C	1:10178396-10178396	3_prime_UTR_variant	MODIFIER	AT1G29120	AT1G29120	AT1G29120.6	45.43	1.578e-11
1:10178395:T:C	1:10178396-10178396	3_prime_UTR_variant	MODIFIER	AT1G29120	AT1G29120	AT1G29120.7	45.43	1.578e-11
1:10178395:T:C	1:10178396-10178396	3_prime_UTR_variant	MODIFIER	AT1G29120	AT1G29120	AT1G29120.8	45.43	1.578e-11
1:10190297:T:G	1:10190298-10190298	3_prime_UTR_variant	MODIFIER	WAVE2	AT1G29170	AT1G29170.1	48.64	3.072e-12
1:10190297:T:G	1:10190298-10190298	3_prime_UTR_variant	MODIFIER	WAVE2	AT1G29170	AT1G29170.2	48.64	3.072e-12
1:10190297:T:G	1:10190298-10190298	3_prime_UTR_variant	MODIFIER	WAVE2	AT1G29170	AT1G29170.3	48.64	3.072e-12
1:10190416:A:G	1:10190417-10190417	splice_polypyrimidine_tract_variant,intron_variant	LOW	WAVE2	AT1G29170	AT1G29170.1	53.24	2.957e-13
1:10190416:A:G	1:10190417-10190417	splice_polypyrimidine_tract_variant,intron_variant	LOW	WAVE2	AT1G29170	AT1G29170.2	53.24	2.957e-13
1:10190416:A:G	1:10190417-10190417	splice_polypyrimidine_tract_variant,intron_variant	LOW	WAVE2	AT1G29170	AT1G29170.3	53.24	2.957e-13
1:10190635:A:C	1:10190636-10190636	missense_variant	MODERATE	WAVE2	AT1G29170	AT1G29170.1	49.52	1.964e-12
1:10190635:A:C	1:10190636-10190636	3_prime_UTR_variant	MODIFIER	WAVE2	AT1G29170	AT1G29170.2	49.52	1.964e-12
1:10190635:A:C	1:10190636-10190636	splice_polypyrimidine_tract_variant,splice_region_variant,intron_variant	LOW	WAVE2	AT1G29170	AT1G29170.3	49.52	1.964e-12
1:10190928:A:T	1:10190929-10190929	intron_variant	MODIFIER	WAVE2	AT1G29170	AT1G29170.1	50.28	1.33e-12
1:10190928:A:T	1:10190929-10190929	intron_variant	MODIFIER	WAVE2	AT1G29170	AT1G29170.2	50.28	1.33e-12
1:10190928:A:T	1:10190929-10190929	intron_variant	MODIFIER	WAVE2	AT1G29170	AT1G29170.3	50.28	1.33e-12
1:10190993:C:A	1:10190994-10190994	missense_variant	MODERATE	WAVE2	AT1G29170	AT1G29170.1	48.49	3.313e-12
1:10190993:C:A	1:10190994-10190994	missense_variant	MODERATE	WAVE2	AT1G29170	AT1G29170.2	48.49	3.313e-12
1:10190993:C:A	1:10190994-10190994	missense_variant	MODERATE	WAVE2	AT1G29170	AT1G29170.3	48.49	3.313e-12
1:10191322:G:T	1:10191323-10191323	missense_variant	MODERATE	WAVE2	AT1G29170	AT1G29170.1	47.9	4.478e-12
1:10191322:G:T	1:10191323-10191323	missense_variant	MODERATE	WAVE2	AT1G29170	AT1G29170.2	47.9	4.478e-12
1:10191322:G:T	1:10191323-10191323	missense_variant	MODERATE	WAVE2	AT1G29170	AT1G29170.3	47.9	4.478e-12
1:10191438:T:C	1:10191439-10191439	missense_variant	MODERATE	WAVE2	AT1G29170	AT1G29170.1	53.02	3.296e-13
1:10191438:T:C	1:10191439-10191439	missense_variant	MODERATE	WAVE2	AT1G29170	AT1G29170.2	53.02	3.296e-13
1:10191438:T:C	1:10191439-10191439	missense_variant	MODERATE	WAVE2	AT1G29170	AT1G29170.3	53.02	3.296e-13
1:10191510:G:C	1:10191511-10191511	missense_variant	MODERATE	WAVE2	AT1G29170	AT1G29170.1	44.5	2.54e-11
1:10191510:G:C	1:10191511-10191511	missense_variant	MODERATE	WAVE2	AT1G29170	AT1G29170.2	44.5	2.54e-11
1:10191510:G:C	1:10191511-10191511	missense_variant	MODERATE	WAVE2	AT1G29170	AT1G29170.3	44.5	2.54e-11
1:10191653:C:T	1:10191654-10191654	synonymous_variant	LOW	WAVE2	AT1G29170	AT1G29170.1	50.68	1.086e-12
1:10191653:C:T	1:10191654-10191654	synonymous_variant	LOW	WAVE2	AT1G29170	AT1G29170.2	50.68	1.086e-12
1:10191653:C:T	1:10191654-10191654	synonymous_variant	LOW	WAVE2	AT1G29170	AT1G29170.3	50.68	1.086e-12
1:10191753:T:C	1:10191754-10191754	missense_variant	MODERATE	WAVE2	AT1G29170	AT1G29170.1	55.24	1.064e-13
1:10191753:T:C	1:10191754-10191754	missense_variant	MODERATE	WAVE2	AT1G29170	AT1G29170.2	55.24	1.064e-13
1:10191753:T:C	1:10191754-10191754	missense_variant	MODERATE	WAVE2	AT1G29170	AT1G29170.3	55.24	1.064e-13
1:10191777:G:A	1:10191778-10191778	missense_variant	MODERATE	WAVE2	AT1G29170	AT1G29170.1	54.6	1.478e-13
1:10191777:G:A	1:10191778-10191778	missense_variant	MODERATE	WAVE2	AT1G29170	AT1G29170.2	54.6	1.478e-13
1:10191777:G:A	1:10191778-10191778	missense_variant	MODERATE	WAVE2	AT1G29170	AT1G29170.3	54.6	1.478e-13
1:10191815:C:A	1:10191816-10191816	missense_variant	MODERATE	WAVE2	AT1G29170	AT1G29170.1	50.36	1.279e-12
1:10191815:C:A	1:10191816-10191816	missense_variant	MODERATE	WAVE2	AT1G29170	AT1G29170.2	50.36	1.279e-12
1:10191815:C:A	1:10191816-10191816	missense_variant	MODERATE	WAVE2	AT1G29170	AT1G29170.3	50.36	1.279e-12
1:10191896:A:T	1:10191897-10191897	synonymous_variant	LOW	WAVE2	AT1G29170	AT1G29170.1	47.8	4.714e-12
1:10191896:A:T	1:10191897-10191897	synonymous_variant	LOW	WAVE2	AT1G29170	AT1G29170.2	47.8	4.714e-12
1:10191896:A:T	1:10191897-10191897	synonymous_variant	LOW	WAVE2	AT1G29170	AT1G29170.3	47.8	4.714e-12
1:10192038:C:A	1:10192039-10192039	missense_variant	MODERATE	WAVE2	AT1G29170	AT1G29170.1	42.61	6.688e-11
1:10192038:C:A	1:10192039-10192039	missense_variant	MODERATE	WAVE2	AT1G29170	AT1G29170.2	42.61	6.688e-11
1:10192038:C:A	1:10192039-10192039	missense_variant	MODERATE	WAVE2	AT1G29170	AT1G29170.3	42.61	6.688e-11
1:10192071:C:A	1:10192072-10192072	missense_variant	MODERATE	WAVE2	AT1G29170	AT1G29170.1	45.5	1.526e-11
1:10192071:C:A	1:10192072-10192072	missense_variant	MODERATE	WAVE2	AT1G29170	AT1G29170.2	45.5	1.526e-11
1:10192071:C:A	1:10192072-10192072	missense_variant	MODERATE	WAVE2	AT1G29170	AT1G29170.3	45.5	1.526e-11
1:10192091:T:G	1:10192092-10192092	missense_variant	MODERATE	WAVE2	AT1G29170	AT1G29170.1	46.22	1.058e-11
1:10192091:T:G	1:10192092-10192092	missense_variant	MODERATE	WAVE2	AT1G29170	AT1G29170.2	46.22	1.058e-11
1:10192091:T:G	1:10192092-10192092	missense_variant	MODERATE	WAVE2	AT1G29170	AT1G29170.3	46.22	1.058e-11
1:10192238:T:G	1:10192239-10192239	missense_variant	MODERATE	WAVE2	AT1G29170	AT1G29170.1	53.83	2.189e-13
1:10192238:T:G	1:10192239-10192239	missense_variant	MODERATE	WAVE2	AT1G29170	AT1G29170.2	53.83	2.189e-13
1:10192238:T:G	1:10192239-10192239	missense_variant	MODERATE	WAVE2	AT1G29170	AT1G29170.3	53.83	2.189e-13
1:10192270:G:A	1:10192271-10192271	synonymous_variant	LOW	WAVE2	AT1G29170	AT1G29170.1	50.46	1.217e-12
1:10192270:G:A	1:10192271-10192271	synonymous_variant	LOW	WAVE2	AT1G29170	AT1G29170.2	50.46	1.217e-12
1:10192270:G:A	1:10192271-10192271	synonymous_variant	LOW	WAVE2	AT1G29170	AT1G29170.3	50.46	1.217e-12
1:10192324:T:A	1:10192325-10192325	missense_variant	MODERATE	WAVE2	AT1G29170	AT1G29170.1	54.94	1.245e-13
1:10192324:T:A	1:10192325-10192325	missense_variant	MODERATE	WAVE2	AT1G29170	AT1G29170.2	54.94	1.245e-13
1:10192324:T:A	1:10192325-10192325	missense_variant	MODERATE	WAVE2	AT1G29170	AT1G29170.3	54.94	1.245e-13
1:10192338:G:C	1:10192339-10192339	missense_variant	MODERATE	WAVE2	AT1G29170	AT1G29170.1	53.39	2.739e-13
1:10192338:G:C	1:10192339-10192339	missense_variant	MODERATE	WAVE2	AT1G29170	AT1G29170.2	53.39	2.739e-13
1:10192338:G:C	1:10192339-10192339	missense_variant	MODERATE	WAVE2	AT1G29170	AT1G29170.3	53.39	2.739e-13
1:10192439:A:C	1:10192440-10192440	synonymous_variant	LOW	WAVE2	AT1G29170	AT1G29170.1	46.8	7.86e-12
1:10192439:A:C	1:10192440-10192440	synonymous_variant	LOW	WAVE2	AT1G29170	AT1G29170.2	46.8	7.86e-12
1:10192439:A:C	1:10192440-10192440	synonymous_variant	LOW	WAVE2	AT1G29170	AT1G29170.3	46.8	7.86e-12
1:10192521:A:G	1:10192522-10192522	missense_variant	MODERATE	WAVE2	AT1G29170	AT1G29170.1	56.45	5.754e-14
1:10192521:A:G	1:10192522-10192522	missense_variant	MODERATE	WAVE2	AT1G29170	AT1G29170.2	56.45	5.754e-14
1:10192521:A:G	1:10192522-10192522	missense_variant	MODERATE	WAVE2	AT1G29170	AT1G29170.3	56.45	5.754e-14
1:10192527:T:C	1:10192528-10192528	missense_variant	MODERATE	WAVE2	AT1G29170	AT1G29170.1	51.51	7.131e-13
1:10192527:T:C	1:10192528-10192528	missense_variant	MODERATE	WAVE2	AT1G29170	AT1G29170.2	51.51	7.131e-13
1:10192527:T:C	1:10192528-10192528	missense_variant	MODERATE	WAVE2	AT1G29170	AT1G29170.3	51.51	7.131e-13
1:10192588:T:G	1:10192589-10192589	missense_variant	MODERATE	WAVE2	AT1G29170	AT1G29170.1	48.46	3.367e-12
1:10192588:T:G	1:10192589-10192589	missense_variant	MODERATE	WAVE2	AT1G29170	AT1G29170.2	48.46	3.367e-12
1:10192588:T:G	1:10192589-10192589	missense_variant	MODERATE	WAVE2	AT1G29170	AT1G29170.3	48.46	3.367e-12
1:10192653:T:G	1:10192654-10192654	missense_variant	MODERATE	WAVE2	AT1G29170	AT1G29170.1	51.81	6.118e-13
1:10192653:T:G	1:10192654-10192654	missense_variant	MODERATE	WAVE2	AT1G29170	AT1G29170.2	51.81	6.118e-13
1:10192653:T:G	1:10192654-10192654	missense_variant	MODERATE	WAVE2	AT1G29170	AT1G29170.3	51.81	6.118e-13
1:10192657:T:A	1:10192658-10192658	missense_variant	MODERATE	WAVE2	AT1G29170	AT1G29170.1	53.25	2.932e-13
1:10192657:T:A	1:10192658-10192658	missense_variant	MODERATE	WAVE2	AT1G29170	AT1G29170.2	53.25	2.932e-13
1:10192657:T:A	1:10192658-10192658	missense_variant	MODERATE	WAVE2	AT1G29170	AT1G29170.3	53.25	2.932e-13
1:10192686:A:T	1:10192687-10192687	missense_variant	MODERATE	WAVE2	AT1G29170	AT1G29170.1	42.52	7.008e-11
1:10192686:A:T	1:10192687-10192687	missense_variant	MODERATE	WAVE2	AT1G29170	AT1G29170.2	42.52	7.008e-11
1:10192686:A:T	1:10192687-10192687	missense_variant	MODERATE	WAVE2	AT1G29170	AT1G29170.3	42.52	7.008e-11
1:10192695:C:T	1:10192696-10192696	missense_variant	MODERATE	WAVE2	AT1G29170	AT1G29170.1	42.87	5.837e-11
1:10192695:C:T	1:10192696-10192696	missense_variant	MODERATE	WAVE2	AT1G29170	AT1G29170.2	42.87	5.837e-11
1:10192695:C:T	1:10192696-10192696	missense_variant	MODERATE	WAVE2	AT1G29170	AT1G29170.3	42.87	5.837e-11
1:10192732:A:G	1:10192733-10192733	missense_variant	MODERATE	WAVE2	AT1G29170	AT1G29170.1	42.2	8.24e-11
1:10192732:A:G	1:10192733-10192733	missense_variant	MODERATE	WAVE2	AT1G29170	AT1G29170.2	42.2	8.24e-11
1:10192732:A:G	1:10192733-10192733	missense_variant	MODERATE	WAVE2	AT1G29170	AT1G29170.3	42.2	8.24e-11
1:10192739:C:T	1:10192740-10192740	synonymous_variant	LOW	WAVE2	AT1G29170	AT1G29170.1	44.59	2.433e-11
1:10192739:C:T	1:10192740-10192740	synonymous_variant	LOW	WAVE2	AT1G29170	AT1G29170.2	44.59	2.433e-11
1:10192739:C:T	1:10192740-10192740	synonymous_variant	LOW	WAVE2	AT1G29170	AT1G29170.3	44.59	2.433e-11
1:10192745:C:T	1:10192746-10192746	missense_variant	MODERATE	WAVE2	AT1G29170	AT1G29170.1	56.51	5.593e-14
1:10192745:C:T	1:10192746-10192746	missense_variant	MODERATE	WAVE2	AT1G29170	AT1G29170.2	56.51	5.593e-14
1:10192745:C:T	1:10192746-10192746	missense_variant	MODERATE	WAVE2	AT1G29170	AT1G29170.3	56.51	5.593e-14
1:10192949:C:T	1:10192950-10192950	synonymous_variant	LOW	WAVE2	AT1G29170	AT1G29170.1	47.48	5.551e-12
1:10192949:C:T	1:10192950-10192950	synonymous_variant	LOW	WAVE2	AT1G29170	AT1G29170.2	47.48	5.551e-12
1:10192949:C:T	1:10192950-10192950	synonymous_variant	LOW	WAVE2	AT1G29170	AT1G29170.3	47.48	5.551e-12
1:10192983:G:A	1:10192984-10192984	missense_variant	MODERATE	WAVE2	AT1G29170	AT1G29170.1	44.58	2.444e-11
1:10192983:G:A	1:10192984-10192984	missense_variant	MODERATE	WAVE2	AT1G29170	AT1G29170.2	44.58	2.444e-11
1:10192983:G:A	1:10192984-10192984	missense_variant	MODERATE	WAVE2	AT1G29170	AT1G29170.3	44.58	2.444e-11
1:10192989:G:A	1:10192990-10192990	missense_variant	MODERATE	WAVE2	AT1G29170	AT1G29170.1	47.46	5.613e-12
1:10192989:G:A	1:10192990-10192990	missense_variant	MODERATE	WAVE2	AT1G29170	AT1G29170.2	47.46	5.613e-12
1:10192989:G:A	1:10192990-10192990	missense_variant	MODERATE	WAVE2	AT1G29170	AT1G29170.3	47.46	5.613e-12
1:10193062:A:T	1:10193063-10193063	missense_variant	MODERATE	WAVE2	AT1G29170	AT1G29170.1	50.22	1.377e-12
1:10193062:A:T	1:10193063-10193063	missense_variant	MODERATE	WAVE2	AT1G29170	AT1G29170.2	50.22	1.377e-12
1:10193062:A:T	1:10193063-10193063	missense_variant	MODERATE	WAVE2	AT1G29170	AT1G29170.3	50.22	1.377e-12
1:10193097:G:A	1:10193098-10193098	missense_variant	MODERATE	WAVE2	AT1G29170	AT1G29170.1	50.22	1.373e-12
1:10193097:G:A	1:10193098-10193098	missense_variant	MODERATE	WAVE2	AT1G29170	AT1G29170.2	50.22	1.373e-12
1:10193097:G:A	1:10193098-10193098	missense_variant	MODERATE	WAVE2	AT1G29170	AT1G29170.3	50.22	1.373e-12
1:10193203:C:A	1:10193204-10193204	intron_variant	MODIFIER	WAVE2	AT1G29170	AT1G29170.1	57.39	3.575e-14
1:10193203:C:A	1:10193204-10193204	intron_variant	MODIFIER	WAVE2	AT1G29170	AT1G29170.2	57.39	3.575e-14
1:10193203:C:A	1:10193204-10193204	intron_variant	MODIFIER	WAVE2	AT1G29170	AT1G29170.3	57.39	3.575e-14
1:10193215:T:A	1:10193216-10193216	splice_donor_5th_base_variant,intron_variant	LOW	WAVE2	AT1G29170	AT1G29170.1	56.35	6.067e-14
1:10193215:T:A	1:10193216-10193216	splice_donor_5th_base_variant,intron_variant	LOW	WAVE2	AT1G29170	AT1G29170.2	56.35	6.067e-14
1:10193215:T:A	1:10193216-10193216	splice_donor_5th_base_variant,intron_variant	LOW	WAVE2	AT1G29170	AT1G29170.3	56.35	6.067e-14
1:10194314:T:A	1:10194315-10194315	intron_variant	MODIFIER	WAVE2	AT1G29170	AT1G29170.1	48.97	2.6e-12
1:10194314:T:A	1:10194315-10194315	intron_variant	MODIFIER	WAVE2	AT1G29170	AT1G29170.2	48.97	2.6e-12
1:10194314:T:A	1:10194315-10194315	intron_variant	MODIFIER	WAVE2	AT1G29170	AT1G29170.3	48.97	2.6e-12
1:10194316:A:C	1:10194317-10194317	intron_variant	MODIFIER	WAVE2	AT1G29170	AT1G29170.1	49.21	2.296e-12
1:10194316:A:C	1:10194317-10194317	intron_variant	MODIFIER	WAVE2	AT1G29170	AT1G29170.2	49.21	2.296e-12
1:10194316:A:C	1:10194317-10194317	intron_variant	MODIFIER	WAVE2	AT1G29170	AT1G29170.3	49.21	2.296e-12
1:10194328:C:T	1:10194329-10194329	intron_variant	MODIFIER	WAVE2	AT1G29170	AT1G29170.1	54.56	1.508e-13
1:10194328:C:T	1:10194329-10194329	intron_variant	MODIFIER	WAVE2	AT1G29170	AT1G29170.2	54.56	1.508e-13
1:10194328:C:T	1:10194329-10194329	intron_variant	MODIFIER	WAVE2	AT1G29170	AT1G29170.3	54.56	1.508e-13
1:10194428:T:C	1:10194429-10194429	intron_variant	MODIFIER	WAVE2	AT1G29170	AT1G29170.1	42.96	5.59e-11
1:10194428:T:C	1:10194429-10194429	intron_variant	MODIFIER	WAVE2	AT1G29170	AT1G29170.2	42.96	5.59e-11
1:10194428:T:C	1:10194429-10194429	intron_variant	MODIFIER	WAVE2	AT1G29170	AT1G29170.3	42.96	5.59e-11
1:10194449:A:C	1:10194450-10194450	intron_variant	MODIFIER	WAVE2	AT1G29170	AT1G29170.1	48.33	3.596e-12
1:10194449:A:C	1:10194450-10194450	intron_variant	MODIFIER	WAVE2	AT1G29170	AT1G29170.2	48.33	3.596e-12
1:10194449:A:C	1:10194450-10194450	intron_variant	MODIFIER	WAVE2	AT1G29170	AT1G29170.3	48.33	3.596e-12
1:10194551:C:G	1:10194552-10194552	intron_variant	MODIFIER	WAVE2	AT1G29170	AT1G29170.1	48.7	2.981e-12
1:10194551:C:G	1:10194552-10194552	intron_variant	MODIFIER	WAVE2	AT1G29170	AT1G29170.2	48.7	2.981e-12
1:10194551:C:G	1:10194552-10194552	intron_variant	MODIFIER	WAVE2	AT1G29170	AT1G29170.3	48.7	2.981e-12
1:10194586:A:C	1:10194587-10194587	intron_variant	MODIFIER	WAVE2	AT1G29170	AT1G29170.1	46.86	7.624e-12
1:10194586:A:C	1:10194587-10194587	intron_variant	MODIFIER	WAVE2	AT1G29170	AT1G29170.2	46.86	7.624e-12
1:10194586:A:C	1:10194587-10194587	intron_variant	MODIFIER	WAVE2	AT1G29170	AT1G29170.3	46.86	7.624e-12
1:10194634:A:T	1:10194635-10194635	intron_variant	MODIFIER	WAVE2	AT1G29170	AT1G29170.1	60.93	5.924e-15
1:10194634:A:T	1:10194635-10194635	intron_variant	MODIFIER	WAVE2	AT1G29170	AT1G29170.2	60.93	5.924e-15
1:10194634:A:T	1:10194635-10194635	intron_variant	MODIFIER	WAVE2	AT1G29170	AT1G29170.3	60.93	5.924e-15
1:10194754:A:G	1:10194755-10194755	intron_variant	MODIFIER	WAVE2	AT1G29170	AT1G29170.1	58.78	1.765e-14
1:10194754:A:G	1:10194755-10194755	intron_variant	MODIFIER	WAVE2	AT1G29170	AT1G29170.2	58.78	1.765e-14
1:10194754:A:G	1:10194755-10194755	intron_variant	MODIFIER	WAVE2	AT1G29170	AT1G29170.3	58.78	1.765e-14
1:10194792:C:T	1:10194793-10194793	synonymous_variant	LOW	WAVE2	AT1G29170	AT1G29170.1	64.58	9.254e-16
1:10194792:C:T	1:10194793-10194793	synonymous_variant	LOW	WAVE2	AT1G29170	AT1G29170.2	64.58	9.254e-16
1:10194792:C:T	1:10194793-10194793	synonymous_variant	LOW	WAVE2	AT1G29170	AT1G29170.3	64.58	9.254e-16
1:10195049:A:G	1:10195050-10195050	5_prime_UTR_variant	MODIFIER	WAVE2	AT1G29170	AT1G29170.1	53.97	2.031e-13
1:10195049:A:G	1:10195050-10195050	5_prime_UTR_variant	MODIFIER	WAVE2	AT1G29170	AT1G29170.2	53.97	2.031e-13
1:10195049:A:G	1:10195050-10195050	5_prime_UTR_variant	MODIFIER	WAVE2	AT1G29170	AT1G29170.3	53.97	2.031e-13
1:10396902:T:A	1:10396903-10396903	intron_variant	MODIFIER	AT1G29720	AT1G29720	AT1G29720.1	43.22	4.882e-11
1:10397485:A:T	1:10397486-10397486	intron_variant	MODIFIER	AT1G29720	AT1G29720	AT1G29720.1	48.3	3.658e-12
1:10545797:A:G	1:10545798-10545798	splice_donor_region_variant,intron_variant	LOW	AT1G30060	AT1G30060	AT1G30060.1	111.9	3.723e-26
1:10903607:A:T	1:10903608-10903608	stop_gained	HIGH	AT1G30740	AT1G30740	AT1G30740.1	42.6	6.727e-11
1:10903607:A:T	1:10903608-10903608	stop_gained	HIGH	AT1G30740	AT1G30740	AT1G30740.2	42.6	6.727e-11
1:11077109:A:T	1:11077110-11077110	intron_variant	MODIFIER	AT1G31050	AT1G31050	AT1G31050.1	66.68	3.186e-16
1:11077109:A:T	1:11077110-11077110	intron_variant	MODIFIER	AT1G31050	AT1G31050	AT1G31050.2	66.68	3.186e-16
1:11077109:A:T	1:11077110-11077110	intron_variant	MODIFIER	AT1G31050	AT1G31050	AT1G31050.3	66.68	3.186e-16
1:11077109:A:T	1:11077110-11077110	intron_variant	MODIFIER	AT1G31050	AT1G31050	AT1G31050.4	66.68	3.186e-16
1:11077109:A:T	1:11077110-11077110	intron_variant	MODIFIER	AT1G31050	AT1G31050	AT1G31050.5	66.68	3.186e-16
1:11077109:A:T	1:11077110-11077110	intron_variant	MODIFIER	AT1G31050	AT1G31050	AT1G31050.6	66.68	3.186e-16
1:11077109:A:T	1:11077110-11077110	intron_variant	MODIFIER	AT1G31050	AT1G31050	AT1G31050.7	66.68	3.186e-16
1:11077109:A:T	1:11077110-11077110	intron_variant	MODIFIER	AT1G31050	AT1G31050	AT1G31050.8	66.68	3.186e-16
1:11103124:T:G	1:11103125-11103125	intron_variant	MODIFIER	AT1G31095	AT1G31095	AT1G31095.1	64.94	7.716e-16
1:11129764:C:T	1:11129765-11129765	missense_variant	MODERATE	AT1G31163	AT1G31163	AT1G31163.1	52.46	4.387e-13
1:11129929:A:G	1:11129930-11129930	intron_variant	MODIFIER	AT1G31163	AT1G31163	AT1G31163.1	53.52	2.555e-13
1:11130074:T:A	1:11130075-11130075	intron_variant	MODIFIER	AT1G31163	AT1G31163	AT1G31163.1	70.79	3.982e-17
1:11130082:A:G	1:11130083-11130083	splice_region_variant,intron_variant	LOW	AT1G31163	AT1G31163	AT1G31163.1	68.99	9.888e-17
1:11130134:T:G	1:11130135-11130135	synonymous_variant	LOW	AT1G31163	AT1G31163	AT1G31163.1	75.18	4.289e-18
1:11134084:A:T	1:11134085-11134085	missense_variant	MODERATE	SRX	AT1G31170	AT1G31170.1	91.68	1.019e-21
1:11134084:A:T	1:11134085-11134085	missense_variant	MODERATE	SRX	AT1G31170	AT1G31170.2	91.68	1.019e-21
1:11134084:A:T	1:11134085-11134085	missense_variant	MODERATE	SRX	AT1G31170	AT1G31170.3	91.68	1.019e-21
1:11134084:A:T	1:11134085-11134085	missense_variant	MODERATE	SRX	AT1G31170	AT1G31170.4	91.68	1.019e-21
1:11134084:A:T	1:11134085-11134085	missense_variant	MODERATE	SRX	AT1G31170	AT1G31170.5	91.68	1.019e-21
1:11134099:C:A	1:11134100-11134100	missense_variant	MODERATE	SRX	AT1G31170	AT1G31170.1	87.8	7.254e-21
1:11134099:C:A	1:11134100-11134100	missense_variant	MODERATE	SRX	AT1G31170	AT1G31170.2	87.8	7.254e-21
1:11134099:C:A	1:11134100-11134100	missense_variant	MODERATE	SRX	AT1G31170	AT1G31170.3	87.8	7.254e-21
1:11134099:C:A	1:11134100-11134100	missense_variant	MODERATE	SRX	AT1G31170	AT1G31170.4	87.8	7.254e-21
1:11134099:C:A	1:11134100-11134100	missense_variant	MODERATE	SRX	AT1G31170	AT1G31170.5	87.8	7.254e-21
1:11134156:T:G	1:11134157-11134157	intron_variant	MODIFIER	SRX	AT1G31170	AT1G31170.1	86.47	1.416e-20
1:11134156:T:G	1:11134157-11134157	intron_variant	MODIFIER	SRX	AT1G31170	AT1G31170.2	86.47	1.416e-20
1:11134156:T:G	1:11134157-11134157	intron_variant	MODIFIER	SRX	AT1G31170	AT1G31170.3	86.47	1.416e-20
1:11134156:T:G	1:11134157-11134157	intron_variant	MODIFIER	SRX	AT1G31170	AT1G31170.4	86.47	1.416e-20
1:11134156:T:G	1:11134157-11134157	intron_variant	MODIFIER	SRX	AT1G31170	AT1G31170.5	86.47	1.416e-20
1:11134507:C:T	1:11134508-11134508	3_prime_UTR_variant	MODIFIER	SRX	AT1G31170	AT1G31170.1	71.41	2.898e-17
1:11134507:C:T	1:11134508-11134508	missense_variant	MODERATE	SRX	AT1G31170	AT1G31170.4	71.41	2.898e-17
1:11134507:C:T	1:11134508-11134508	3_prime_UTR_variant	MODIFIER	SRX	AT1G31170	AT1G31170.5	71.41	2.898e-17
1:11134732:C:T	1:11134733-11134733	3_prime_UTR_variant	MODIFIER	SRX	AT1G31170	AT1G31170.1	57.74	2.991e-14
1:11134732:C:T	1:11134733-11134733	3_prime_UTR_variant	MODIFIER	SRX	AT1G31170	AT1G31170.4	57.74	2.991e-14
1:11134732:C:T	1:11134733-11134733	3_prime_UTR_variant	MODIFIER	SRX	AT1G31170	AT1G31170.5	57.74	2.991e-14
1:11134995:A:C	1:11134996-11134996	3_prime_UTR_variant	MODIFIER	SRX	AT1G31170	AT1G31170.1	51.97	5.634e-13
1:11134995:A:C	1:11134996-11134996	3_prime_UTR_variant	MODIFIER	SRX	AT1G31170	AT1G31170.5	51.97	5.634e-13
1:11135024:C:A	1:11135025-11135025	3_prime_UTR_variant	MODIFIER	SRX	AT1G31170	AT1G31170.1	54.98	1.22e-13
1:11135024:C:A	1:11135025-11135025	3_prime_UTR_variant	MODIFIER	SRX	AT1G31170	AT1G31170.5	54.98	1.22e-13
1:11135033:A:G	1:11135034-11135034	3_prime_UTR_variant	MODIFIER	SRX	AT1G31170	AT1G31170.1	54.42	1.618e-13
1:11135033:A:G	1:11135034-11135034	3_prime_UTR_variant	MODIFIER	SRX	AT1G31170	AT1G31170.5	54.42	1.618e-13
1:11169655:C:T	1:11169656-11169656	non_coding_transcript_exon_variant	MODIFIER	AT1G06427	AT1G06427	AT1G06427.1	117.8	1.915e-27
1:11169655:C:T	1:11169656-11169656	missense_variant	MODERATE	AT1G31255	AT1G31255	AT1G31255.1	117.8	1.915e-27
1:11169655:C:T	1:11169656-11169656	missense_variant	MODERATE	AT1G31255	AT1G31255	AT1G31255.2	117.8	1.915e-27
1:11170255:A:G	1:11170256-11170256	intron_variant	MODIFIER	AT1G31255	AT1G31255	AT1G31255.1	42.45	7.234e-11
1:11170255:A:G	1:11170256-11170256	intron_variant	MODIFIER	AT1G31255	AT1G31255	AT1G31255.2	42.45	7.234e-11
1:11175926:A:G	1:11175927-11175927	intron_variant	MODIFIER	ZIP10	AT1G31260	AT1G31260.1	45.18	1.801e-11
1:11175999:T:G	1:11176000-11176000	intron_variant	MODIFIER	ZIP10	AT1G31260	AT1G31260.1	66.44	3.611e-16
1:11176844:A:T	1:11176845-11176845	missense_variant	MODERATE	ZIP10	AT1G31260	AT1G31260.1	61.28	4.949e-15
1:11176865:A:T	1:11176866-11176866	missense_variant	MODERATE	ZIP10	AT1G31260	AT1G31260.1	59.54	1.196e-14
1:11177066:G:A	1:11177067-11177067	missense_variant	MODERATE	ZIP10	AT1G31260	AT1G31260.1	63.12	1.948e-15
1:11178980:A:G	1:11178981-11178981	3_prime_UTR_variant	MODIFIER	AT1G31270	AT1G31270	AT1G31270.1	61.98	3.471e-15
1:11217474:A:T	1:11217475-11217475	5_prime_UTR_variant	MODIFIER	AT1G31335	AT1G31335	AT1G31335.1	87.73	7.487e-21
1:11219057:G:A	1:11219058-11219058	intron_variant	MODIFIER	RUB1	AT1G31340	AT1G31340.1	41.82	9.985e-11
1:11222121:A:T	1:11222122-11222122	synonymous_variant	LOW	KUF1	AT1G31350	AT1G31350.1	72.53	1.647e-17
1:11222121:A:T	1:11222122-11222122	synonymous_variant	LOW	KUF1	AT1G31350	AT1G31350.2	72.53	1.647e-17
1:11296629:C:G	1:11296630-11296630	missense_variant	MODERATE	AT1G31550	AT1G31550	AT1G31550.1	44.49	2.559e-11
1:11296629:C:G	1:11296630-11296630	missense_variant	MODERATE	AT1G31550	AT1G31550	AT1G31550.2	44.49	2.559e-11
1:11296947:T:C	1:11296948-11296948	intron_variant	MODIFIER	AT1G31550	AT1G31550	AT1G31550.1	50.79	1.03e-12
1:11296947:T:C	1:11296948-11296948	intron_variant	MODIFIER	AT1G31550	AT1G31550	AT1G31550.2	50.79	1.03e-12
1:11311662:A:T	1:11311663-11311663	missense_variant	MODERATE	ECS1	AT1G31580	AT1G31580.1	47.22	6.356e-12
1:11424212:A:C	1:11424213-11424213	missense_variant	MODERATE	AT1G31840	AT1G31840	AT1G31840.1	64.85	8.092e-16
1:11424212:A:C	1:11424213-11424213	missense_variant	MODERATE	AT1G31840	AT1G31840	AT1G31840.2	64.85	8.092e-16
1:11431446:A:C	1:11431447-11431447	splice_donor_region_variant,intron_variant	LOW	AT1G31850	AT1G31850	AT1G31850.1	67.86	1.758e-16
1:11431446:A:C	1:11431447-11431447	splice_donor_region_variant,intron_variant	LOW	AT1G31850	AT1G31850	AT1G31850.2	67.86	1.758e-16
1:11431446:A:C	1:11431447-11431447	splice_donor_region_variant,intron_variant	LOW	AT1G31850	AT1G31850	AT1G31850.3	67.86	1.758e-16
1:11431446:A:C	1:11431447-11431447	splice_donor_region_variant,intron_variant	LOW	AT1G31850	AT1G31850	AT1G31850.4	67.86	1.758e-16
1:11431473:T:G	1:11431474-11431474	intron_variant	MODIFIER	AT1G31850	AT1G31850	AT1G31850.1	60.66	6.771e-15
1:11431473:T:G	1:11431474-11431474	intron_variant	MODIFIER	AT1G31850	AT1G31850	AT1G31850.2	60.66	6.771e-15
1:11431473:T:G	1:11431474-11431474	intron_variant	MODIFIER	AT1G31850	AT1G31850	AT1G31850.3	60.66	6.771e-15
1:11431473:T:G	1:11431474-11431474	intron_variant	MODIFIER	AT1G31850	AT1G31850	AT1G31850.4	60.66	6.771e-15
1:11560330:C:A	1:11560331-11560331	intron_variant	MODIFIER	IWS1	AT1G32130	AT1G32130.1	45.13	1.845e-11
1:11560330:C:A	1:11560331-11560331	intron_variant	MODIFIER	IWS1	AT1G32130	AT1G32130.2	45.13	1.845e-11
1:11795027:C:T	1:11795028-11795028	missense_variant	MODERATE	AT1G32600	AT1G32600	AT1G32600.1	48.47	3.347e-12
1:11795040:G:C	1:11795041-11795041	synonymous_variant	LOW	AT1G32600	AT1G32600	AT1G32600.1	45.51	1.515e-11
1:11795051:A:C	1:11795052-11795052	missense_variant	MODERATE	AT1G32600	AT1G32600	AT1G32600.1	45.64	1.419e-11
1:11795077:C:T	1:11795078-11795078	missense_variant	MODERATE	AT1G32600	AT1G32600	AT1G32600.1	42.57	6.803e-11
1:11795117:A:C	1:11795118-11795118	missense_variant	MODERATE	AT1G32600	AT1G32600	AT1G32600.1	44.59	2.434e-11
1:11844932:A:C	1:11844933-11844933	missense_variant,splice_region_variant	MODERATE	AT1G32740	AT1G32740	AT1G32740.1	52.91	3.484e-13
1:11844932:A:C	1:11844933-11844933	splice_region_variant,5_prime_UTR_variant	LOW	AT1G32740	AT1G32740	AT1G32740.2	52.91	3.484e-13
1:11844932:A:C	1:11844933-11844933	5_prime_UTR_variant	MODIFIER	AT1G32740	AT1G32740	AT1G32740.3	52.91	3.484e-13
1:11844955:T:A	1:11844956-11844956	intron_variant	MODIFIER	AT1G32740	AT1G32740	AT1G32740.1	51.2	8.327e-13
1:11844955:T:A	1:11844956-11844956	intron_variant	MODIFIER	AT1G32740	AT1G32740	AT1G32740.2	51.2	8.327e-13
1:11844955:T:A	1:11844956-11844956	5_prime_UTR_variant	MODIFIER	AT1G32740	AT1G32740	AT1G32740.3	51.2	8.327e-13
1:11844962:T:A	1:11844963-11844963	intron_variant	MODIFIER	AT1G32740	AT1G32740	AT1G32740.1	48.33	3.606e-12
1:11844962:T:A	1:11844963-11844963	intron_variant	MODIFIER	AT1G32740	AT1G32740	AT1G32740.2	48.33	3.606e-12
1:11844962:T:A	1:11844963-11844963	5_prime_UTR_variant	MODIFIER	AT1G32740	AT1G32740	AT1G32740.3	48.33	3.606e-12
1:11844973:T:G	1:11844974-11844974	intron_variant	MODIFIER	AT1G32740	AT1G32740	AT1G32740.1	46.06	1.144e-11
1:11844973:T:G	1:11844974-11844974	intron_variant	MODIFIER	AT1G32740	AT1G32740	AT1G32740.2	46.06	1.144e-11
1:11844973:T:G	1:11844974-11844974	5_prime_UTR_variant	MODIFIER	AT1G32740	AT1G32740	AT1G32740.3	46.06	1.144e-11
1:11844976:T:A	1:11844977-11844977	intron_variant	MODIFIER	AT1G32740	AT1G32740	AT1G32740.1	49.38	2.111e-12
1:11844976:T:A	1:11844977-11844977	intron_variant	MODIFIER	AT1G32740	AT1G32740	AT1G32740.2	49.38	2.111e-12
1:11844976:T:A	1:11844977-11844977	5_prime_UTR_variant	MODIFIER	AT1G32740	AT1G32740	AT1G32740.3	49.38	2.111e-12
1:11845123:T:C	1:11845124-11845124	intron_variant	MODIFIER	AT1G32740	AT1G32740	AT1G32740.1	44.59	2.426e-11
1:11845123:T:C	1:11845124-11845124	5_prime_UTR_variant	MODIFIER	AT1G32740	AT1G32740	AT1G32740.2	44.59	2.426e-11
1:11845123:T:C	1:11845124-11845124	5_prime_UTR_variant	MODIFIER	AT1G32740	AT1G32740	AT1G32740.3	44.59	2.426e-11
1:11845123:T:C	1:11845124-11845124	intron_variant	MODIFIER	AT1G32740	AT1G32740	AT1G32740.4	44.59	2.426e-11
1:11845135:T:C	1:11845136-11845136	intron_variant	MODIFIER	AT1G32740	AT1G32740	AT1G32740.1	51.35	7.709e-13
1:11845135:T:C	1:11845136-11845136	5_prime_UTR_variant	MODIFIER	AT1G32740	AT1G32740	AT1G32740.2	51.35	7.709e-13
1:11845135:T:C	1:11845136-11845136	5_prime_UTR_variant	MODIFIER	AT1G32740	AT1G32740	AT1G32740.3	51.35	7.709e-13
1:11845135:T:C	1:11845136-11845136	intron_variant	MODIFIER	AT1G32740	AT1G32740	AT1G32740.4	51.35	7.709e-13
1:11983353:G:A	1:11983354-11983354	intron_variant	MODIFIER	AT1G33070	AT1G33070	AT1G33070.1	49.17	2.353e-12
1:12001103:A:C	1:12001104-12001104	intron_variant	MODIFIER	AT1G33100	AT1G33100	AT1G33100.1	44.85	2.131e-11
1:12005885:C:A	1:12005886-12005886	intron_variant	MODIFIER	AT1G33110	AT1G33110	AT1G33110.1	42.5	7.056e-11
1:12005885:C:A	1:12005886-12005886	intron_variant	MODIFIER	AT1G33110	AT1G33110	AT1G33110.2	42.5	7.056e-11
1:12163708:T:G	1:12163709-12163709	intron_variant	MODIFIER	scpl18	AT1G33540	AT1G33540.1	55.92	7.529e-14
1:12163708:T:G	1:12163709-12163709	intron_variant	MODIFIER	scpl18	AT1G33540	AT1G33540.2	55.92	7.529e-14
1:12169714:G:A	1:12169715-12169715	synonymous_variant	LOW	ADR1	AT1G33560	AT1G33560.1	64.83	8.178e-16
1:12358379:T:C	1:12358380-12358380	non_coding_transcript_exon_variant	MODIFIER	AT1G06717	AT1G06717	AT1G06717.1	51.82	6.083e-13
1:12358379:T:C	1:12358380-12358380	intron_variant	MODIFIER	OHP2	AT1G34000	AT1G34000.1	51.82	6.083e-13
1:12381101:G:A	1:12381102-12381102	intergenic_variant	MODIFIER	-	-	-	52.97	3.378e-13
1:12383211:G:A	1:12383212-12383212	intergenic_variant	MODIFIER	-	-	-	47.78	4.761e-12
1:12459338:T:A	1:12459339-12459339	intron_variant	MODIFIER	SERK2	AT1G34210	AT1G34210.1	47.62	5.176e-12
1:12459338:T:A	1:12459339-12459339	intron_variant	MODIFIER	SERK2	AT1G34210	AT1G34210.2	47.62	5.176e-12
1:12461367:A:G	1:12461368-12461368	synonymous_variant	LOW	SERK2	AT1G34210	AT1G34210.1	46.23	1.052e-11
1:12461367:A:G	1:12461368-12461368	synonymous_variant	LOW	SERK2	AT1G34210	AT1G34210.2	46.23	1.052e-11
1:12461845:T:G	1:12461846-12461846	intron_variant	MODIFIER	SERK2	AT1G34210	AT1G34210.1	43.82	3.602e-11
1:12461845:T:G	1:12461846-12461846	intron_variant	MODIFIER	SERK2	AT1G34210	AT1G34210.2	43.82	3.602e-11
1:12463394:C:G	1:12463395-12463395	missense_variant	MODERATE	AT1G34220	AT1G34220	AT1G34220.1	46.88	7.542e-12
1:12463394:C:G	1:12463395-12463395	missense_variant	MODERATE	AT1G34220	AT1G34220	AT1G34220.2	46.88	7.542e-12
1:12463774:G:A	1:12463775-12463775	missense_variant	MODERATE	AT1G34220	AT1G34220	AT1G34220.1	42.49	7.098e-11
1:12463774:G:A	1:12463775-12463775	missense_variant	MODERATE	AT1G34220	AT1G34220	AT1G34220.2	42.49	7.098e-11
1:12464085:C:A	1:12464086-12464086	synonymous_variant	LOW	AT1G34220	AT1G34220	AT1G34220.1	44.77	2.215e-11
1:12464085:C:A	1:12464086-12464086	synonymous_variant	LOW	AT1G34220	AT1G34220	AT1G34220.2	44.77	2.215e-11
1:12464740:G:A	1:12464741-12464741	missense_variant	MODERATE	AT1G34220	AT1G34220	AT1G34220.1	44.74	2.253e-11
1:12464740:G:A	1:12464741-12464741	missense_variant	MODERATE	AT1G34220	AT1G34220	AT1G34220.2	44.74	2.253e-11
1:12598208:A:T	1:12598209-12598209	intron_variant	MODIFIER	CYCB1%3B5	AT1G34460	AT1G34460.1	50.43	1.238e-12
1:12598208:A:T	1:12598209-12598209	intron_variant	MODIFIER	CYCB1%3B5	AT1G34460	AT1G34460.2	50.43	1.238e-12
1:12598208:A:T	1:12598209-12598209	intron_variant	MODIFIER	CYCB1%3B5	AT1G34460	AT1G34460.3	50.43	1.238e-12
1:12598208:A:T	1:12598209-12598209	intron_variant	MODIFIER	CYCB1%3B5	AT1G34460	AT1G34460.4	50.43	1.238e-12
1:12598208:A:T	1:12598209-12598209	intron_variant	MODIFIER	CYCB1%3B5	AT1G34460	AT1G34460.5	50.43	1.238e-12
1:12598208:A:T	1:12598209-12598209	intron_variant	MODIFIER	CYCB1%3B5	AT1G34460	AT1G34460.6	50.43	1.238e-12
1:12598208:A:T	1:12598209-12598209	intron_variant	MODIFIER	CYCB1%3B5	AT1G34460	AT1G34460.7	50.43	1.238e-12
1:12598208:A:T	1:12598209-12598209	intron_variant	MODIFIER	CYCB1%3B5	AT1G34460	AT1G34460.8	50.43	1.238e-12
1:12598208:A:T	1:12598209-12598209	intron_variant	MODIFIER	CYCB1%3B5	AT1G34460	AT1G34460.9	50.43	1.238e-12
1:12624184:T:C	1:12624185-12624185	missense_variant	MODERATE	AT1G34520	AT1G34520	AT1G34520.1	57.62	3.175e-14
1:12624424:G:C	1:12624425-12624425	missense_variant	MODERATE	AT1G34520	AT1G34520	AT1G34520.1	54.58	1.494e-13
1:12864800:T:G	1:12864801-12864801	intron_variant	MODIFIER	AT1G35150	AT1G35150	AT1G35150.1	54.16	1.849e-13
1:12892512:T:A	1:12892513-12892513	intron_variant	MODIFIER	AT1G35190	AT1G35190	AT1G35190.1	42.23	8.118e-11
1:12892512:T:A	1:12892513-12892513	intron_variant	MODIFIER	AT1G35190	AT1G35190	AT1G35190.2	42.23	8.118e-11
1:12892859:G:T	1:12892860-12892860	3_prime_UTR_variant	MODIFIER	AT1G35190	AT1G35190	AT1G35190.1	65.61	5.494e-16
1:12892859:G:T	1:12892860-12892860	3_prime_UTR_variant	MODIFIER	AT1G35190	AT1G35190	AT1G35190.2	65.61	5.494e-16
1:12924498:G:A	1:12924499-12924499	intergenic_variant	MODIFIER	-	-	-	62.23	3.06e-15
1:12924792:T:C	1:12924793-12924793	intergenic_variant	MODIFIER	-	-	-	63.83	1.356e-15
1:12930418:A:C	1:12930419-12930419	intron_variant	MODIFIER	ARF20	AT1G35240	AT1G35240.1	51.86	5.953e-13
1:12932621:T:C	1:12932622-12932622	3_prime_UTR_variant	MODIFIER	AT1G35250	AT1G35250	AT1G35250.1	46.92	7.411e-12
1:12932621:T:C	1:12932622-12932622	3_prime_UTR_variant	MODIFIER	AT1G35250	AT1G35250	AT1G35250.2	46.92	7.411e-12
1:12932851:T:C	1:12932852-12932852	3_prime_UTR_variant	MODIFIER	AT1G35250	AT1G35250	AT1G35250.1	57.85	2.831e-14
1:12932851:T:C	1:12932852-12932852	3_prime_UTR_variant	MODIFIER	AT1G35250	AT1G35250	AT1G35250.2	57.85	2.831e-14
1:12932851:T:C	1:12932852-12932852	3_prime_UTR_variant	MODIFIER	AT1G35250	AT1G35250	AT1G35250.3	57.85	2.831e-14
1:12933793:A:C	1:12933794-12933794	missense_variant,splice_region_variant	MODERATE	AT1G35250	AT1G35250	AT1G35250.1	61.29	4.934e-15
1:12933793:A:C	1:12933794-12933794	missense_variant,splice_region_variant	MODERATE	AT1G35250	AT1G35250	AT1G35250.2	61.29	4.934e-15
1:12933793:A:C	1:12933794-12933794	missense_variant,splice_region_variant	MODERATE	AT1G35250	AT1G35250	AT1G35250.3	61.29	4.934e-15
1:12934029:T:A	1:12934030-12934030	intron_variant	MODIFIER	AT1G35250	AT1G35250	AT1G35250.1	45.16	1.82e-11
1:12934029:T:A	1:12934030-12934030	intron_variant	MODIFIER	AT1G35250	AT1G35250	AT1G35250.2	45.16	1.82e-11
1:12934029:T:A	1:12934030-12934030	intron_variant	MODIFIER	AT1G35250	AT1G35250	AT1G35250.3	45.16	1.82e-11
1:13157070:G:A	1:13157071-13157071	intron_variant	MODIFIER	PDIL5-2	AT1G35620	AT1G35620.1	54.28	1.741e-13
1:13163234:A:T	1:13163235-13163235	missense_variant,splice_region_variant	MODERATE	AT1G35630	AT1G35630	AT1G35630.1	77.79	1.145e-18
1:13549516:T:G	1:13549517-13549517	intron_variant	MODIFIER	ACC2	AT1G36180	AT1G36180.1	48.58	3.167e-12
1:14004935:A:T	1:14004936-14004936	intron_variant	MODIFIER	AT1G36940	AT1G36940	AT1G36940.2	45.22	1.763e-11
1:14113294:A:G	1:14113295-14113295	non_coding_transcript_exon_variant	MODIFIER	AT1G07007	AT1G07007	AT1G07007.1	47.01	7.07e-12
1:14138564:C:G	1:14138565-14138565	3_prime_UTR_variant	MODIFIER	AT1G37113	AT1G37113	AT1G37113.1	50.84	1.004e-12
1:15932954:A:G	1:15932955-15932955	intron_variant	MODIFIER	AT1G42470	AT1G42470	AT1G42470.1	52.61	4.061e-13
1:16359922:T:C	1:16359923-16359923	missense_variant	MODERATE	AT1G43330	AT1G43330	AT1G43330.1	50.53	1.176e-12
1:16379142:A:G	1:16379143-16379143	intron_variant	MODIFIER	AT1G43415	AT1G43415	AT1G43415.1	62.98	2.092e-15
1:16467591:T:C	1:16467592-16467592	5_prime_UTR_variant	MODIFIER	FBP	AT1G43670	AT1G43670.1	61.26	5.004e-15
1:16808762:T:G	1:16808763-16808763	intron_variant	MODIFIER	AT1G44180	AT1G44180	AT1G44180.1	45.06	1.911e-11
1:16808762:T:G	1:16808763-16808763	intron_variant	MODIFIER	AT1G44180	AT1G44180	AT1G44180.2	45.06	1.911e-11
1:16808762:T:G	1:16808763-16808763	intron_variant	MODIFIER	AT1G44180	AT1G44180	AT1G44180.3	45.06	1.911e-11
1:16809211:C:G	1:16809212-16809212	missense_variant	MODERATE	AT1G44180	AT1G44180	AT1G44180.1	85.57	2.242e-20
1:16809211:C:G	1:16809212-16809212	missense_variant	MODERATE	AT1G44180	AT1G44180	AT1G44180.2	85.57	2.242e-20
1:16809211:C:G	1:16809212-16809212	missense_variant	MODERATE	AT1G44180	AT1G44180	AT1G44180.3	85.57	2.242e-20
1:16809378:T:C	1:16809379-16809379	intron_variant	MODIFIER	AT1G44180	AT1G44180	AT1G44180.1	47.41	5.773e-12
1:16809378:T:C	1:16809379-16809379	intron_variant	MODIFIER	AT1G44180	AT1G44180	AT1G44180.2	47.41	5.773e-12
1:16809378:T:C	1:16809379-16809379	intron_variant	MODIFIER	AT1G44180	AT1G44180	AT1G44180.3	47.41	5.773e-12
1:16809899:C:T	1:16809900-16809900	missense_variant	MODERATE	AT1G44180	AT1G44180	AT1G44180.1	45.7	1.38e-11
1:16809899:C:T	1:16809900-16809900	missense_variant	MODERATE	AT1G44180	AT1G44180	AT1G44180.2	45.7	1.38e-11
1:16809899:C:T	1:16809900-16809900	missense_variant	MODERATE	AT1G44180	AT1G44180	AT1G44180.3	45.7	1.38e-11
1:16809931:G:A	1:16809932-16809932	missense_variant	MODERATE	AT1G44180	AT1G44180	AT1G44180.1	61.69	4.013e-15
1:16809931:G:A	1:16809932-16809932	missense_variant	MODERATE	AT1G44180	AT1G44180	AT1G44180.2	61.69	4.013e-15
1:16809931:G:A	1:16809932-16809932	missense_variant	MODERATE	AT1G44180	AT1G44180	AT1G44180.3	61.69	4.013e-15
1:16810087:T:C	1:16810088-16810088	missense_variant	MODERATE	AT1G44180	AT1G44180	AT1G44180.1	56.35	6.067e-14
1:16810087:T:C	1:16810088-16810088	missense_variant	MODERATE	AT1G44180	AT1G44180	AT1G44180.2	56.35	6.067e-14
1:16810087:T:C	1:16810088-16810088	missense_variant	MODERATE	AT1G44180	AT1G44180	AT1G44180.3	56.35	6.067e-14
1:16810114:A:G	1:16810115-16810115	missense_variant	MODERATE	AT1G44180	AT1G44180	AT1G44180.1	57.63	3.171e-14
1:16810114:A:G	1:16810115-16810115	missense_variant	MODERATE	AT1G44180	AT1G44180	AT1G44180.2	57.63	3.171e-14
1:16810114:A:G	1:16810115-16810115	missense_variant	MODERATE	AT1G44180	AT1G44180	AT1G44180.3	57.63	3.171e-14
1:16833519:C:A	1:16833520-16833520	intron_variant	MODIFIER	hemb2	AT1G44318	AT1G44318.1	47.08	6.825e-12
1:16833634:G:T	1:16833635-16833635	stop_gained	HIGH	hemb2	AT1G44318	AT1G44318.1	56.54	5.516e-14
1:16833892:A:G	1:16833893-16833893	missense_variant	MODERATE	hemb2	AT1G44318	AT1G44318.1	58.67	1.862e-14
1:16850289:A:G	1:16850290-16850290	intron_variant	MODIFIER	CH1	AT1G44446	AT1G44446.1	60.41	7.701e-15
1:16850289:A:G	1:16850290-16850290	intron_variant	MODIFIER	CH1	AT1G44446	AT1G44446.2	60.41	7.701e-15
1:16850289:A:G	1:16850290-16850290	intron_variant	MODIFIER	CH1	AT1G44446	AT1G44446.3	60.41	7.701e-15
1:16850289:A:G	1:16850290-16850290	intron_variant	MODIFIER	CH1	AT1G44446	AT1G44446.4	60.41	7.701e-15
1:16851223:T:G	1:16851224-16851224	5_prime_UTR_variant	MODIFIER	CH1	AT1G44446	AT1G44446.1	53.64	2.407e-13
1:16851223:T:G	1:16851224-16851224	5_prime_UTR_variant	MODIFIER	CH1	AT1G44446	AT1G44446.2	53.64	2.407e-13
1:16851223:T:G	1:16851224-16851224	5_prime_UTR_variant	MODIFIER	CH1	AT1G44446	AT1G44446.3	53.64	2.407e-13
1:16871053:A:G	1:16871054-16871054	intron_variant	MODIFIER	NPQ4	AT1G44575	AT1G44575.1	84.22	4.418e-20
1:16871126:C:T	1:16871127-16871127	intron_variant	MODIFIER	NPQ4	AT1G44575	AT1G44575.1	83.09	7.828e-20
1:16871228:T:G	1:16871229-16871229	intron_variant	MODIFIER	NPQ4	AT1G44575	AT1G44575.1	73.33	1.097e-17
1:16871245:A:T	1:16871246-16871246	intron_variant	MODIFIER	NPQ4	AT1G44575	AT1G44575.1	74.17	7.151e-18
1:16897533:A:C	1:16897534-16897534	intron_variant	MODIFIER	AT1G44760	AT1G44760	AT1G44760.1	44.4	2.682e-11
1:16897533:A:C	1:16897534-16897534	intron_variant	MODIFIER	AT1G44760	AT1G44760	AT1G44760.2	44.4	2.682e-11
1:16897782:C:G	1:16897783-16897783	intron_variant	MODIFIER	AT1G44760	AT1G44760	AT1G44760.1	68.64	1.179e-16
1:16897782:C:G	1:16897783-16897783	intron_variant	MODIFIER	AT1G44760	AT1G44760	AT1G44760.2	68.64	1.179e-16
1:16897944:C:T	1:16897945-16897945	intron_variant	MODIFIER	AT1G44760	AT1G44760	AT1G44760.1	59.65	1.132e-14
1:16897944:C:T	1:16897945-16897945	intron_variant	MODIFIER	AT1G44760	AT1G44760	AT1G44760.2	59.65	1.132e-14
1:16898359:T:C	1:16898360-16898360	missense_variant	MODERATE	AT1G44760	AT1G44760	AT1G44760.1	61.09	5.451e-15
1:16898359:T:C	1:16898360-16898360	missense_variant	MODERATE	AT1G44760	AT1G44760	AT1G44760.2	61.09	5.451e-15
1:16898388:G:T	1:16898389-16898389	missense_variant	MODERATE	AT1G44760	AT1G44760	AT1G44760.1	53.22	2.977e-13
1:16898388:G:T	1:16898389-16898389	missense_variant	MODERATE	AT1G44760	AT1G44760	AT1G44760.2	53.22	2.977e-13
1:16898497:A:T	1:16898498-16898498	5_prime_UTR_variant	MODIFIER	AT1G44760	AT1G44760	AT1G44760.1	49.1	2.431e-12
1:16898497:A:T	1:16898498-16898498	missense_variant	MODERATE	AT1G44760	AT1G44760	AT1G44760.2	49.1	2.431e-12
1:16898592:A:G	1:16898593-16898593	5_prime_UTR_variant	MODIFIER	AT1G44760	AT1G44760	AT1G44760.1	57.82	2.874e-14
1:16898592:A:G	1:16898593-16898593	synonymous_variant	LOW	AT1G44760	AT1G44760	AT1G44760.2	57.82	2.874e-14
1:16907549:C:A	1:16907550-16907550	3_prime_UTR_variant	MODIFIER	AT1G44770	AT1G44770	AT1G44770.1	68.93	1.019e-16
1:16907549:C:A	1:16907550-16907550	3_prime_UTR_variant	MODIFIER	AT1G44770	AT1G44770	AT1G44770.2	68.93	1.019e-16
1:16907550:C:T	1:16907551-16907551	3_prime_UTR_variant	MODIFIER	AT1G44770	AT1G44770	AT1G44770.1	67.73	1.874e-16
1:16907550:C:T	1:16907551-16907551	3_prime_UTR_variant	MODIFIER	AT1G44770	AT1G44770	AT1G44770.2	67.73	1.874e-16
1:16907568:G:A	1:16907569-16907569	3_prime_UTR_variant	MODIFIER	AT1G44770	AT1G44770	AT1G44770.1	59.5	1.224e-14
1:16907568:G:A	1:16907569-16907569	3_prime_UTR_variant	MODIFIER	AT1G44770	AT1G44770	AT1G44770.2	59.5	1.224e-14
1:16907608:T:A	1:16907609-16907609	3_prime_UTR_variant	MODIFIER	AT1G44770	AT1G44770	AT1G44770.1	78.06	1e-18
1:16907608:T:A	1:16907609-16907609	3_prime_UTR_variant	MODIFIER	AT1G44770	AT1G44770	AT1G44770.2	78.06	1e-18
1:16907640:A:T	1:16907641-16907641	3_prime_UTR_variant	MODIFIER	AT1G44770	AT1G44770	AT1G44770.1	66.13	4.215e-16
1:16907640:A:T	1:16907641-16907641	3_prime_UTR_variant	MODIFIER	AT1G44770	AT1G44770	AT1G44770.2	66.13	4.215e-16
1:16907683:A:G	1:16907684-16907684	3_prime_UTR_variant	MODIFIER	AT1G44770	AT1G44770	AT1G44770.1	68.27	1.428e-16
1:16907683:A:G	1:16907684-16907684	3_prime_UTR_variant	MODIFIER	AT1G44770	AT1G44770	AT1G44770.2	68.27	1.428e-16
1:16908485:C:T	1:16908486-16908486	intron_variant	MODIFIER	AT1G44770	AT1G44770	AT1G44770.1	45.45	1.567e-11
1:16908485:C:T	1:16908486-16908486	intron_variant	MODIFIER	AT1G44770	AT1G44770	AT1G44770.2	45.45	1.567e-11
1:16908510:A:G	1:16908511-16908511	intron_variant	MODIFIER	AT1G44770	AT1G44770	AT1G44770.1	45.43	1.585e-11
1:16908510:A:G	1:16908511-16908511	intron_variant	MODIFIER	AT1G44770	AT1G44770	AT1G44770.2	45.43	1.585e-11
1:16908594:T:C	1:16908595-16908595	intron_variant	MODIFIER	AT1G44770	AT1G44770	AT1G44770.1	58.52	2.01e-14
1:16908594:T:C	1:16908595-16908595	intron_variant	MODIFIER	AT1G44770	AT1G44770	AT1G44770.2	58.52	2.01e-14
1:16908911:A:C	1:16908912-16908912	intron_variant	MODIFIER	AT1G44770	AT1G44770	AT1G44770.1	70.02	5.862e-17
1:16908911:A:C	1:16908912-16908912	intron_variant	MODIFIER	AT1G44770	AT1G44770	AT1G44770.2	70.02	5.862e-17
1:16909182:A:G	1:16909183-16909183	missense_variant	MODERATE	AT1G44770	AT1G44770	AT1G44770.1	62	3.441e-15
1:16909182:A:G	1:16909183-16909183	missense_variant	MODERATE	AT1G44770	AT1G44770	AT1G44770.2	62	3.441e-15
1:16909359:G:A	1:16909360-16909360	missense_variant	MODERATE	AT1G44770	AT1G44770	AT1G44770.1	51.86	5.966e-13
1:16909359:G:A	1:16909360-16909360	missense_variant	MODERATE	AT1G44770	AT1G44770	AT1G44770.2	51.86	5.966e-13
1:16909362:A:T	1:16909363-16909363	missense_variant	MODERATE	AT1G44770	AT1G44770	AT1G44770.1	46.34	9.945e-12
1:16909362:A:T	1:16909363-16909363	missense_variant	MODERATE	AT1G44770	AT1G44770	AT1G44770.2	46.34	9.945e-12
1:16909469:T:A	1:16909470-16909470	5_prime_UTR_variant	MODIFIER	AT1G44770	AT1G44770	AT1G44770.1	74.42	6.329e-18
1:16909469:T:A	1:16909470-16909470	5_prime_UTR_variant	MODIFIER	AT1G44770	AT1G44770	AT1G44770.2	74.42	6.329e-18
1:16909503:G:A	1:16909504-16909504	5_prime_UTR_variant	MODIFIER	AT1G44770	AT1G44770	AT1G44770.1	71.06	3.471e-17
1:16909548:T:G	1:16909549-16909549	5_prime_UTR_variant	MODIFIER	AT1G44770	AT1G44770	AT1G44770.1	60.68	6.719e-15
1:16911109:G:A	1:16911110-16911110	missense_variant	MODERATE	AT1G44780	AT1G44780	AT1G44780.1	66.89	2.876e-16
1:16911109:G:A	1:16911110-16911110	missense_variant	MODERATE	AT1G44780	AT1G44780	AT1G44780.2	66.89	2.876e-16
1:16911126:T:C	1:16911127-16911127	synonymous_variant	LOW	AT1G44780	AT1G44780	AT1G44780.1	73.56	9.777e-18
1:16911126:T:C	1:16911127-16911127	synonymous_variant	LOW	AT1G44780	AT1G44780	AT1G44780.2	73.56	9.777e-18
1:16911388:A:T	1:16911389-16911389	missense_variant	MODERATE	AT1G44780	AT1G44780	AT1G44780.1	62.86	2.223e-15
1:16911388:A:T	1:16911389-16911389	missense_variant	MODERATE	AT1G44780	AT1G44780	AT1G44780.2	62.86	2.223e-15
1:16911566:G:A	1:16911567-16911567	intron_variant	MODIFIER	AT1G44780	AT1G44780	AT1G44780.1	53.44	2.66e-13
1:16911566:G:A	1:16911567-16911567	intron_variant	MODIFIER	AT1G44780	AT1G44780	AT1G44780.2	53.44	2.66e-13
1:16911620:C:G	1:16911621-16911621	intron_variant	MODIFIER	AT1G44780	AT1G44780	AT1G44780.1	47.35	5.945e-12
1:16911620:C:G	1:16911621-16911621	intron_variant	MODIFIER	AT1G44780	AT1G44780	AT1G44780.2	47.35	5.945e-12
1:16911622:A:G	1:16911623-16911623	intron_variant	MODIFIER	AT1G44780	AT1G44780	AT1G44780.1	50.48	1.205e-12
1:16911622:A:G	1:16911623-16911623	intron_variant	MODIFIER	AT1G44780	AT1G44780	AT1G44780.2	50.48	1.205e-12
1:16911689:T:C	1:16911690-16911690	splice_polypyrimidine_tract_variant,intron_variant	LOW	AT1G44780	AT1G44780	AT1G44780.1	61.51	4.403e-15
1:16911689:T:C	1:16911690-16911690	splice_polypyrimidine_tract_variant,intron_variant	LOW	AT1G44780	AT1G44780	AT1G44780.2	61.51	4.403e-15
1:16911729:A:G	1:16911730-16911730	missense_variant	MODERATE	AT1G44780	AT1G44780	AT1G44780.1	66.1	4.28e-16
1:16911729:A:G	1:16911730-16911730	missense_variant	MODERATE	AT1G44780	AT1G44780	AT1G44780.2	66.1	4.28e-16
1:16911911:A:G	1:16911912-16911912	synonymous_variant	LOW	AT1G44780	AT1G44780	AT1G44780.1	57.58	3.245e-14
1:16911911:A:G	1:16911912-16911912	synonymous_variant	LOW	AT1G44780	AT1G44780	AT1G44780.2	57.58	3.245e-14
1:16911987:G:C	1:16911988-16911988	intron_variant	MODIFIER	AT1G44780	AT1G44780	AT1G44780.1	72.2	1.949e-17
1:16911987:G:C	1:16911988-16911988	intron_variant	MODIFIER	AT1G44780	AT1G44780	AT1G44780.2	72.2	1.949e-17
1:16912057:T:A	1:16912058-16912058	stop_lost	HIGH	AT1G44780	AT1G44780	AT1G44780.1	57.57	3.259e-14
1:16912057:T:A	1:16912058-16912058	stop_lost	HIGH	AT1G44780	AT1G44780	AT1G44780.2	57.57	3.259e-14
1:16912061:T:A	1:16912062-16912062	3_prime_UTR_variant	MODIFIER	AT1G44780	AT1G44780	AT1G44780.1	52.54	4.215e-13
1:16912061:T:A	1:16912062-16912062	3_prime_UTR_variant	MODIFIER	AT1G44780	AT1G44780	AT1G44780.2	52.54	4.215e-13
1:16912128:T:G	1:16912129-16912129	3_prime_UTR_variant	MODIFIER	AT1G44780	AT1G44780	AT1G44780.1	72.28	1.87e-17
1:16912128:T:G	1:16912129-16912129	3_prime_UTR_variant	MODIFIER	AT1G44780	AT1G44780	AT1G44780.2	72.28	1.87e-17
1:16912235:T:G	1:16912236-16912236	3_prime_UTR_variant	MODIFIER	AT1G44780	AT1G44780	AT1G44780.1	65.53	5.719e-16
1:16912235:T:G	1:16912236-16912236	3_prime_UTR_variant	MODIFIER	AT1G44780	AT1G44780	AT1G44780.2	65.53	5.719e-16
1:16912235:T:G	1:16912236-16912236	3_prime_UTR_variant	MODIFIER	AT1G44790	AT1G44790	AT1G44790.1	65.53	5.719e-16
1:16912448:T:C	1:16912449-16912449	missense_variant	MODERATE	AT1G44790	AT1G44790	AT1G44790.1	61.37	4.739e-15
1:16912456:T:C	1:16912457-16912457	synonymous_variant	LOW	AT1G44790	AT1G44790	AT1G44790.1	47.34	5.966e-12
1:16912517:T:A	1:16912518-16912518	splice_polypyrimidine_tract_variant,splice_region_variant,intron_variant	LOW	AT1G44790	AT1G44790	AT1G44790.1	52.81	3.67e-13
1:16912832:G:A	1:16912833-16912833	missense_variant	MODERATE	AT1G44790	AT1G44790	AT1G44790.1	55.52	9.248e-14
1:16912938:C:T	1:16912939-16912939	synonymous_variant	LOW	AT1G44790	AT1G44790	AT1G44790.1	70.88	3.803e-17
1:16912970:A:T	1:16912971-16912971	splice_polypyrimidine_tract_variant,splice_region_variant,intron_variant	LOW	AT1G44790	AT1G44790	AT1G44790.1	70.33	5.028e-17
1:16915833:A:T	1:16915834-16915834	intron_variant	MODIFIER	SIAR1	AT1G44800	AT1G44800.1	60.22	8.498e-15
1:17292560:T:C	1:17292561-17292561	splice_polypyrimidine_tract_variant,splice_region_variant,intron_variant	LOW	AT1G47130	AT1G47130	AT1G47130.1	51.2	8.363e-13
1:17396365:A:G	1:17396366-17396366	intron_variant	MODIFIER	SDH5	AT1G47420	AT1G47420.1	42.01	9.084e-11
1:17419313:A:T	1:17419314-17419314	3_prime_UTR_variant	MODIFIER	AT1G47480	AT1G47480	AT1G47480.1	46.59	8.755e-12
1:17477787:C:T	1:17477788-17477788	5_prime_UTR_variant	MODIFIER	AT1G47570	AT1G47570	AT1G47570.1	52.06	5.378e-13
1:17662447:G:T	1:17662448-17662448	3_prime_UTR_variant	MODIFIER	AT1G47920	AT1G47920	AT1G47920.1	47.59	5.252e-12
1:17836342:T:A	1:17836343-17836343	intron_variant	MODIFIER	AT1G48280	AT1G48280	AT1G48280.1	58.58	1.948e-14
1:17836447:T:G	1:17836448-17836448	missense_variant	MODERATE	AT1G48280	AT1G48280	AT1G48280.1	61.08	5.477e-15
1:17836630:G:A	1:17836631-17836631	intron_variant	MODIFIER	AT1G48280	AT1G48280	AT1G48280.1	62.81	2.276e-15
1:17836937:C:T	1:17836938-17836938	intron_variant	MODIFIER	AT1G48280	AT1G48280	AT1G48280.1	42.28	7.915e-11
1:17836945:A:G	1:17836946-17836946	intron_variant	MODIFIER	AT1G48280	AT1G48280	AT1G48280.1	42.62	6.635e-11
1:17837234:T:C	1:17837235-17837235	missense_variant	MODERATE	AT1G48280	AT1G48280	AT1G48280.1	42.39	7.483e-11
1:17837306:A:C	1:17837307-17837307	missense_variant	MODERATE	AT1G48280	AT1G48280	AT1G48280.1	44.57	2.453e-11
1:17837386:G:T	1:17837387-17837387	intron_variant	MODIFIER	AT1G48280	AT1G48280	AT1G48280.1	46.3	1.015e-11
1:17855652:A:C	1:17855653-17855653	non_coding_transcript_exon_variant	MODIFIER	AT1G48315	AT1G48315	AT1G48315.1	46.87	7.594e-12
1:17855652:A:C	1:17855653-17855653	non_coding_transcript_exon_variant	MODIFIER	AT1G48315	AT1G48315	AT1G48315.3	46.87	7.594e-12
1:17855652:A:C	1:17855653-17855653	non_coding_transcript_exon_variant	MODIFIER	AT1G48315	AT1G48315	AT1G48315.4	46.87	7.594e-12
1:17855652:A:C	1:17855653-17855653	non_coding_transcript_exon_variant	MODIFIER	AT1G48315	AT1G48315	AT1G48315.5	46.87	7.594e-12
1:17855652:A:C	1:17855653-17855653	5_prime_UTR_variant	MODIFIER	DHNAT1	AT1G48320	AT1G48320.1	46.87	7.594e-12
1:17886598:A:T	1:17886599-17886599	splice_donor_variant	HIGH	AGO1	AT1G48410	AT1G48410.1	70.5	4.606e-17
1:17886598:A:T	1:17886599-17886599	splice_donor_variant	HIGH	AGO1	AT1G48410	AT1G48410.2	70.5	4.606e-17
1:17886598:A:T	1:17886599-17886599	splice_donor_variant	HIGH	AGO1	AT1G48410	AT1G48410.3	70.5	4.606e-17
1:17888646:A:C	1:17888647-17888647	intron_variant	MODIFIER	AGO1	AT1G48410	AT1G48410.1	71.71	2.498e-17
1:17888646:A:C	1:17888647-17888647	intron_variant	MODIFIER	AGO1	AT1G48410	AT1G48410.2	71.71	2.498e-17
1:17888646:A:C	1:17888647-17888647	intron_variant	MODIFIER	AGO1	AT1G48410	AT1G48410.3	71.71	2.498e-17
1:17889474:A:T	1:17889475-17889475	intron_variant	MODIFIER	AGO1	AT1G48410	AT1G48410.1	44.69	2.306e-11
1:17889474:A:T	1:17889475-17889475	intron_variant	MODIFIER	AGO1	AT1G48410	AT1G48410.2	44.69	2.306e-11
1:17889474:A:T	1:17889475-17889475	intron_variant	MODIFIER	AGO1	AT1G48410	AT1G48410.3	44.69	2.306e-11
1:17890075:G:A	1:17890076-17890076	intron_variant	MODIFIER	AGO1	AT1G48410	AT1G48410.1	78.67	7.328e-19
1:17890075:G:A	1:17890076-17890076	intron_variant	MODIFIER	AGO1	AT1G48410	AT1G48410.2	78.67	7.328e-19
1:17890075:G:A	1:17890076-17890076	intron_variant	MODIFIER	AGO1	AT1G48410	AT1G48410.3	78.67	7.328e-19
1:18123996:A:G	1:18123997-18123997	synonymous_variant	LOW	AT1G49000	AT1G49000	AT1G49000.1	55.87	7.748e-14
1:18130504:A:G	1:18130505-18130505	intron_variant	MODIFIER	CLE11	AT1G49005	AT1G49005.1	46.83	7.737e-12
1:18130558:T:A	1:18130559-18130559	intron_variant	MODIFIER	CLE11	AT1G49005	AT1G49005.1	51.18	8.427e-13
1:18130618:T:A	1:18130619-18130619	intron_variant	MODIFIER	CLE11	AT1G49005	AT1G49005.1	50.41	1.248e-12
1:18130844:A:T	1:18130845-18130845	intron_variant	MODIFIER	CLE11	AT1G49005	AT1G49005.1	51.68	6.54e-13
1:18138215:T:C	1:18138216-18138216	5_prime_UTR_variant	MODIFIER	AT1G49032	AT1G49032	AT1G49032.1	44.7	2.301e-11
1:18138215:T:C	1:18138216-18138216	5_prime_UTR_variant	MODIFIER	AT1G49032	AT1G49032	AT1G49032.2	44.7	2.301e-11
1:18186596:T:C	1:18186597-18186597	missense_variant	MODERATE	AT1G49180	AT1G49180	AT1G49180.1	69.73	6.817e-17
1:18186596:T:C	1:18186597-18186597	missense_variant	MODERATE	AT1G49180	AT1G49180	AT1G49180.2	69.73	6.817e-17
1:18223955:T:G	1:18223956-18223956	intron_variant	MODIFIER	AT1G49250	AT1G49250	AT1G49250.1	44.59	2.425e-11
1:18237471:T:G	1:18237472-18237472	3_prime_UTR_variant	MODIFIER	RABG3E	AT1G49300	AT1G49300.2	47.79	4.755e-12
1:18283118:T:A	1:18283119-18283119	5_prime_UTR_variant	MODIFIER	emb1129	AT1G49400	AT1G49400.1	44.62	2.396e-11
1:18285852:G:C	1:18285853-18285853	intron_variant	MODIFIER	TOM6	AT1G49410	AT1G49410.1	52.15	5.14e-13
1:18288175:G:T	1:18288176-18288176	missense_variant	MODERATE	AT1G49420	AT1G49420	AT1G49420.1	43.09	5.221e-11
1:18292435:A:G	1:18292436-18292436	intron_variant	MODIFIER	LACS2	AT1G49430	AT1G49430.1	43.96	3.348e-11
1:18292435:A:G	1:18292436-18292436	intron_variant	MODIFIER	LACS2	AT1G49430	AT1G49430.2	43.96	3.348e-11
1:18292664:T:C	1:18292665-18292665	missense_variant	MODERATE	LACS2	AT1G49430	AT1G49430.1	44.86	2.118e-11
1:18292664:T:C	1:18292665-18292665	missense_variant	MODERATE	LACS2	AT1G49430	AT1G49430.2	44.86	2.118e-11
1:18426702:A:G	1:18426703-18426703	3_prime_UTR_variant	MODIFIER	RGE1	AT1G49770	AT1G49770.1	42.13	8.533e-11
1:18426733:T:C	1:18426734-18426734	3_prime_UTR_variant	MODIFIER	RGE1	AT1G49770	AT1G49770.1	45.69	1.389e-11
1:18923006:T:C	1:18923007-18923007	missense_variant	MODERATE	AT1G51040	AT1G51040	AT1G51040.1	47.46	5.628e-12
1:19091533:T:C	1:19091534-19091534	synonymous_variant	LOW	AT1G51480	AT1G51480	AT1G51480.1	49.16	2.353e-12
1:19091613:C:T	1:19091614-19091614	missense_variant	MODERATE	AT1G51480	AT1G51480	AT1G51480.1	46.64	8.521e-12
1:19091766:T:C	1:19091767-19091767	missense_variant	MODERATE	AT1G51480	AT1G51480	AT1G51480.1	46.82	7.771e-12
1:19092503:T:C	1:19092504-19092504	missense_variant	MODERATE	AT1G51480	AT1G51480	AT1G51480.1	41.93	9.459e-11
1:19092541:A:C	1:19092542-19092542	synonymous_variant	LOW	AT1G51480	AT1G51480	AT1G51480.1	51.16	8.535e-13
1:19092546:T:C	1:19092547-19092547	missense_variant	MODERATE	AT1G51480	AT1G51480	AT1G51480.1	59.2	1.422e-14
1:19092548:G:T	1:19092549-19092549	missense_variant	MODERATE	AT1G51480	AT1G51480	AT1G51480.1	52.31	4.742e-13
1:19096588:A:G	1:19096589-19096589	missense_variant	MODERATE	BGLU36	AT1G51490	AT1G51490.1	62.74	2.358e-15
1:19215524:A:T	1:19215525-19215525	splice_region_variant,intron_variant	LOW	IOS1	AT1G51800	AT1G51800.1	47.17	6.508e-12
1:19216094:A:G	1:19216095-19216095	intron_variant	MODIFIER	IOS1	AT1G51800	AT1G51800.1	50.8	1.023e-12
1:19216266:A:G	1:19216267-19216267	intron_variant	MODIFIER	IOS1	AT1G51800	AT1G51800.1	53.62	2.432e-13
1:19216320:T:C	1:19216321-19216321	splice_polypyrimidine_tract_variant,splice_region_variant,intron_variant	LOW	IOS1	AT1G51800	AT1G51800.1	45.39	1.615e-11
1:19217250:C:T	1:19217251-19217251	missense_variant	MODERATE	IOS1	AT1G51800	AT1G51800.1	65.37	6.194e-16
1:19217325:A:T	1:19217326-19217326	intron_variant	MODIFIER	IOS1	AT1G51800	AT1G51800.1	69.69	6.926e-17
1:19217340:A:C	1:19217341-19217341	intron_variant	MODIFIER	IOS1	AT1G51800	AT1G51800.1	82.71	9.5e-20
1:19220285:A:G	1:19220286-19220286	3_prime_UTR_variant	MODIFIER	AT1G51805	AT1G51805	AT1G51805.1	54.02	1.988e-13
1:19220452:T:G	1:19220453-19220453	3_prime_UTR_variant	MODIFIER	AT1G51805	AT1G51805	AT1G51805.1	64.4	1.016e-15
1:19220468:A:T	1:19220469-19220469	3_prime_UTR_variant	MODIFIER	AT1G51805	AT1G51805	AT1G51805.1	70.83	3.89e-17
1:19220481:T:A	1:19220482-19220482	3_prime_UTR_variant	MODIFIER	AT1G51805	AT1G51805	AT1G51805.1	81.4	1.84e-19
1:19220503:A:G	1:19220504-19220504	3_prime_UTR_variant	MODIFIER	AT1G51805	AT1G51805	AT1G51805.1	70.34	4.993e-17
1:19220521:A:G	1:19220522-19220522	3_prime_UTR_variant	MODIFIER	AT1G51805	AT1G51805	AT1G51805.1	73.58	9.687e-18
1:19220545:T:A	1:19220546-19220546	3_prime_UTR_variant	MODIFIER	AT1G51805	AT1G51805	AT1G51805.1	72.64	1.56e-17
1:19220555:T:C	1:19220556-19220556	3_prime_UTR_variant	MODIFIER	AT1G51805	AT1G51805	AT1G51805.1	65.89	4.773e-16
1:19220570:A:C	1:19220571-19220571	3_prime_UTR_variant	MODIFIER	AT1G51805	AT1G51805	AT1G51805.1	146.4	1.052e-33
1:19220584:T:A	1:19220585-19220585	3_prime_UTR_variant	MODIFIER	AT1G51805	AT1G51805	AT1G51805.1	43.99	3.297e-11
1:19220586:C:A	1:19220587-19220587	3_prime_UTR_variant	MODIFIER	AT1G51805	AT1G51805	AT1G51805.1	43.44	4.362e-11
1:19220997:T:A	1:19220998-19220998	3_prime_UTR_variant	MODIFIER	AT1G51805	AT1G51805	AT1G51805.1	43.4	4.471e-11
1:19239707:T:G	1:19239708-19239708	missense_variant	MODERATE	AT1G51820	AT1G51820	AT1G51820.1	54.09	1.915e-13
1:19239707:T:G	1:19239708-19239708	missense_variant	MODERATE	AT1G51820	AT1G51820	AT1G51820.2	54.09	1.915e-13
1:19240852:G:A	1:19240853-19240853	intron_variant	MODIFIER	AT1G51820	AT1G51820	AT1G51820.1	65.23	6.667e-16
1:19240852:G:A	1:19240853-19240853	intron_variant	MODIFIER	AT1G51820	AT1G51820	AT1G51820.2	65.23	6.667e-16
1:19240974:A:G	1:19240975-19240975	intron_variant	MODIFIER	AT1G51820	AT1G51820	AT1G51820.1	51.45	7.347e-13
1:19240974:A:G	1:19240975-19240975	intron_variant	MODIFIER	AT1G51820	AT1G51820	AT1G51820.2	51.45	7.347e-13
1:19245400:T:G	1:19245401-19245401	missense_variant	MODERATE	AT1G51830	AT1G51830	AT1G51830.1	54.7	1.401e-13
1:19245400:T:G	1:19245401-19245401	missense_variant	MODERATE	AT1G51830	AT1G51830	AT1G51830.2	54.7	1.401e-13
1:19245421:G:T	1:19245422-19245422	splice_polypyrimidine_tract_variant,intron_variant	LOW	AT1G51830	AT1G51830	AT1G51830.1	48.21	3.833e-12
1:19245421:G:T	1:19245422-19245422	splice_polypyrimidine_tract_variant,intron_variant	LOW	AT1G51830	AT1G51830	AT1G51830.2	48.21	3.833e-12
1:19245445:A:T	1:19245446-19245446	intron_variant	MODIFIER	AT1G51830	AT1G51830	AT1G51830.1	46.28	1.026e-11
1:19245445:A:T	1:19245446-19245446	intron_variant	MODIFIER	AT1G51830	AT1G51830	AT1G51830.2	46.28	1.026e-11
1:19258439:T:C	1:19258440-19258440	intron_variant	MODIFIER	AT1G51860	AT1G51860	AT1G51860.1	43.88	3.49e-11
1:19258439:T:C	1:19258440-19258440	intron_variant	MODIFIER	AT1G51860	AT1G51860	AT1G51860.2	43.88	3.49e-11
1:19259929:C:A	1:19259930-19259930	intron_variant	MODIFIER	AT1G51860	AT1G51860	AT1G51860.1	47.71	4.954e-12
1:19259929:C:A	1:19259930-19259930	intron_variant	MODIFIER	AT1G51860	AT1G51860	AT1G51860.2	47.71	4.954e-12
1:19259974:C:G	1:19259975-19259975	missense_variant	MODERATE	AT1G51860	AT1G51860	AT1G51860.1	52.95	3.427e-13
1:19259974:C:G	1:19259975-19259975	missense_variant	MODERATE	AT1G51860	AT1G51860	AT1G51860.2	52.95	3.427e-13
1:19260123:T:A	1:19260124-19260124	intron_variant	MODIFIER	AT1G51860	AT1G51860	AT1G51860.1	55.89	7.653e-14
1:19260123:T:A	1:19260124-19260124	intron_variant	MODIFIER	AT1G51860	AT1G51860	AT1G51860.2	55.89	7.653e-14
1:19260166:T:C	1:19260167-19260167	intron_variant	MODIFIER	AT1G51860	AT1G51860	AT1G51860.1	45.89	1.251e-11
1:19260166:T:C	1:19260167-19260167	intron_variant	MODIFIER	AT1G51860	AT1G51860	AT1G51860.2	45.89	1.251e-11
1:19260170:T:A	1:19260171-19260171	intron_variant	MODIFIER	AT1G51860	AT1G51860	AT1G51860.1	45.02	1.953e-11
1:19260170:T:A	1:19260171-19260171	intron_variant	MODIFIER	AT1G51860	AT1G51860	AT1G51860.2	45.02	1.953e-11
1:19260222:G:T	1:19260223-19260223	missense_variant	MODERATE	AT1G51860	AT1G51860	AT1G51860.1	52.63	4.019e-13
1:19260222:G:T	1:19260223-19260223	missense_variant	MODERATE	AT1G51860	AT1G51860	AT1G51860.2	52.63	4.019e-13
1:19260485:T:A	1:19260486-19260486	missense_variant	MODERATE	AT1G51860	AT1G51860	AT1G51860.1	58.52	2.008e-14
1:19260485:T:A	1:19260486-19260486	missense_variant	MODERATE	AT1G51860	AT1G51860	AT1G51860.2	58.52	2.008e-14
1:19260542:C:G	1:19260543-19260543	missense_variant	MODERATE	AT1G51860	AT1G51860	AT1G51860.1	62.14	3.194e-15
1:19260542:C:G	1:19260543-19260543	missense_variant	MODERATE	AT1G51860	AT1G51860	AT1G51860.2	62.14	3.194e-15
1:19260556:G:A	1:19260557-19260557	missense_variant	MODERATE	AT1G51860	AT1G51860	AT1G51860.1	66.61	3.312e-16
1:19260556:G:A	1:19260557-19260557	missense_variant	MODERATE	AT1G51860	AT1G51860	AT1G51860.2	66.61	3.312e-16
1:19263644:G:C	1:19263645-19263645	intron_variant	MODIFIER	AT1G51870	AT1G51870	AT1G51870.1	43.94	3.393e-11
1:19263644:G:C	1:19263645-19263645	intron_variant	MODIFIER	AT1G51870	AT1G51870	AT1G51870.2	43.94	3.393e-11
1:19264490:G:T	1:19264491-19264491	missense_variant	MODERATE	AT1G51870	AT1G51870	AT1G51870.1	95.97	1.165e-22
1:19264490:G:T	1:19264491-19264491	missense_variant	MODERATE	AT1G51870	AT1G51870	AT1G51870.2	95.97	1.165e-22
1:19272690:C:T	1:19272691-19272691	missense_variant	MODERATE	RHS6	AT1G51880	AT1G51880.1	46.2	1.067e-11
1:19272690:C:T	1:19272691-19272691	missense_variant	MODERATE	RHS6	AT1G51880	AT1G51880.2	46.2	1.067e-11
1:19272690:C:T	1:19272691-19272691	missense_variant	MODERATE	RHS6	AT1G51880	AT1G51880.3	46.2	1.067e-11
1:19276469:T:C	1:19276470-19276470	intron_variant	MODIFIER	AT1G51890	AT1G51890	AT1G51890.1	42.51	7.047e-11
1:19276469:T:C	1:19276470-19276470	intron_variant	MODIFIER	AT1G51890	AT1G51890	AT1G51890.2	42.51	7.047e-11
1:19276469:T:C	1:19276470-19276470	intron_variant	MODIFIER	AT1G51890	AT1G51890	AT1G51890.3	42.51	7.047e-11
1:19276469:T:C	1:19276470-19276470	intron_variant	MODIFIER	AT1G51890	AT1G51890	AT1G51890.4	42.51	7.047e-11
1:19276469:T:C	1:19276470-19276470	intron_variant	MODIFIER	AT1G51890	AT1G51890	AT1G51890.5	42.51	7.047e-11
1:19277686:T:G	1:19277687-19277687	missense_variant	MODERATE	AT1G51890	AT1G51890	AT1G51890.1	74.74	5.38e-18
1:19277686:T:G	1:19277687-19277687	missense_variant	MODERATE	AT1G51890	AT1G51890	AT1G51890.2	74.74	5.38e-18
1:19277686:T:G	1:19277687-19277687	missense_variant	MODERATE	AT1G51890	AT1G51890	AT1G51890.3	74.74	5.38e-18
1:19277686:T:G	1:19277687-19277687	missense_variant	MODERATE	AT1G51890	AT1G51890	AT1G51890.4	74.74	5.38e-18
1:19277686:T:G	1:19277687-19277687	5_prime_UTR_variant	MODIFIER	AT1G51890	AT1G51890	AT1G51890.5	74.74	5.38e-18
1:19278312:T:C	1:19278313-19278313	missense_variant	MODERATE	AT1G51890	AT1G51890	AT1G51890.1	50.06	1.493e-12
1:19278312:T:C	1:19278313-19278313	missense_variant	MODERATE	AT1G51890	AT1G51890	AT1G51890.2	50.06	1.493e-12
1:19278312:T:C	1:19278313-19278313	missense_variant	MODERATE	AT1G51890	AT1G51890	AT1G51890.3	50.06	1.493e-12
1:19278312:T:C	1:19278313-19278313	missense_variant	MODERATE	AT1G51890	AT1G51890	AT1G51890.4	50.06	1.493e-12
1:19278312:T:C	1:19278313-19278313	5_prime_UTR_variant	MODIFIER	AT1G51890	AT1G51890	AT1G51890.5	50.06	1.493e-12
1:19286021:A:T	1:19286022-19286022	splice_polypyrimidine_tract_variant,splice_region_variant,intron_variant	LOW	AT1G51910	AT1G51910	AT1G51910.1	50.48	1.203e-12
1:19286173:A:G	1:19286174-19286174	splice_polypyrimidine_tract_variant,intron_variant	LOW	AT1G51910	AT1G51910	AT1G51910.1	45.97	1.204e-11
1:19286193:A:T	1:19286194-19286194	intron_variant	MODIFIER	AT1G51910	AT1G51910	AT1G51910.1	55.86	7.789e-14
1:19286199:T:G	1:19286200-19286200	intron_variant	MODIFIER	AT1G51910	AT1G51910	AT1G51910.1	51.99	5.583e-13
1:19286207:T:G	1:19286208-19286208	intron_variant	MODIFIER	AT1G51910	AT1G51910	AT1G51910.1	52.5	4.298e-13
1:19311916:G:A	1:19311917-19311917	3_prime_UTR_variant	MODIFIER	ABO5	AT1G51965	AT1G51965.1	44.11	3.099e-11
1:19331656:G:T	1:19331657-19331657	missense_variant	MODERATE	AT1G51990	AT1G51990	AT1G51990.1	54.11	1.893e-13
1:19331656:G:T	1:19331657-19331657	missense_variant	MODERATE	AT1G51990	AT1G51990	AT1G51990.2	54.11	1.893e-13
1:19331674:T:C	1:19331675-19331675	synonymous_variant	LOW	AT1G51990	AT1G51990	AT1G51990.1	63.33	1.752e-15
1:19331674:T:C	1:19331675-19331675	synonymous_variant	LOW	AT1G51990	AT1G51990	AT1G51990.2	63.33	1.752e-15
1:19331701:T:C	1:19331702-19331702	missense_variant	MODERATE	AT1G51990	AT1G51990	AT1G51990.1	68.33	1.386e-16
1:19331701:T:C	1:19331702-19331702	missense_variant	MODERATE	AT1G51990	AT1G51990	AT1G51990.2	68.33	1.386e-16
1:19331893:G:T	1:19331894-19331894	intron_variant	MODIFIER	AT1G51990	AT1G51990	AT1G51990.1	66.65	3.236e-16
1:19331893:G:T	1:19331894-19331894	intron_variant	MODIFIER	AT1G51990	AT1G51990	AT1G51990.2	66.65	3.236e-16
1:19333115:T:G	1:19333116-19333116	3_prime_UTR_variant	MODIFIER	AT1G52000	AT1G52000	AT1G52000.1	74.51	6.025e-18
1:19333150:A:C	1:19333151-19333151	3_prime_UTR_variant	MODIFIER	AT1G52000	AT1G52000	AT1G52000.1	96.4	9.377e-23
1:19333223:A:G	1:19333224-19333224	3_prime_UTR_variant	MODIFIER	AT1G52000	AT1G52000	AT1G52000.1	75.18	4.298e-18
1:19333223:A:G	1:19333224-19333224	3_prime_UTR_variant	MODIFIER	AT1G52000	AT1G52000	AT1G52000.2	75.18	4.298e-18
1:19333224:T:A	1:19333225-19333225	3_prime_UTR_variant	MODIFIER	AT1G52000	AT1G52000	AT1G52000.1	74.41	6.339e-18
1:19333224:T:A	1:19333225-19333225	3_prime_UTR_variant	MODIFIER	AT1G52000	AT1G52000	AT1G52000.2	74.41	6.339e-18
1:19333229:T:A	1:19333230-19333230	3_prime_UTR_variant	MODIFIER	AT1G52000	AT1G52000	AT1G52000.1	71.87	2.301e-17
1:19333229:T:A	1:19333230-19333230	3_prime_UTR_variant	MODIFIER	AT1G52000	AT1G52000	AT1G52000.2	71.87	2.301e-17
1:19333235:A:T	1:19333236-19333236	3_prime_UTR_variant	MODIFIER	AT1G52000	AT1G52000	AT1G52000.1	43.39	4.482e-11
1:19333235:A:T	1:19333236-19333236	3_prime_UTR_variant	MODIFIER	AT1G52000	AT1G52000	AT1G52000.2	43.39	4.482e-11
1:19333317:A:T	1:19333318-19333318	3_prime_UTR_variant	MODIFIER	AT1G52000	AT1G52000	AT1G52000.1	82.98	8.287e-20
1:19333317:A:T	1:19333318-19333318	3_prime_UTR_variant	MODIFIER	AT1G52000	AT1G52000	AT1G52000.2	82.98	8.287e-20
1:19333323:T:A	1:19333324-19333324	3_prime_UTR_variant	MODIFIER	AT1G52000	AT1G52000	AT1G52000.1	78.38	8.485e-19
1:19333323:T:A	1:19333324-19333324	3_prime_UTR_variant	MODIFIER	AT1G52000	AT1G52000	AT1G52000.2	78.38	8.485e-19
1:19333352:T:C	1:19333353-19333353	stop_lost	HIGH	AT1G52000	AT1G52000	AT1G52000.1	81.91	1.423e-19
1:19333352:T:C	1:19333353-19333353	stop_lost	HIGH	AT1G52000	AT1G52000	AT1G52000.2	81.91	1.423e-19
1:19333409:C:T	1:19333410-19333410	missense_variant	MODERATE	AT1G52000	AT1G52000	AT1G52000.1	75.81	3.12e-18
1:19333409:C:T	1:19333410-19333410	missense_variant	MODERATE	AT1G52000	AT1G52000	AT1G52000.2	75.81	3.12e-18
1:19333445:T:A	1:19333446-19333446	missense_variant	MODERATE	AT1G52000	AT1G52000	AT1G52000.1	77.93	1.068e-18
1:19333445:T:A	1:19333446-19333446	missense_variant	MODERATE	AT1G52000	AT1G52000	AT1G52000.2	77.93	1.068e-18
1:19333446:T:C	1:19333447-19333447	missense_variant	MODERATE	AT1G52000	AT1G52000	AT1G52000.1	79.71	4.328e-19
1:19333446:T:C	1:19333447-19333447	missense_variant	MODERATE	AT1G52000	AT1G52000	AT1G52000.2	79.71	4.328e-19
1:19333590:C:T	1:19333591-19333591	missense_variant	MODERATE	AT1G52000	AT1G52000	AT1G52000.1	75.81	3.122e-18
1:19333590:C:T	1:19333591-19333591	missense_variant	MODERATE	AT1G52000	AT1G52000	AT1G52000.2	75.81	3.122e-18
1:19333640:T:C	1:19333641-19333641	missense_variant	MODERATE	AT1G52000	AT1G52000	AT1G52000.1	76.86	1.84e-18
1:19333640:T:C	1:19333641-19333641	missense_variant	MODERATE	AT1G52000	AT1G52000	AT1G52000.2	76.86	1.84e-18
1:19333652:T:C	1:19333653-19333653	missense_variant	MODERATE	AT1G52000	AT1G52000	AT1G52000.1	85.17	2.744e-20
1:19333652:T:C	1:19333653-19333653	missense_variant	MODERATE	AT1G52000	AT1G52000	AT1G52000.2	85.17	2.744e-20
1:19333656:T:C	1:19333657-19333657	missense_variant	MODERATE	AT1G52000	AT1G52000	AT1G52000.1	83.98	4.998e-20
1:19333656:T:C	1:19333657-19333657	missense_variant	MODERATE	AT1G52000	AT1G52000	AT1G52000.2	83.98	4.998e-20
1:19333658:C:A	1:19333659-19333659	missense_variant	MODERATE	AT1G52000	AT1G52000	AT1G52000.1	84.7	3.467e-20
1:19333658:C:A	1:19333659-19333659	missense_variant	MODERATE	AT1G52000	AT1G52000	AT1G52000.2	84.7	3.467e-20
1:19333673:T:A	1:19333674-19333674	missense_variant	MODERATE	AT1G52000	AT1G52000	AT1G52000.1	77.15	1.587e-18
1:19333673:T:A	1:19333674-19333674	missense_variant	MODERATE	AT1G52000	AT1G52000	AT1G52000.2	77.15	1.587e-18
1:19333736:A:G	1:19333737-19333737	missense_variant	MODERATE	AT1G52000	AT1G52000	AT1G52000.1	74.66	5.605e-18
1:19333736:A:G	1:19333737-19333737	missense_variant	MODERATE	AT1G52000	AT1G52000	AT1G52000.2	74.66	5.605e-18
1:19333831:A:G	1:19333832-19333832	synonymous_variant	LOW	AT1G52000	AT1G52000	AT1G52000.1	50.58	1.144e-12
1:19333831:A:G	1:19333832-19333832	synonymous_variant	LOW	AT1G52000	AT1G52000	AT1G52000.2	50.58	1.144e-12
1:19334016:A:C	1:19334017-19334017	missense_variant	MODERATE	AT1G52000	AT1G52000	AT1G52000.1	59.93	9.848e-15
1:19334016:A:C	1:19334017-19334017	missense_variant	MODERATE	AT1G52000	AT1G52000	AT1G52000.2	59.93	9.848e-15
1:19334018:C:A	1:19334019-19334019	missense_variant	MODERATE	AT1G52000	AT1G52000	AT1G52000.1	55.83	7.896e-14
1:19334018:C:A	1:19334019-19334019	missense_variant	MODERATE	AT1G52000	AT1G52000	AT1G52000.2	55.83	7.896e-14
1:19334084:A:T	1:19334085-19334085	intron_variant	MODIFIER	AT1G52000	AT1G52000	AT1G52000.1	81.99	1.365e-19
1:19334084:A:T	1:19334085-19334085	intron_variant	MODIFIER	AT1G52000	AT1G52000	AT1G52000.2	81.99	1.365e-19
1:19334120:A:G	1:19334121-19334121	intron_variant	MODIFIER	AT1G52000	AT1G52000	AT1G52000.1	71.35	2.99e-17
1:19334120:A:G	1:19334121-19334121	intron_variant	MODIFIER	AT1G52000	AT1G52000	AT1G52000.2	71.35	2.99e-17
1:19334136:A:T	1:19334137-19334137	intron_variant	MODIFIER	AT1G52000	AT1G52000	AT1G52000.1	71.09	3.419e-17
1:19334136:A:T	1:19334137-19334137	intron_variant	MODIFIER	AT1G52000	AT1G52000	AT1G52000.2	71.09	3.419e-17
1:19334300:T:C	1:19334301-19334301	missense_variant	MODERATE	AT1G52000	AT1G52000	AT1G52000.1	68.5	1.269e-16
1:19334300:T:C	1:19334301-19334301	missense_variant	MODERATE	AT1G52000	AT1G52000	AT1G52000.2	68.5	1.269e-16
1:19334430:C:T	1:19334431-19334431	missense_variant	MODERATE	AT1G52000	AT1G52000	AT1G52000.1	74.83	5.131e-18
1:19334430:C:T	1:19334431-19334431	missense_variant	MODERATE	AT1G52000	AT1G52000	AT1G52000.2	74.83	5.131e-18
1:19334465:A:G	1:19334466-19334466	missense_variant	MODERATE	AT1G52000	AT1G52000	AT1G52000.1	72.73	1.483e-17
1:19334465:A:G	1:19334466-19334466	missense_variant	MODERATE	AT1G52000	AT1G52000	AT1G52000.2	72.73	1.483e-17
1:19334602:G:C	1:19334603-19334603	missense_variant	MODERATE	AT1G52000	AT1G52000	AT1G52000.1	45	1.974e-11
1:19334602:G:C	1:19334603-19334603	missense_variant	MODERATE	AT1G52000	AT1G52000	AT1G52000.2	45	1.974e-11
1:19334688:A:G	1:19334689-19334689	missense_variant	MODERATE	AT1G52000	AT1G52000	AT1G52000.1	64.38	1.028e-15
1:19334688:A:G	1:19334689-19334689	missense_variant	MODERATE	AT1G52000	AT1G52000	AT1G52000.2	64.38	1.028e-15
1:19334737:G:T	1:19334738-19334738	missense_variant	MODERATE	AT1G52000	AT1G52000	AT1G52000.1	80.55	2.828e-19
1:19334737:G:T	1:19334738-19334738	missense_variant	MODERATE	AT1G52000	AT1G52000	AT1G52000.2	80.55	2.828e-19
1:19334843:G:A	1:19334844-19334844	missense_variant	MODERATE	AT1G52000	AT1G52000	AT1G52000.1	75.46	3.721e-18
1:19334843:G:A	1:19334844-19334844	missense_variant	MODERATE	AT1G52000	AT1G52000	AT1G52000.2	75.46	3.721e-18
1:19335011:G:A	1:19335012-19335012	missense_variant	MODERATE	AT1G52000	AT1G52000	AT1G52000.1	71.83	2.346e-17
1:19335011:G:A	1:19335012-19335012	missense_variant	MODERATE	AT1G52000	AT1G52000	AT1G52000.2	71.83	2.346e-17
1:19335069:C:A	1:19335070-19335070	missense_variant	MODERATE	AT1G52000	AT1G52000	AT1G52000.1	59.86	1.018e-14
1:19335069:C:A	1:19335070-19335070	missense_variant	MODERATE	AT1G52000	AT1G52000	AT1G52000.2	59.86	1.018e-14
1:19335588:G:T	1:19335589-19335589	missense_variant	MODERATE	AT1G52000	AT1G52000	AT1G52000.1	53.42	2.7e-13
1:19335588:G:T	1:19335589-19335589	missense_variant	MODERATE	AT1G52000	AT1G52000	AT1G52000.2	53.42	2.7e-13
1:19335745:A:C	1:19335746-19335746	splice_polypyrimidine_tract_variant,intron_variant	LOW	AT1G52000	AT1G52000	AT1G52000.1	76.16	2.61e-18
1:19335745:A:C	1:19335746-19335746	splice_polypyrimidine_tract_variant,intron_variant	LOW	AT1G52000	AT1G52000	AT1G52000.2	76.16	2.61e-18
1:19335760:A:T	1:19335761-19335761	intron_variant	MODIFIER	AT1G52000	AT1G52000	AT1G52000.1	57.59	3.231e-14
1:19335760:A:T	1:19335761-19335761	intron_variant	MODIFIER	AT1G52000	AT1G52000	AT1G52000.2	57.59	3.231e-14
1:19335783:A:T	1:19335784-19335784	intron_variant	MODIFIER	AT1G52000	AT1G52000	AT1G52000.1	64.63	9.032e-16
1:19335783:A:T	1:19335784-19335784	intron_variant	MODIFIER	AT1G52000	AT1G52000	AT1G52000.2	64.63	9.032e-16
1:19335839:A:C	1:19335840-19335840	intron_variant	MODIFIER	AT1G52000	AT1G52000	AT1G52000.1	75.23	4.189e-18
1:19335839:A:C	1:19335840-19335840	intron_variant	MODIFIER	AT1G52000	AT1G52000	AT1G52000.2	75.23	4.189e-18
1:19336107:A:G	1:19336108-19336108	5_prime_UTR_variant	MODIFIER	AT1G52000	AT1G52000	AT1G52000.1	90.03	2.341e-21
1:19346073:T:A	1:19346074-19346074	3_prime_UTR_variant	MODIFIER	MBP2	AT1G52030	AT1G52030.1	42.51	7.017e-11
1:19346073:T:A	1:19346074-19346074	3_prime_UTR_variant	MODIFIER	MBP2	AT1G52030	AT1G52030.2	42.51	7.017e-11
1:19346073:T:A	1:19346074-19346074	3_prime_UTR_variant	MODIFIER	MBP2	AT1G52030	AT1G52030.3	42.51	7.017e-11
1:19346095:A:C	1:19346096-19346096	synonymous_variant	LOW	MBP2	AT1G52030	AT1G52030.1	42.47	7.175e-11
1:19346095:A:C	1:19346096-19346096	synonymous_variant	LOW	MBP2	AT1G52030	AT1G52030.2	42.47	7.175e-11
1:19346095:A:C	1:19346096-19346096	3_prime_UTR_variant	MODIFIER	MBP2	AT1G52030	AT1G52030.3	42.47	7.175e-11
1:19346950:T:C	1:19346951-19346951	missense_variant	MODERATE	MBP2	AT1G52030	AT1G52030.1	50.15	1.427e-12
1:19346950:T:C	1:19346951-19346951	missense_variant	MODERATE	MBP2	AT1G52030	AT1G52030.2	50.15	1.427e-12
1:19346950:T:C	1:19346951-19346951	missense_variant	MODERATE	MBP2	AT1G52030	AT1G52030.3	50.15	1.427e-12
1:19346953:C:T	1:19346954-19346954	missense_variant	MODERATE	MBP2	AT1G52030	AT1G52030.1	51.47	7.259e-13
1:19346953:C:T	1:19346954-19346954	missense_variant	MODERATE	MBP2	AT1G52030	AT1G52030.2	51.47	7.259e-13
1:19346953:C:T	1:19346954-19346954	missense_variant	MODERATE	MBP2	AT1G52030	AT1G52030.3	51.47	7.259e-13
1:19346967:C:T	1:19346968-19346968	synonymous_variant	LOW	MBP2	AT1G52030	AT1G52030.1	44.49	2.558e-11
1:19346967:C:T	1:19346968-19346968	synonymous_variant	LOW	MBP2	AT1G52030	AT1G52030.2	44.49	2.558e-11
1:19346967:C:T	1:19346968-19346968	synonymous_variant	LOW	MBP2	AT1G52030	AT1G52030.3	44.49	2.558e-11
1:19346978:T:C	1:19346979-19346979	missense_variant	MODERATE	MBP2	AT1G52030	AT1G52030.1	80.29	3.233e-19
1:19346978:T:C	1:19346979-19346979	missense_variant	MODERATE	MBP2	AT1G52030	AT1G52030.2	80.29	3.233e-19
1:19346978:T:C	1:19346979-19346979	missense_variant	MODERATE	MBP2	AT1G52030	AT1G52030.3	80.29	3.233e-19
1:19347156:A:G	1:19347157-19347157	synonymous_variant	LOW	MBP2	AT1G52030	AT1G52030.1	44.7	2.293e-11
1:19347156:A:G	1:19347157-19347157	synonymous_variant	LOW	MBP2	AT1G52030	AT1G52030.2	44.7	2.293e-11
1:19347156:A:G	1:19347157-19347157	synonymous_variant	LOW	MBP2	AT1G52030	AT1G52030.3	44.7	2.293e-11
1:19347374:T:G	1:19347375-19347375	missense_variant	MODERATE	MBP2	AT1G52030	AT1G52030.1	74.62	5.707e-18
1:19347374:T:G	1:19347375-19347375	missense_variant	MODERATE	MBP2	AT1G52030	AT1G52030.2	74.62	5.707e-18
1:19347374:T:G	1:19347375-19347375	missense_variant	MODERATE	MBP2	AT1G52030	AT1G52030.3	74.62	5.707e-18
1:19347492:C:A	1:19347493-19347493	intron_variant	MODIFIER	MBP2	AT1G52030	AT1G52030.1	68.66	1.172e-16
1:19347492:C:A	1:19347493-19347493	intron_variant	MODIFIER	MBP2	AT1G52030	AT1G52030.2	68.66	1.172e-16
1:19347492:C:A	1:19347493-19347493	intron_variant	MODIFIER	MBP2	AT1G52030	AT1G52030.3	68.66	1.172e-16
1:19347643:C:T	1:19347644-19347644	missense_variant	MODERATE	MBP2	AT1G52030	AT1G52030.1	53.83	2.19e-13
1:19347643:C:T	1:19347644-19347644	missense_variant	MODERATE	MBP2	AT1G52030	AT1G52030.2	53.83	2.19e-13
1:19347643:C:T	1:19347644-19347644	missense_variant	MODERATE	MBP2	AT1G52030	AT1G52030.3	53.83	2.19e-13
1:19347816:T:A	1:19347817-19347817	missense_variant	MODERATE	MBP2	AT1G52030	AT1G52030.1	54.28	1.739e-13
1:19347816:T:A	1:19347817-19347817	missense_variant	MODERATE	MBP2	AT1G52030	AT1G52030.2	54.28	1.739e-13
1:19347816:T:A	1:19347817-19347817	missense_variant	MODERATE	MBP2	AT1G52030	AT1G52030.3	54.28	1.739e-13
1:19348103:T:C	1:19348104-19348104	missense_variant	MODERATE	MBP2	AT1G52030	AT1G52030.1	45.41	1.599e-11
1:19348103:T:C	1:19348104-19348104	missense_variant	MODERATE	MBP2	AT1G52030	AT1G52030.2	45.41	1.599e-11
1:19348103:T:C	1:19348104-19348104	missense_variant	MODERATE	MBP2	AT1G52030	AT1G52030.3	45.41	1.599e-11
1:19348808:A:C	1:19348809-19348809	intron_variant	MODIFIER	MBP2	AT1G52030	AT1G52030.1	48.52	3.269e-12
1:19348808:A:C	1:19348809-19348809	5_prime_UTR_variant	MODIFIER	MBP2	AT1G52030	AT1G52030.2	48.52	3.269e-12
1:19348808:A:C	1:19348809-19348809	intron_variant	MODIFIER	MBP2	AT1G52030	AT1G52030.3	48.52	3.269e-12
1:19348972:G:C	1:19348973-19348973	5_prime_UTR_variant	MODIFIER	MBP2	AT1G52030	AT1G52030.1	43.09	5.24e-11
1:19348972:G:C	1:19348973-19348973	5_prime_UTR_variant	MODIFIER	MBP2	AT1G52030	AT1G52030.3	43.09	5.24e-11
1:19348994:A:T	1:19348995-19348995	5_prime_UTR_variant	MODIFIER	MBP2	AT1G52030	AT1G52030.1	54.68	1.416e-13
1:19348994:A:T	1:19348995-19348995	5_prime_UTR_variant	MODIFIER	MBP2	AT1G52030	AT1G52030.3	54.68	1.416e-13
1:19350687:C:T	1:19350688-19350688	synonymous_variant	LOW	MBP1	AT1G52040	AT1G52040.1	48.83	2.788e-12
1:19350700:T:C	1:19350701-19350701	missense_variant	MODERATE	MBP1	AT1G52040	AT1G52040.1	67.61	1.997e-16
1:19350805:A:G	1:19350806-19350806	missense_variant	MODERATE	MBP1	AT1G52040	AT1G52040.1	51.71	6.437e-13
1:19351138:G:A	1:19351139-19351139	missense_variant	MODERATE	MBP1	AT1G52040	AT1G52040.1	62.79	2.304e-15
1:19351729:A:C	1:19351730-19351730	missense_variant	MODERATE	MBP1	AT1G52040	AT1G52040.1	65.39	6.13e-16
1:19352103:A:T	1:19352104-19352104	intron_variant	MODIFIER	MBP1	AT1G52040	AT1G52040.1	49.38	2.114e-12
1:19355965:A:T	1:19355966-19355966	splice_polypyrimidine_tract_variant,intron_variant	LOW	AT1G52050	AT1G52050	AT1G52050.1	50.61	1.129e-12
1:19356378:T:C	1:19356379-19356379	synonymous_variant	LOW	AT1G52050	AT1G52050	AT1G52050.1	47.56	5.332e-12
1:19356425:T:A	1:19356426-19356426	intron_variant	MODIFIER	AT1G52050	AT1G52050	AT1G52050.1	52.4	4.527e-13
1:19356886:T:A	1:19356887-19356887	5_prime_UTR_variant	MODIFIER	AT1G52050	AT1G52050	AT1G52050.1	45.93	1.226e-11
1:19365403:A:T	1:19365404-19365404	splice_polypyrimidine_tract_variant,intron_variant	LOW	AT1G52070	AT1G52070	AT1G52070.1	48.72	2.956e-12
1:19365403:A:T	1:19365404-19365404	splice_polypyrimidine_tract_variant,intron_variant	LOW	AT1G52070	AT1G52070	AT1G52070.2	48.72	2.956e-12
1:19366188:G:A	1:19366189-19366189	intron_variant	MODIFIER	AT1G52070	AT1G52070	AT1G52070.1	67.56	2.043e-16
1:19366188:G:A	1:19366189-19366189	intron_variant	MODIFIER	AT1G52070	AT1G52070	AT1G52070.2	67.56	2.043e-16
1:19383394:A:G	1:19383395-19383395	missense_variant	MODERATE	AT1G52100	AT1G52100	AT1G52100.1	56.26	6.364e-14
1:19383394:A:G	1:19383395-19383395	3_prime_UTR_variant	MODIFIER	AT1G52100	AT1G52100	AT1G52100.2	56.26	6.364e-14
1:19383394:A:G	1:19383395-19383395	3_prime_UTR_variant	MODIFIER	AT1G52100	AT1G52100	AT1G52100.3	56.26	6.364e-14
1:19383394:A:G	1:19383395-19383395	3_prime_UTR_variant	MODIFIER	AT1G52100	AT1G52100	AT1G52100.4	56.26	6.364e-14
1:19383394:A:G	1:19383395-19383395	3_prime_UTR_variant	MODIFIER	AT1G52100	AT1G52100	AT1G52100.5	56.26	6.364e-14
1:19383424:T:G	1:19383425-19383425	missense_variant	MODERATE	AT1G52100	AT1G52100	AT1G52100.1	70.5	4.601e-17
1:19383424:T:G	1:19383425-19383425	3_prime_UTR_variant	MODIFIER	AT1G52100	AT1G52100	AT1G52100.2	70.5	4.601e-17
1:19383424:T:G	1:19383425-19383425	3_prime_UTR_variant	MODIFIER	AT1G52100	AT1G52100	AT1G52100.3	70.5	4.601e-17
1:19383424:T:G	1:19383425-19383425	3_prime_UTR_variant	MODIFIER	AT1G52100	AT1G52100	AT1G52100.4	70.5	4.601e-17
[truncated: 12,284 more rows]

## Sheet: Table S5
Partial correlation	pval	qval	node1 TAIR id	node2 TAIR id	node1 Symbol	node2 Symbol
0.563611	2.22045e-16	1.66954e-12	AT2G40750	AT3G56400	WRKY54	WRKY70
0.413491	2.22045e-16	1.66954e-12	AT4G08950	AT5G54380	EXO	THE1
0.408441	2.22045e-16	1.66954e-12	AT3G22840	AT4G14690	ELIP1	ELIP2
0.329807	2.60547e-12	1.46928e-08	AT1G76650	AT2G46400	CML38	WRKY46
0.325331	5.31131e-12	2.39612e-08	AT1G09940	AT3G19830	HEMA2	NTMC2T5.2
0.316247	2.17568e-11	8.17941e-08	AT1G09940	AT1G76650	HEMA2	CML38
0.290693	8.95273e-10	2.88493e-06	AT4G15393	AT4G15396	CYP702A5	CYP702A6
0.273963	8.42047e-09	2.37424e-05	AT3G16140	AT4G12800	PSAH-1	PSAL
0.254167	9.88595e-08	0.000232828	AT1G19350	AT2G44080	BES1	ARL
0.250968	1.44463e-07	0.000314137	AT2G46400	AT3G56400	WRKY46	WRKY70
0.249074	1.8039e-07	0.000369912	AT1G50030	AT2G27210	TOR	BSL3
0.24576	2.64922e-07	0.000497984	AT1G74500	AT5G48000	BS1	CYP708A2
0.242137	4.00768e-07	0.000695388	AT1G50030	AT5G35210	TOR	PTM
0.22891	1.71922e-06	0.00275563	AT4G26150	AT5G56860	CGA1	GNC
0.220531	4.1392e-06	0.00581993	AT2G42580	AT5G54380	TTL3	THE1
0.217655	5.55331e-06	0.00728557	AT1G12740	AT1G74500	CYP87A2	BS1
0.217304	5.75458e-06	0.00747837	AT1G44318	AT5G48000	hemb2	CYP708A2
0.215626	6.81618e-06	0.00843795	AT2G20570	AT5G44190	GLK1	GLK2
0.214316	7.7728e-06	0.00922788	AT2G26710	AT3G03820	BAS1	SAUR29
0.206858	1.61615e-05	0.0174449	AT1G20780	AT1G63500	SAUL1	BSK7
0.203297	2.27128e-05	0.022893	AT3G20810	AT5G20630	JMJD5	GER3
0.201521	2.68554e-05	0.0259807	AT1G23750	AT5G46570	AT1G23750	BSK2
0.200912	2.84349e-05	0.0270935	AT5G08280	AT5G58250	HEMC	EMB3143
0.199917	3.12034e-05	0.0289653	AT1G29420	AT3G03820	SAUR61	SAUR29
-0.19752	3.89626e-05	0.0337317	AT1G78600	AT2G20570	LZF1	GLK1
0.197248	3.99499e-05	0.0342925	AT1G50030	AT4G03080	TOR	BSL1
-0.196235	4.38374e-05	0.0364111	AT3G46290	AT3G61460	HERK1	BRH1
-0.195129	4.84954e-05	0.0387757	AT1G01740	AT4G03205	BSK4	hemf2
0.194265	5.24502e-05	0.0406489	AT1G72610	AT2G47930	GER1	AGP26
0.192692	6.04497e-05	0.0441066	AT1G01500	AT1G78600	AT1G01500	LZF1
-0.19259	6.10072e-05	0.0443325	AT3G14110	AT4G38360	FLU	LAZ1
0.19124	6.88391e-05	0.047323	AT1G69935	AT3G50685	SHW1	AT3G50685
0.190861	7.12059e-05	0.0481643	AT1G69935	AT3G19830	SHW1	NTMC2T5.2
0.189454	8.06711e-05	0.0512748	AT4G12810	AT4G12820	KIB1	KIB2
0.189024	8.37951e-05	0.0522206	AT3G44970	AT4G33660	AT3G44970	AthCYSTM11
0.188581	8.71282e-05	0.0531899	AT5G05690	AT5G16030	CPD	AT5G16030
0.188547	8.73905e-05	0.0532645	AT5G10450	AT5G65430	GRF6	GRF8
0.187861	9.28205e-05	0.0547569	AT3G30180	AT5G05690	BR6OX2	CPD
-0.187453	9.61941e-05	0.0556367	AT4G27430	AT4G33430	CIP7	BAK1
0.185847	0.000110645	0.061167	AT4G30410	AT5G62170	IBL1	TRM25
0.184101	0.000128646	0.0674077	AT1G58290	AT5G13630	HEMA1	GUN5
-0.183566	0.000134703	0.0693636	AT1G19630	AT5G47950	CYP722A1	BIA2
0.183371	0.000136966	0.0700774	AT1G19630	AT1G65670	CYP722A1	CYP702A1
0.182715	0.000144867	0.0724985	AT2G13790	AT4G33430	SERK4	BAK1
0.180866	0.0001695	0.079411	AT1G20780	AT2G42580	SAUL1	TTL3
0.180799	0.000170468	0.0796646	AT2G26670	AT5G50920	TED4	CLPC1
0.180619	0.000173078	0.0803424	AT1G19630	AT3G22840	CYP722A1	ELIP1
0.17928	0.000193712	0.085396	AT3G21650	AT4G33430	AT3G21650	BAK1
0.17879	0.000201817	0.0872447	AT1G20780	AT4G03080	SAUL1	BSL1
0.178742	0.000202635	0.0874274	AT1G22300	AT3G54030	GRF10	BSK6
0.178391	0.000208654	0.0887493	AT3G16140	AT4G31920	PSAH-1	RR10
0.177633	0.000222242	0.0916005	AT2G26540	AT3G14110	HEMD	FLU
0.177522	0.000224312	0.0920193	AT4G12980	AT4G30410	AT4G12980	IBL1
0.177362	0.000227309	0.092619	AT1G78700	AT4G33430	BEH4	BAK1
0.177032	0.000233614	0.0938541	AT1G50450	AT4G29590	AT1G50450	AT4G29590
0.176712	0.000239886	0.0950492	AT1G77490	AT2G26540	TAPX	HEMD
0.176683	0.000240454	0.0951557	AT2G25180	AT4G26150	RR12	CGA1
0.174775	0.000281306	0.10656	AT3G50685	AT5G47110	AT3G50685	LIL3:2
0.172634	0.000334806	0.120099	AT1G08420	AT4G00710	BSL2	BSK3
0.172138	0.000348497	0.123335	AT1G13460	AT4G00710	AT1G13460	BSK3
0.171947	0.000353892	0.124587	AT2G26710	AT4G28720	BAS1	YUC8
0.171406	0.00036963	0.128165	AT1G06390	AT1G09940	GSK1	HEMA2
-0.171161	0.000376989	0.129801	AT1G03130	AT3G51820	PSAD-2	G4
0.170713	0.000390744	0.132798	AT2G26710	AT2G44760	BAS1	AT2G44760
0.169281	0.000437999	0.142531	AT4G30410	AT5G16030	IBL1	AT5G16030
0.167962	0.000486153	0.151633	AT4G15560	AT4G39400	CLA1	BRI1
0.167104	0.000520089	0.157606	AT2G17170	AT2G44760	AT2G17170	AT2G44760
0.166684	0.000537494	0.16054	AT1G10670	AT3G20810	ACLA-1	JMJD5
0.16594	0.000569614	0.165739	AT2G35260	AT3G59400	AT2G35260	GUN4
0.165899	0.000571445	0.166027	AT1G50030	AT5G50920	TOR	CLPC1
0.16589	0.000571844	0.16609	AT1G30380	AT4G12800	PSAK	PSAL
-0.165695	0.000580573	0.167451	AT1G32130	AT2G35260	IWS1	AT2G35260
-0.165666	0.000581912	0.167658	AT1G10670	AT2G25180	ACLA-1	RR12
0.165454	0.000591574	0.169141	AT1G78700	AT5G08130	BEH4	BIM1
0.165409	0.000593656	0.169457	AT1G18460	AT4G27700	alpha/beta-hydrolase	AT4G27700
0.165369	0.000595477	0.169733	AT1G09940	AT3G54030	HEMA2	BSK6
0.165008	0.000612419	0.172263	AT1G30380	AT2G06520	PSAK	PSBX
-0.164936	0.000615826	0.172763	AT2G31250	AT5G63570	HEMA3	GSA1
0.164194	0.000652214	0.17795	AT2G32440	AT5G35210	KAO2	PTM
0.164158	0.000653996	0.178197	AT3G03710	AT3G22690	RIF10	YS1
0.164134	0.000655208	0.178364	AT2G17170	AT3G14110	AT2G17170	FLU
0.163713	0.000676837	0.181302	AT3G56940	AT4G27700	CRD1	AT4G27700
0.163042	0.000712631	0.185961	AT2G26670	AT2G44760	TED4	AT2G44760
0.16277	0.00072764	0.187844	AT3G03710	AT3G57180	RIF10	BPG2
-0.162073	0.000767393	0.192642	AT1G44446	AT5G65430	CH1	GRF8
0.161952	0.000774527	0.193475	AT1G06390	AT1G73340	GSK1	ADTO1
-0.161706	0.000789183	0.195161	AT4G00710	AT4G35230	BSK3	BSK1
0.161438	0.000805416	0.196989	AT1G08520	AT4G27430	ALB1	CIP7
0.161228	0.000818311	0.198413	AT4G33430	AT5G66900	BAK1	NRG1.1
0.160982	0.000833763	0.200088	AT1G65670	AT4G15310	CYP702A1	CYP702A3
0.160928	0.000837146	0.20045	AT1G50450	AT3G57180	AT1G50450	BPG2
0.160775	0.000846911	0.201486	AT2G40400	AT5G63570	BPG3	GSA1
0.160445	0.000868313	0.20371	AT1G12740	AT5G47950	CYP87A2	BIA2
0.160443	0.000868462	0.203725	AT1G05160	AT1G18460	CYP88A3	alpha/beta-hydrolase
0.160046	0.000894847	0.206384	AT1G09940	AT2G46400	HEMA2	WRKY46
0.159902	0.000904576	0.207342	AT1G01740	AT4G14690	BSK4	ELIP2
0.159895	0.000905096	0.207393	AT3G22840	AT4G29590	ELIP1	AT4G29590
-0.159837	0.000908997	0.207773	AT2G23070	AT2G44760	CKA4	AT2G44760
0.159764	0.000914049	0.208263	AT5G44190	AT5G56860	GLK2	GNC
-0.159194	0.000954037	0.212566	AT2G26540	AT4G08950	HEMD	EXO
-0.158819	0.000981186	0.21538	AT2G26670	AT5G11630	TED4	NOXY2
0.158433	0.00100992	0.21827	AT3G21500	AT4G38360	DXPS1	LAZ1
-0.157996	0.00104331	0.221518	AT2G06520	AT4G33660	PSBX	AthCYSTM11
0.157919	0.00104931	0.222089	AT2G42580	AT5G65430	TTL3	GRF8
0.157898	0.00105099	0.222248	AT1G58290	AT4G25080	HEMA1	CHLM
-0.157326	0.00109661	0.22647	AT1G03130	AT1G71830	PSAD-2	SERK1
-0.157068	0.0011178	0.228366	AT3G46290	AT5G58220	HERK1	TTL
0.157	0.00112344	0.228863	AT1G08520	AT2G34170	ALB1	AT2G34170
0.156916	0.00113044	0.229477	AT2G06520	AT5G47110	PSBX	LIL3:2
0.156687	0.00114972	0.231145	AT3G61460	AT4G28720	BRH1	YUC8
0.156286	0.00118432	0.234059	AT1G10670	AT1G22300	ACLA-1	GRF10
0.156062	0.00120395	0.235668	AT1G31330	AT3G63310	PSAF	BIL4
0.155916	0.00121698	0.23672	AT1G72610	AT5G54380	GER1	THE1
0.155259	0.00127712	0.241407	AT2G35260	AT4G29590	AT2G35260	AT4G29590
0.155179	0.00128461	0.241972	AT1G03130	AT3G59400	PSAD-2	GUN4
0.154994	0.00130212	0.243278	AT1G74500	AT3G20810	BS1	JMJD5
-0.154967	0.00130477	0.243474	AT2G31400	AT5G19940	GUN1	AT5G19940
-0.15452	0.00134805	0.246605	AT1G77490	AT4G25080	TAPX	CHLM
0.154281	0.00137171	0.248266	AT4G12810	AT4G17600	KIB1	LIL3:1
-0.153804	0.0014202	0.251561	AT1G13460	AT1G48270	AT1G13460	GCR1
0.153583	0.00144314	0.253071	AT4G18890	AT4G33430	BEH3	BAK1
0.153471	0.00145496	0.253837	AT4G08950	AT4G26150	EXO	CGA1
-0.153347	0.00146806	0.254678	AT2G17170	AT5G46570	AT2G17170	BSK2
0.153296	0.0014735	0.255024	AT2G40490	AT3G14930	HEME2	HEME1
0.153005	0.00150489	0.25699	AT2G06520	AT5G50920	PSBX	CLPC1
-0.152546	0.00155556	0.260057	AT2G15050	AT5G63570	LTP	GSA1
0.15252	0.00155854	0.260233	AT3G54030	AT4G28720	BSK6	YUC8
0.152509	0.00155974	0.260304	AT1G74500	AT5G47950	BS1	BIA2
0.152481	0.00156286	0.260488	AT1G31330	AT5G19940	PSAF	AT5G19940
0.152138	0.00160196	0.262753	AT1G19630	AT4G19000	CYP722A1	IWS2
0.151988	0.0016193	0.263735	AT2G42810	AT5G14400	PP5	CYP724A1
-0.151893	0.00163045	0.264359	AT1G29420	AT4G18890	SAUR61	BEH3
0.151676	0.00165607	0.265773	AT1G03475	AT5G63570	LIN2	GSA1
0.15118	0.00171591	0.268963	AT1G50450	AT2G41680	AT1G50450	NTRC
0.151151	0.00171952	0.269151	AT3G16857	AT3G61460	RR1	BRH1
0.150889	0.00175197	0.270815	AT1G06390	AT5G47110	GSK1	LIL3:2
0.150782	0.00176541	0.271492	AT1G73340	AT1G74500	ADTO1	BS1
0.150395	0.0018148	0.273922	AT1G74500	AT4G15396	BS1	CYP702A6
-0.150237	0.00183537	0.274908	AT5G11630	AT5G50920	NOXY2	CLPC1
0.150211	0.00183874	0.275068	AT1G78300	AT5G59010	GRF2	BSK5
-0.150157	0.00184578	0.275401	AT2G23070	AT3G46290	CKA4	HERK1
0.150146	0.00184721	0.275468	AT2G34170	AT4G00710	AT2G34170	BSK3
-0.150136	0.00184857	0.275532	AT1G23750	AT1G69740	AT1G23750	HEMB1
0.149657	0.00191251	0.278474	AT2G40400	AT3G03820	BPG3	SAUR29
0.149584	0.0019224	0.278917	AT3G50750	AT3G61460	BEH1	BRH1
0.149559	0.00192584	0.27907	AT1G14000	AT5G58220	VIK	TTL
0.149237	0.00197022	0.281014	AT1G78600	AT4G26150	LZF1	CGA1
0.149189	0.00197696	0.281304	AT5G47950	AT5G48000	BIA2	CYP708A2
-0.14892	0.00201488	0.28291	AT4G27430	AT4G35230	CIP7	BSK1
0.148847	0.00202525	0.283342	AT1G03475	AT2G44760	LIN2	AT2G44760
0.148783	0.00203439	0.28372	AT1G76650	AT2G44080	CML38	ARL
0.148773	0.00203581	0.283778	AT1G13460	AT3G46290	AT1G13460	HERK1
0.148737	0.00204103	0.283993	AT3G54030	AT4G14690	BSK6	ELIP2
0.148667	0.00205106	0.284403	AT2G32440	AT3G54030	KAO2	BSK6
0.148504	0.00207476	0.285361	AT4G39400	AT5G05690	BRI1	CPD
0.148385	0.0020922	0.286056	AT1G29420	AT3G05800	SAUR61	AIF1
0.148368	0.00209467	0.286154	AT4G18710	AT5G58250	BIN2	EMB3143
0.148335	0.00209955	0.286347	AT1G69935	AT3G14930	SHW1	HEME1
0.148263	0.00211024	0.286767	AT1G44446	AT5G16030	CH1	AT5G16030
-0.14823	0.00211518	0.28696	AT1G08420	AT5G16030	BSL2	AT5G16030
-0.148136	0.00212912	0.287501	AT1G48270	AT2G42810	GCR1	PP5
-0.148103	0.00213413	0.287694	AT2G40400	AT5G10310	BPG3	AtEPFL1
0.148089	0.00213616	0.287772	AT1G63500	AT2G44080	BSK7	ARL
-0.147987	0.00215157	0.288362	AT1G19350	AT4G39070	BES1	BZS1
0.147956	0.00215625	0.28854	AT4G28720	AT4G39400	YUC8	BRI1
-0.147735	0.00218988	0.289802	AT1G22300	AT4G28720	GRF10	YUC8
0.147607	0.00220967	0.290532	AT3G02780	AT5G11630	IPP2	NOXY2
-0.147502	0.00222593	0.291125	AT1G03475	AT4G18710	LIN2	BIN2
0.147478	0.0022297	0.291261	AT2G47930	AT5G16030	AGP26	AT5G16030
-0.147223	0.00226979	0.292693	AT1G19350	AT2G26710	BES1	BAS1
0.147207	0.00227224	0.292779	AT3G61460	AT4G39400	BRH1	BRI1
0.147022	0.00230182	0.29381	AT1G78600	AT3G14660	LZF1	CYP72A13
0.146984	0.00230786	0.294018	AT2G26670	AT3G09150	TED4	HY2
0.146918	0.00231858	0.294386	AT5G54380	AT5G59010	THE1	BSK5
0.146918	0.00231862	0.294387	AT1G77490	AT2G34170	TAPX	AT2G34170
0.1469	0.00232152	0.294486	AT1G14000	AT3G02780	VIK	IPP2
0.146884	0.00232409	0.294574	AT1G44446	AT3G59400	CH1	GUN4
-0.146715	0.00235168	0.295505	AT3G22690	AT4G33430	YS1	BAK1
0.146689	0.0023559	0.295646	AT4G35230	AT5G56860	BSK1	GNC
0.146507	0.00238583	0.296636	AT5G05690	AT5G10450	CPD	GRF6
-0.146433	0.00239818	0.297039	AT1G78600	AT5G47110	LZF1	LIL3:2
-0.146372	0.00240837	0.297369	AT1G76650	AT2G20180	CML38	PIL5
0.146339	0.00241398	0.29755	AT3G50660	AT5G38970	DWF4	BR6OX1
0.146	0.00247145	0.299855	AT1G67160	AT4G15393	KIB3	CYP702A5
0.145842	0.00249864	0.300921	AT2G34170	AT5G16030	AT2G34170	AT5G16030
-0.145693	0.00252445	0.301918	AT2G26670	AT4G18890	TED4	BEH3
0.145674	0.00252781	0.302047	AT4G01690	AT5G58220	PPOX	TTL
0.145654	0.00253139	0.302184	AT3G14110	AT3G21500	FLU	DXPS1
0.145563	0.00254733	0.30279	AT1G35160	AT3G44970	GF14 PHI	AT3G44970
-0.145411	0.00257411	0.303798	AT1G50030	AT1G69935	TOR	SHW1
0.145368	0.00258192	0.304089	AT2G17090	AT4G31920	SSP	RR10
0.145281	0.00259737	0.304661	AT1G06390	AT3G03820	GSK1	SAUR29
0.145205	0.00261103	0.305164	AT2G47930	AT4G30410	AGP26	IBL1
0.145002	0.00264787	0.306981	AT1G58290	AT1G74470	HEMA1	AT1G74470
-0.144604	0.00272132	0.310517	AT1G67160	AT2G15050	KIB3	LTP
0.144465	0.00274753	0.311753	AT1G30380	AT4G25080	PSAK	CHLM
-0.144087	0.00281968	0.315083	AT3G02780	AT3G57180	IPP2	BPG2
0.14408	0.00282095	0.31514	AT4G01690	AT5G45930	PPOX	CHLI2
-0.143843	0.0028672	0.317221	AT3G63310	AT5G46570	BIL4	BSK2
0.143817	0.00287231	0.317448	AT1G44318	AT5G47950	hemb2	BIA2
-0.143666	0.00290216	0.318767	AT2G42080	AT3G02780	BIL2	IPP2
-0.143629	0.00290946	0.319088	AT2G17170	AT5G50920	AT2G17170	CLPC1
0.143159	0.00300414	0.323153	AT5G58220	AT5G62170	TTL	TRM25
-0.143154	0.00300524	0.3232	AT3G57180	AT4G31920	BPG2	RR10
-0.143098	0.00301675	0.323683	AT4G17560	AT4G33660	AT4G17560	AthCYSTM11
0.143092	0.00301804	0.323737	AT2G20570	AT5G56860	GLK1	GNC
0.142981	0.0030409	0.32469	AT3G05800	AT5G59010	AIF1	BSK5
-0.142862	0.00306561	0.32571	AT2G40750	AT5G58270	WRKY54	ABCB25
0.142777	0.00308326	0.326433	AT1G78600	AT4G27440	LZF1	PORB
0.142533	0.00313495	0.328521	AT3G50660	AT5G05690	DWF4	CPD
0.142515	0.00313862	0.328667	AT1G02100	AT1G78600	SBI1	LZF1
0.142493	0.00314337	0.328857	AT3G30180	AT4G29590	BR6OX2	AT4G29590
0.14235	0.00317395	0.330068	AT1G72610	AT3G50750	GER1	BEH1
-0.142255	0.00319449	0.330873	AT2G26540	AT2G27210	HEMD	BSL3
0.142211	0.00320395	0.331242	AT4G27700	AT4G30410	AT4G27700	IBL1
0.142144	0.00321861	0.33181	AT2G17170	AT5G38970	AT2G17170	BR6OX1
-0.14188	0.00327649	0.334025	AT1G76650	AT2G01950	CML38	BRL2
-0.141782	0.00329828	0.334846	AT1G05160	AT5G56860	CYP88A3	GNC
0.141758	0.00330372	0.335049	AT4G30610	AT5G40850	BRS1	UPM1
0.14173	0.00330993	0.335282	AT5G11630	AT5G14400	NOXY2	CYP724A1
0.141717	0.00331297	0.335395	AT1G01500	AT4G12800	AT1G01500	PSAL
0.141613	0.00333611	0.336255	AT5G41260	AT5G56860	BSK8	GNC
-0.14152	0.0033572	0.337032	AT2G42080	AT3G16857	BIL2	RR1
0.141474	0.00336767	0.337415	AT3G30180	AT5G16030	BR6OX2	AT5G16030
0.141411	0.00338189	0.337933	AT1G03630	AT2G40490	POR C	HEME2
0.141384	0.00338803	0.338156	AT1G19630	AT1G34210	CYP722A1	SERK2
0.141245	0.00341992	0.339465	AT3G27160	AT5G18660	GHS1	PCB2
0.141106	0.00345211	0.340772	AT4G27430	AT5G50920	CIP7	CLPC1
0.140946	0.00348934	0.342265	AT1G77220	AT3G21650	LAZ1H1	AT3G21650
-0.140942	0.00349028	0.342303	AT1G13460	AT3G02780	AT1G13460	IPP2
-0.140818	0.00351965	0.343541	AT1G63970	AT3G56940	ISPF	CRD1
0.140667	0.00355533	0.34503	AT2G40490	AT5G63570	HEME2	GSA1
-0.140442	0.00360946	0.347257	AT3G46290	AT5G56860	HERK1	GNC
-0.140349	0.00363202	0.348173	AT4G30610	AT5G14220	BRS1	HEMG2
0.140191	0.00367063	0.349727	AT3G05800	AT3G50685	AIF1	AT3G50685
-0.140014	0.00371429	0.35146	AT1G06390	AT4G27700	GSK1	AT4G27700
0.139875	0.00374901	0.352822	AT1G03130	AT3G61460	PSAD-2	BRH1
-0.139864	0.0037517	0.352928	AT2G44760	AT3G05800	AT2G44760	AIF1
-0.139733	0.00378464	0.354205	AT1G71830	AT1G72610	SERK1	GER1
-0.139662	0.00380244	0.35489	AT1G03445	AT5G19940	BSU1	AT5G19940
0.139656	0.00380398	0.354949	AT1G19350	AT3G05800	BES1	AIF1
0.139629	0.0038109	0.355214	AT1G75080	AT3G20810	BZR1	JMJD5
0.1394	0.00386936	0.357699	AT1G50990	AT3G03820	BSK11	SAUR29
0.139115	0.00394362	0.360798	AT2G38050	AT5G05690	DET2	CPD
0.13911	0.00394484	0.360849	AT1G63500	AT2G42580	BSK7	TTL3
-0.139053	0.00395978	0.361465	AT1G44446	AT3G20810	CH1	JMJD5
-0.138833	0.00401809	0.363842	AT2G35260	AT4G31920	AT2G35260	RR10
0.138767	0.00403553	0.364546	AT1G74470	AT4G15560	AT1G74470	CLA1
-0.138509	0.00410515	0.367323	AT1G03130	AT1G66130	PSAD-2	AT1G66130
-0.138508	0.00410532	0.367329	AT3G21650	AT3G59400	AT3G21650	GUN4
0.138275	0.0041691	0.369827	AT1G71830	AT2G01950	SERK1	BRL2
0.138166	0.00419936	0.370997	AT2G25180	AT5G44190	RR12	GLK2
-0.138002	0.00424501	0.372745	AT2G23070	AT4G02920	CKA4	AT4G02920
0.137994	0.00424718	0.372827	AT1G08420	AT5G58270	BSL2	ABCB25
-0.137988	0.00424899	0.372896	AT1G77490	AT4G00710	TAPX	BSK3
-0.137956	0.00425784	0.373232	AT2G17170	AT3G54030	AT2G17170	BSK6
-0.137826	0.00429456	0.374617	AT1G02100	AT3G05800	SBI1	AIF1
0.137737	0.00431987	0.375564	AT1G08420	AT4G39400	BSL2	BRI1
0.137716	0.00432582	0.375786	AT1G76650	AT3G48730	CML38	GSA2
0.137607	0.00435701	0.376943	AT1G03475	AT3G27160	LIN2	GHS1
0.137423	0.00440995	0.378884	AT4G39400	AT5G14400	BRI1	CYP724A1
0.137232	0.00446554	0.380894	AT1G18460	AT4G15560	alpha/beta-hydrolase	CLA1
0.137211	0.00447172	0.381116	AT3G14930	AT5G16440	HEME1	IPP1
0.137188	0.00447834	0.381353	AT5G18660	AT5G45930	PCB2	CHLI2
-0.137178	0.0044815	0.381466	AT3G50685	AT5G02800	AT3G50685	CDL1
0.137001	0.00453363	0.383735	AT1G06390	AT4G18710	GSK1	BIN2
0.136889	0.00456721	0.385183	AT4G17600	AT5G08280	LIL3:1	HEMC
-0.136753	0.00460783	0.38692	AT1G13460	AT5G11630	AT1G13460	NOXY2
0.136586	0.00465862	0.389072	AT1G03445	AT5G14400	BSU1	CYP724A1
0.136244	0.00476375	0.393453	AT2G47930	AT5G54380	AGP26	THE1
0.136163	0.00478888	0.394486	AT2G27210	AT3G46290	BSL3	HERK1
-0.136142	0.00479552	0.394758	AT3G05800	AT3G09150	AIF1	HY2
-0.136129	0.00479957	0.394923	AT4G15560	AT4G27700	CLA1	AT4G27700
0.136055	0.00482296	0.395878	AT2G06520	AT3G03820	PSBX	SAUR29
0.135984	0.00484518	0.39678	AT1G20780	AT4G33430	SAUL1	BAK1
-0.135789	0.0049071	0.399272	AT3G16857	AT5G14400	RR1	CYP724A1
-0.135606	0.00496574	0.401603	AT5G14220	AT5G16030	HEMG2	AT5G16030
-0.135578	0.00497469	0.401957	AT3G30180	AT4G20310	BR6OX2	S2P
0.135473	0.00500874	0.403295	AT2G42810	AT5G14220	PP5	HEMG2
-0.135347	0.00505	0.404904	AT1G78600	AT3G03820	LZF1	SAUR29
-0.135319	0.0050591	0.405257	AT1G73340	AT2G31250	ADTO1	HEMA3
0.135118	0.00512547	0.407812	AT1G12740	AT5G01060	CYP87A2	BSK10
-0.135027	0.00515559	0.408961	AT2G25180	AT3G19830	RR12	NTMC2T5.2
0.134876	0.0052062	0.410875	AT2G26540	AT4G38740	HEMD	ROC1
0.134817	0.00522629	0.411629	AT3G59400	AT5G16440	GUN4	IPP1
-0.134614	0.00529524	0.414195	AT1G19350	AT2G06520	BES1	PSBX
-0.134333	0.00539198	0.417736	AT2G42080	AT5G14220	BIL2	HEMG2
-0.134319	0.00539682	0.417912	AT1G20780	AT1G78600	SAUL1	LZF1
0.134223	0.00543026	0.419119	AT2G32440	AT4G03205	KAO2	hemf2
0.134198	0.00543922	0.419441	AT1G72610	AT5G65430	GER1	GRF8
-0.133886	0.00554944	0.423359	AT1G22300	AT2G38210	GRF10	PDX1L4
-0.133727	0.00560611	0.42534	AT1G29420	AT2G20180	SAUR61	PIL5
0.133719	0.00560917	0.425446	AT1G03130	AT1G31330	PSAD-2	PSAF
-0.133717	0.00560973	0.425466	AT2G30980	AT5G45930	SKdZeta	CHLI2
-0.133575	0.00566105	0.42724	AT1G19630	AT5G35210	CYP722A1	PTM
0.133569	0.00566346	0.427323	AT1G50450	AT3G14110	AT1G50450	FLU
-0.133557	0.00566764	0.427467	AT4G01690	AT5G62170	PPOX	TRM25
0.133337	0.00574828	0.430217	AT1G08520	AT2G40490	ALB1	HEME2
0.133109	0.00583274	0.433052	AT3G54030	AT4G30410	BSK6	IBL1
-0.133091	0.0058394	0.433273	AT2G42810	AT4G39400	PP5	BRI1
0.133069	0.00584759	0.433546	AT5G40850	AT5G58270	UPM1	ABCB25
-0.13297	0.00588471	0.434774	AT1G50450	AT2G26670	AT1G50450	TED4
0.132938	0.00589661	0.435166	AT1G10670	AT1G30380	ACLA-1	PSAK
0.1329	0.00591101	0.435639	AT1G08420	AT2G27210	BSL2	BSL3
0.132775	0.00595817	0.437179	AT1G31330	AT4G12800	PSAF	PSAL
0.132746	0.00596939	0.437544	AT2G13790	AT3G50750	SERK4	BEH1
-0.132389	0.00610657	0.44194	AT3G03820	AT5G54190	SAUR29	PORA
0.132375	0.00611213	0.442116	AT2G26540	AT3G27160	HEMD	GHS1
-0.132302	0.00614038	0.443006	AT1G08520	AT5G40850	ALB1	UPM1
-0.132281	0.00614861	0.443265	AT4G08950	AT5G38970	EXO	BR6OX1
-0.131806	0.0063367	0.44907	AT2G17090	AT4G29590	SSP	AT4G29590
-0.131777	0.00634836	0.449423	AT2G06520	AT5G40850	PSBX	UPM1
-0.131475	0.00647084	0.453091	AT1G13460	AT2G31250	AT1G13460	HEMA3
-0.130982	0.00667576	0.459051	AT4G12820	AT4G25080	KIB2	CHLM
0.130736	0.00677966	0.461992	AT4G15560	AT5G13630	CLA1	GUN5
0.130458	0.00689928	0.465313	AT3G20810	AT4G36380	JMJD5	ROT3
0.130424	0.0069142	0.465723	AT3G09150	AT4G15560	HY2	CLA1
0.130156	0.00703144	0.468904	AT2G25180	AT3G13730	RR12	CYP90D1
-0.129971	0.00711354	0.471094	AT1G08420	AT2G42080	BSL2	BIL2
0.129939	0.00712771	0.471469	AT1G10670	AT4G01690	ACLA-1	PPOX
0.129815	0.00718297	0.472923	AT1G20650	AT2G20180	ASG5	PIL5
0.129757	0.00720928	0.47361	AT3G63310	AT4G36380	BIL4	ROT3
0.129654	0.00725572	0.474817	AT3G22690	AT4G33660	YS1	AthCYSTM11
0.129622	0.00727031	0.475193	AT2G41680	AT5G58270	NTRC	ABCB25
-0.129531	0.00731193	0.476264	AT2G24010	AT4G38360	scpl23	LAZ1
0.129492	0.00732964	0.476717	AT2G44760	AT3G09150	AT2G44760	HY2
0.129482	0.00733423	0.476834	AT2G42580	AT3G54030	TTL3	BSK6
0.129386	0.00737847	0.47796	AT1G06390	AT4G29590	GSK1	AT4G29590
0.129255	0.00743856	0.479475	AT2G40400	AT3G19830	BPG3	NTMC2T5.2
0.129224	0.007453	0.479838	AT5G16440	AT5G58220	IPP1	TTL
0.129082	0.00751915	0.481485	AT1G05160	AT3G45880	CYP88A3	JMJ32
-0.129074	0.00752326	0.481587	AT1G01740	AT2G15050	BSK4	LTP
0.128973	0.00757038	0.482749	AT1G03130	AT5G50920	PSAD-2	CLPC1
0.128967	0.00757355	0.482827	AT1G77490	AT5G18660	TAPX	PCB2
0.128897	0.0076063	0.483628	AT2G47930	AT5G58250	AGP26	EMB3143
-0.128893	0.00760826	0.483676	AT1G77220	AT5G44190	LAZ1H1	GLK2
0.128782	0.00766075	0.484952	AT1G77220	AT5G66900	LAZ1H1	NRG1.1
-0.128697	0.00770134	0.485932	AT2G23070	AT3G50750	CKA4	BEH1
0.128613	0.00774153	0.486895	AT1G77220	AT3G19830	LAZ1H1	NTMC2T5.2
0.128608	0.00774412	0.486957	AT2G13790	AT4G03080	SERK4	BSL1
0.128567	0.00776395	0.48743	AT4G29590	AT5G40850	AT4G29590	UPM1
0.128556	0.00776915	0.487554	AT1G14000	AT1G32130	VIK	IWS1
-0.12855	0.00777192	0.48762	AT1G01740	AT3G22840	BSK4	ELIP1
-0.128476	0.00780778	0.48847	AT2G01950	AT5G45930	BRL2	CHLI2
0.128459	0.00781602	0.488665	AT1G03630	AT3G12700	POR C	NANA
0.128432	0.00782902	0.488971	AT3G12700	AT5G20630	NANA	GER3
0.12841	0.00783982	0.489225	AT2G20570	AT3G50750	GLK1	BEH1
-0.128314	0.00788666	0.490323	AT3G59400	AT5G58220	GUN4	TTL
0.12827	0.00790821	0.490826	AT4G01690	AT5G58250	PPOX	EMB3143
-0.128252	0.00791688	0.491027	AT2G44760	AT5G46570	AT2G44760	BSK2
0.12823	0.00792784	0.491282	AT1G76650	AT4G08950	CML38	EXO
-0.128189	0.00794785	0.491745	AT4G01690	AT5G56860	PPOX	GNC
0.128169	0.00795777	0.491974	AT4G27430	AT5G38970	CIP7	BR6OX1
-0.128151	0.00796638	0.492173	AT1G63970	AT5G46570	ISPF	BSK2
-0.128094	0.00799473	0.492825	AT1G67160	AT2G42080	KIB3	BIL2
-0.128022	0.00803035	0.493641	AT3G14110	AT4G31390	FLU	ACDO1
0.127957	0.00806274	0.494378	AT1G50450	AT4G17560	AT1G50450	AT4G17560
-0.127879	0.00810144	0.495254	AT1G69935	AT2G40490	SHW1	HEME2
0.127811	0.00813559	0.496023	AT2G26670	AT5G65430	TED4	GRF8
-0.127767	0.0081579	0.496523	AT4G15300	AT5G41260	CYP702A2	BSK8
0.127744	0.00816941	0.496781	AT2G46400	AT4G18890	WRKY46	BEH3
0.12756	0.00826245	0.498844	AT1G50450	AT3G03820	AT1G50450	SAUR29
0.127523	0.0082815	0.499263	AT5G59010	AT5G62170	BSK5	TRM25
0.127487	0.00830012	0.499671	AT2G20570	AT2G35260	GLK1	AT2G35260
0.127425	0.00833153	0.500357	AT4G28720	AT4G33430	YUC8	BAK1
0.127328	0.00838174	0.501447	AT3G22690	AT4G26150	YS1	CGA1
-0.127287	0.00840257	0.501897	AT1G20780	AT1G22300	SAUL1	GRF10
0.127273	0.00840973	0.502051	AT1G03475	AT5G08280	LIN2	HEMC
0.127247	0.00842359	0.502349	AT2G26540	AT3G61460	HEMD	BRH1
0.127189	0.00845363	0.502993	AT4G18480	AT5G63570	CHLI1	GSA1
0.127149	0.00847426	0.503434	AT1G50030	AT3G30290	TOR	CYP702A8
0.127047	0.00852776	0.50457	AT4G18710	AT4G33430	BIN2	BAK1
0.126975	0.00856521	0.505359	AT2G24010	AT3G50685	scpl23	AT3G50685
-0.126936	0.00858569	0.505789	AT3G03820	AT3G57180	SAUR29	BPG2
0.126907	0.00860104	0.506111	AT1G03630	AT5G45930	POR C	CHLI2
0.126741	0.00868894	0.507937	AT2G40400	AT3G56940	BPG3	CRD1
-0.126681	0.00872104	0.508598	AT4G18710	AT4G28720	BIN2	YUC8
0.126651	0.0087374	0.508934	AT1G58290	AT5G40850	HEMA1	UPM1
0.126624	0.0087517	0.509227	AT2G26710	AT4G39070	BAS1	BZS1
0.12659	0.00877004	0.509601	AT3G30180	AT4G28720	BR6OX2	YUC8
-0.126521	0.00880683	0.51035	AT1G50030	AT1G74470	TOR	AT1G74470
-0.126367	0.00889048	0.512036	AT2G26710	AT3G21650	BAS1	AT3G21650
0.126279	0.00893818	0.512989	AT3G48730	AT5G18660	GSA2	PCB2
0.126262	0.00894778	0.51318	AT4G03205	AT5G62170	hemf2	TRM25
-0.126254	0.00895181	0.51326	AT1G78600	AT2G27210	LZF1	BSL3
0.126111	0.00903042	0.514812	AT1G19350	AT2G47930	BES1	AGP26
-0.126085	0.00904449	0.515088	AT1G18460	AT1G72610	alpha/beta-hydrolase	GER1
0.125982	0.00910167	0.516204	AT1G31330	AT1G77490	PSAF	TAPX
0.125959	0.0091147	0.516457	AT2G23070	AT3G44970	CKA4	AT3G44970
0.12589	0.00915289	0.517195	AT2G42580	AT5G14220	TTL3	HEMG2
0.125873	0.00916266	0.517383	AT1G06390	AT5G14220	GSK1	HEMG2
-0.125862	0.0091683	0.517492	AT3G50660	AT4G19000	DWF4	IWS2
0.12581	0.0091979	0.51806	AT3G05800	AT3G54030	AIF1	BSK6
-0.125772	0.00921887	0.518462	AT1G20650	AT4G15300	ASG5	CYP702A2
-0.125752	0.00922991	0.518673	AT3G14930	AT3G50685	HEME1	AT3G50685
0.125674	0.00927418	0.519514	AT1G76650	AT4G27440	CML38	PORB
0.125669	0.00927714	0.51957	AT3G14930	AT5G35210	HEME1	PTM
0.125645	0.00929072	0.519827	AT2G06520	AT4G12800	PSBX	PSAL
0.125596	0.00931798	0.520342	AT2G46400	AT4G39400	WRKY46	BRI1
0.125589	0.00932195	0.520417	AT2G26540	AT5G58270	HEMD	ABCB25
-0.12555	0.00934412	0.520833	AT1G74470	AT5G10310	AT1G74470	AtEPFL1
-0.12553	0.00935562	0.521049	AT4G38740	AT5G16030	ROC1	AT5G16030
0.125349	0.0094593	0.522978	AT3G03710	AT4G30610	RIF10	BRS1
-0.125344	0.00946193	0.523026	AT2G32440	AT5G50920	KAO2	CLPC1
0.125323	0.00947379	0.523245	AT2G44760	AT5G50920	AT2G44760	CLPC1
0.125248	0.00951754	0.524049	AT2G38050	AT3G59400	DET2	GUN4
-0.125131	0.00958515	0.525281	AT1G74470	AT4G38740	AT1G74470	ROC1
-0.125105	0.00959997	0.52555	AT1G03630	AT3G50750	POR C	BEH1
0.125057	0.00962833	0.526062	AT1G10670	AT1G74470	ACLA-1	AT1G74470
0.125035	0.00964105	0.526291	AT4G02920	AT5G62170	AT4G02920	TRM25
-0.125018	0.00965071	0.526465	AT3G09150	AT3G16140	HY2	PSAH-1
0.125009	0.0096564	0.526567	AT4G27440	AT5G59010	PORB	BSK5
0.124915	0.00971141	0.527552	AT3G20810	AT5G50920	JMJD5	CLPC1
-0.124848	0.00975091	0.528254	AT1G50450	AT4G20310	AT1G50450	S2P
0.124785	0.00978802	0.52891	AT1G03445	AT2G25180	BSU1	RR12
-0.12474	0.00981443	0.529375	AT2G06520	AT2G23070	PSBX	CKA4
0.124714	0.00982994	0.529647	AT1G18360	AT1G48270	MAGL2	GCR1
-0.124599	0.00989892	0.530852	AT1G19630	AT5G11630	CYP722A1	NOXY2
0.124539	0.00993447	0.531468	AT3G44970	AT5G48000	AT3G44970	CYP708A2
0.124522	0.00994493	0.531648	AT4G35230	AT5G38970	BSK1	BR6OX1
-0.124488	0.00996534	0.532	AT2G31250	AT2G42580	HEMA3	TTL3
-0.12427	0.0100971	0.534249	AT2G26670	AT3G59400	TED4	GUN4
0.124127	0.0101845	0.535717	AT1G75080	AT2G27210	BZR1	BSL3
0.124037	0.0102399	0.536641	AT1G35160	AT2G27210	GF14 PHI	BSL3
0.123886	0.0103333	0.53818	AT4G12980	AT4G15393	AT4G12980	CYP702A5
-0.123885	0.010334	0.538193	AT1G63500	AT3G63310	BSK7	BIL4
0.123846	0.010358	0.538584	AT4G31390	AT4G39400	ACDO1	BRI1
-0.123832	0.010367	0.538732	AT3G50685	AT4G31920	AT3G50685	RR10
0.123753	0.0104161	0.53953	AT2G27210	AT5G35210	BSL3	PTM
0.123748	0.0104193	0.539582	AT2G25180	AT3G02780	RR12	IPP2
0.123733	0.0104284	0.539729	AT4G27700	AT5G19940	AT4G27700	AT5G19940
0.123681	0.0104611	0.540258	AT3G30290	AT5G14400	CYP702A8	CYP724A1
0.123389	0.0106463	0.543205	AT2G17090	AT2G26540	SSP	HEMD
0.12332	0.0106903	0.543894	AT3G19830	AT5G08130	NTMC2T5.2	BIM1
-0.12316	0.0107933	0.545495	AT3G27160	AT4G15300	GHS1	CYP702A2
0.123156	0.0107955	0.545529	AT1G19630	AT3G50660	CYP722A1	DWF4
-0.123128	0.0108139	0.545812	AT2G15050	AT4G38740	LTP	ROC1
0.123103	0.0108296	0.546054	AT1G35160	AT2G20570	GF14 PHI	GLK1
-0.123076	0.0108472	0.546323	AT1G58290	AT2G38050	HEMA1	DET2
0.123046	0.0108666	0.546621	AT1G73340	AT3G50660	ADTO1	DWF4
0.123021	0.0108828	0.546868	AT1G23750	AT5G41260	AT1G23750	BSK8
-0.122973	0.0109145	0.54735	AT1G44318	AT3G23080	hemb2	AT3G23080
-0.122945	0.0109326	0.547626	AT1G78490	AT3G63310	CYP708A3	BIL4
-0.122875	0.0109782	0.548314	AT4G12980	AT4G27440	AT4G12980	PORB
-0.122794	0.0110314	0.549114	AT2G25180	AT5G54190	RR12	PORA
0.122732	0.0110725	0.549728	AT1G63970	AT1G69935	ISPF	SHW1
0.122714	0.0110843	0.549902	AT1G03475	AT5G40850	LIN2	UPM1
0.122684	0.0111042	0.550198	AT2G17170	AT2G23070	AT2G17170	CKA4
0.122609	0.0111537	0.550929	AT1G03475	AT4G15560	LIN2	CLA1
0.122588	0.0111677	0.551135	AT1G65670	AT4G15396	CYP702A1	CYP702A6
-0.122554	0.0111909	0.551477	AT1G18360	AT4G39400	MAGL2	BRI1
0.122516	0.0112161	0.551846	AT2G42080	AT3G59400	BIL2	GUN4
0.122487	0.0112353	0.552127	AT4G39400	AT5G08130	BRI1	BIM1
-0.122423	0.011278	0.552748	AT3G27160	AT4G38740	GHS1	ROC1
0.122409	0.0112876	0.552887	AT1G78300	AT2G23070	GRF2	CKA4
-0.122382	0.0113055	0.553145	AT1G01500	AT1G78300	AT1G01500	GRF2
0.122277	0.0113763	0.554165	AT3G54030	AT4G08950	BSK6	EXO
0.122116	0.0114857	0.555724	AT1G10670	AT4G27430	ACLA-1	CIP7
0.122072	0.0115159	0.556149	AT1G18360	AT4G12980	MAGL2	AT4G12980
-0.122002	0.0115637	0.556821	AT2G23070	AT4G00710	CKA4	BSK3
-0.12196	0.0115931	0.557232	AT1G35160	AT1G50030	GF14 PHI	TOR
-0.121951	0.0115989	0.557313	AT5G14220	AT5G50920	HEMG2	CLPC1
0.121929	0.011614	0.557523	AT1G69935	AT3G20810	SHW1	JMJD5
0.121824	0.0116864	0.558526	AT2G42580	AT3G27160	TTL3	GHS1
-0.121817	0.0116914	0.558596	AT1G18360	AT5G65430	MAGL2	GRF8
-0.121796	0.0117064	0.558802	AT3G50750	AT4G18480	BEH1	CHLI1
-0.121795	0.0117068	0.558808	AT5G08130	AT5G11630	BIM1	NOXY2
0.121688	0.0117813	0.559829	AT2G25180	AT5G38970	RR12	BR6OX1
-0.121656	0.0118034	0.56013	AT1G23750	AT4G18890	AT1G23750	BEH3
0.121602	0.0118413	0.560645	AT4G27430	AT5G54380	CIP7	THE1
0.121504	0.0119102	0.561573	AT2G26670	AT5G14400	TED4	CYP724A1
0.121503	0.0119109	0.561582	AT2G42810	AT4G26150	PP5	CGA1
0.12147	0.0119343	0.561896	AT3G57180	AT5G14400	BPG2	CYP724A1
0.121447	0.0119507	0.562116	AT1G10670	AT4G25080	ACLA-1	CHLM
0.121372	0.0120036	0.562821	AT1G35160	AT2G42080	GF14 PHI	BIL2
-0.121361	0.0120111	0.56292	AT3G27160	AT3G61460	GHS1	BRH1
-0.121309	0.0120486	0.563416	AT1G67160	AT5G14400	KIB3	CYP724A1
-0.121305	0.0120511	0.563449	AT2G20570	AT5G45930	GLK1	CHLI2
0.121143	0.0121672	0.564972	AT2G23070	AT3G14110	CKA4	FLU
-0.121123	0.0121816	0.565159	AT3G23080	AT5G14400	AT3G23080	CYP724A1
-0.121061	0.0122255	0.565729	AT3G46290	AT3G50750	HERK1	BEH1
0.121017	0.0122576	0.566143	AT1G12740	AT5G48000	CYP87A2	CYP708A2
0.120968	0.0122931	0.5666	AT2G26540	AT4G29590	HEMD	AT4G29590
0.120902	0.0123406	0.567208	AT3G50660	AT4G01690	DWF4	PPOX
0.120837	0.0123882	0.567814	AT4G15393	AT5G48000	CYP702A5	CYP708A2
0.120825	0.0123972	0.567927	AT4G28720	AT5G08130	YUC8	BIM1
0.120799	0.0124164	0.56817	AT2G25180	AT2G32440	RR12	KAO2
0.120702	0.0124871	0.569061	AT2G42580	AT4G08950	TTL3	EXO
0.120699	0.0124894	0.569091	AT2G44760	AT5G47110	AT2G44760	LIL3:2
0.120508	0.0126301	0.57084	AT2G20180	AT3G16857	PIL5	RR1
-0.12049	0.0126433	0.571003	AT2G17090	AT3G14110	SSP	FLU
-0.120362	0.012739	0.572176	AT1G78600	AT2G15050	LZF1	LTP
0.120353	0.0127455	0.572256	AT3G44970	AT4G26150	AT3G44970	CGA1
-0.120319	0.012771	0.572565	AT2G30980	AT3G13730	SKdZeta	CYP90D1
-0.120305	0.0127817	0.572695	AT1G48270	AT4G03205	GCR1	hemf2
-0.120296	0.0127882	0.572774	AT2G25180	AT4G12810	RR12	KIB1
0.120289	0.0127933	0.572836	AT1G05160	AT3G02780	CYP88A3	IPP2
0.120075	0.0129551	0.574778	AT4G17560	AT5G14400	AT4G17560	CYP724A1
0.120072	0.0129578	0.574809	AT2G30980	AT2G47930	SKdZeta	AGP26
-0.120055	0.0129701	0.574956	AT1G18360	AT5G41260	MAGL2	BSK8
0.120046	0.0129771	0.575039	AT1G50450	AT1G71830	AT1G50450	SERK1
-0.120016	0.0129998	0.575307	AT1G50990	AT3G23080	BSK11	AT3G23080
-0.119992	0.0130184	0.575528	AT2G42080	AT5G14400	BIL2	CYP724A1
0.119976	0.0130302	0.575667	AT3G03710	AT4G17600	RIF10	LIL3:1
0.119964	0.0130399	0.575782	AT3G03710	AT5G14220	RIF10	HEMG2
-0.119955	0.0130466	0.57586	AT2G17170	AT3G30290	AT2G17170	CYP702A8
-0.119898	0.0130901	0.57637	AT3G22840	AT4G15400	ELIP1	BIA1
0.119879	0.0131043	0.576537	AT2G38210	AT3G50750	PDX1L4	BEH1
0.119873	0.0131093	0.576596	AT3G21500	AT4G19000	DXPS1	IWS2
0.119824	0.0131467	0.577032	AT4G12800	AT5G02800	PSAL	CDL1
0.119814	0.0131548	0.577126	AT1G63970	AT2G31400	ISPF	GUN1
0.119786	0.013176	0.577372	AT1G78700	AT2G47930	BEH4	AGP26
0.11974	0.0132115	0.577782	AT1G18460	AT1G44446	alpha/beta-hydrolase	CH1
0.11957	0.0133431	0.579292	AT1G78300	AT4G18710	GRF2	BIN2
0.119563	0.0133486	0.579355	AT1G23750	AT1G58290	AT1G23750	HEMA1
-0.119493	0.0134034	0.579977	AT1G18460	AT1G32130	alpha/beta-hydrolase	IWS1
0.119486	0.0134088	0.580037	AT1G01740	AT3G14110	BSK4	FLU
-0.11947	0.0134216	0.580182	AT2G27210	AT3G03820	BSL3	SAUR29
-0.119429	0.0134531	0.580538	AT1G02100	AT4G27440	SBI1	PORB
-0.119425	0.0134566	0.580577	AT3G23080	AT5G14220	AT3G23080	HEMG2
0.119405	0.0134719	0.580749	AT3G03730	AT5G62170	KIB4	TRM25
0.119392	0.0134823	0.580865	AT1G08520	AT2G44760	ALB1	AT2G44760
0.119374	0.013497	0.58103	AT3G63310	AT4G18710	BIL4	BIN2
0.119322	0.013538	0.581487	AT1G12740	AT5G14220	CYP87A2	HEMG2
-0.119267	0.0135812	0.581969	AT1G63970	AT1G77490	ISPF	TAPX
0.119263	0.0135845	0.582005	AT1G77490	AT2G17170	TAPX	AT2G17170
0.119177	0.0136525	0.582756	AT4G17600	AT5G62170	LIL3:1	TRM25
-0.119139	0.013683	0.583091	AT1G78600	AT3G16520	LZF1	UGT88A1
-0.11911	0.0137057	0.58334	AT3G19830	AT4G39400	NTMC2T5.2	BRI1
0.119074	0.0137341	0.58365	AT1G67160	AT3G13730	KIB3	CYP90D1
-0.119065	0.0137413	0.583729	AT2G42580	AT2G46400	TTL3	WRKY46
0.118923	0.0138559	0.585082	AT1G23750	AT4G36380	AT1G23750	ROT3
0.118796	0.0139582	0.586275	AT1G29420	AT1G77220	SAUR61	LAZ1H1
0.118742	0.0140015	0.586777	AT2G42580	AT3G30290	TTL3	CYP702A8
-0.118706	0.0140309	0.587117	AT1G18460	AT1G76650	alpha/beta-hydrolase	CML38
-0.11868	0.0140524	0.587365	AT1G19350	AT5G16030	BES1	AT5G16030
-0.118666	0.0140635	0.587492	AT3G09150	AT5G14400	HY2	CYP724A1
0.118651	0.0140762	0.587637	AT2G38050	AT2G47930	DET2	AGP26
0.118598	0.0141196	0.588134	AT1G18360	AT2G34170	MAGL2	AT2G34170
0.118594	0.0141222	0.588165	AT3G59400	AT5G44190	GUN4	GLK2
0.118521	0.0141826	0.588852	AT5G14220	AT5G20630	HEMG2	GER3
-0.118484	0.0142125	0.589191	AT1G23750	AT3G20810	AT1G23750	JMJD5
0.118455	0.0142366	0.589463	AT1G23750	AT2G17170	AT1G23750	AT2G17170
-0.118436	0.0142521	0.589637	AT2G42810	AT4G29590	PP5	AT4G29590
-0.118373	0.0143045	0.590226	AT4G15400	AT5G38970	BIA1	BR6OX1
0.118258	0.0143998	0.591289	AT3G19830	AT3G45880	NTMC2T5.2	JMJ32
0.118186	0.0144603	0.591959	AT2G42810	AT4G15560	PP5	CLA1
-0.118132	0.014505	0.59245	AT1G71830	AT2G44760	SERK1	AT2G44760
-0.117996	0.0146193	0.593698	AT2G17170	AT5G14220	AT2G17170	HEMG2
-0.117944	0.0146635	0.594177	AT3G02780	AT4G39070	IPP2	BZS1
-0.117886	0.0147125	0.594705	AT1G29420	AT4G15300	SAUR61	CYP702A2
-0.117839	0.0147529	0.595139	AT2G41680	AT5G44190	NTRC	GLK2
0.117838	0.0147535	0.595145	AT1G03445	AT5G35210	BSU1	PTM
0.117821	0.0147681	0.595302	AT1G50990	AT4G18890	BSK11	BEH3
-0.117788	0.0147963	0.595602	AT4G12800	AT4G33430	PSAL	BAK1
0.117733	0.0148429	0.596098	AT1G03130	AT4G27700	PSAD-2	AT4G27700
0.117728	0.0148468	0.59614	AT1G03130	AT2G20570	PSAD-2	GLK1
-0.117725	0.0148495	0.596169	AT3G16857	AT3G27160	RR1	GHS1
0.117716	0.0148578	0.596257	AT2G17170	AT3G05800	AT2G17170	AIF1
0.117632	0.0149298	0.597018	AT1G78300	AT5G40850	GRF2	UPM1
-0.117585	0.0149703	0.597443	AT2G38210	AT5G08130	PDX1L4	BIM1
-0.117566	0.0149866	0.597613	AT1G69935	AT5G14400	SHW1	CYP724A1
0.117485	0.0150567	0.598345	AT1G13460	AT5G58220	AT1G13460	TTL
-0.117431	0.0151029	0.598824	AT3G44970	AT4G35230	AT3G44970	BSK1
0.117417	0.0151156	0.598955	AT2G26710	AT4G12820	BAS1	KIB2
0.117415	0.0151166	0.598966	AT2G26670	AT4G31390	TED4	ACDO1
-0.117316	0.0152031	0.599856	AT3G63310	AT5G08130	BIL4	BIM1
0.117304	0.0152136	0.599963	AT2G25180	AT4G31920	RR12	RR10
-0.11727	0.0152432	0.600266	AT1G55940	AT4G38740	CYP708A1	ROC1
0.117265	0.0152479	0.600314	AT1G29420	AT3G61460	SAUR61	BRH1
0.117177	0.0153251	0.601098	AT1G19350	AT2G17090	BES1	SSP
-0.117129	0.0153675	0.601526	AT2G06520	AT5G62170	PSBX	TRM25
-0.117034	0.0154517	0.602372	AT2G31400	AT5G59010	GUN1	BSK5
-0.117021	0.0154632	0.602487	AT2G20570	AT3G19830	GLK1	NTMC2T5.2
0.117006	0.0154762	0.602617	AT3G50685	AT3G50750	AT3G50685	BEH1
-0.117001	0.0154809	0.602664	AT3G03820	AT5G01060	SAUR29	BSK10
-0.116947	0.0155281	0.603134	AT1G48270	AT2G44760	GCR1	AT2G44760
0.116934	0.0155401	0.603253	AT4G27700	AT5G38970	AT4G27700	BR6OX1
-0.116924	0.0155489	0.60334	AT3G23080	AT5G63570	AT3G23080	GSA1
-0.116846	0.0156187	0.60403	AT1G50030	AT5G08130	TOR	BIM1
-0.116844	0.0156204	0.604046	AT1G09940	AT4G30410	HEMA2	IBL1
0.11681	0.0156504	0.604342	AT4G12820	AT4G20310	KIB2	S2P
0.116795	0.0156647	0.604481	AT1G03475	AT1G63970	LIN2	ISPF
0.116742	0.0157117	0.604941	AT1G06390	AT4G31390	GSK1	ACDO1
-0.116665	0.0157812	0.605617	AT4G12820	AT4G26150	KIB2	CGA1
0.116641	0.0158025	0.605823	AT2G31250	AT5G62170	HEMA3	TRM25
0.116589	0.0158496	0.606278	AT3G51820	AT4G17600	G4	LIL3:1
0.116526	0.0159074	0.606833	AT3G16857	AT5G16440	RR1	IPP1
0.116524	0.0159093	0.606851	AT1G75080	AT2G31400	BZR1	GUN1
0.116511	0.0159212	0.606965	AT1G34210	AT3G14110	SERK2	FLU
-0.116463	0.0159641	0.607374	AT1G02100	AT2G44760	SBI1	AT2G44760
0.116418	0.0160056	0.60777	AT4G27430	AT5G16030	CIP7	AT5G16030
0.116398	0.016024	0.607944	AT1G14000	AT4G27430	VIK	CIP7
-0.116364	0.0160549	0.608236	AT1G08520	AT1G78600	ALB1	LZF1
0.116358	0.01606	0.608284	AT1G19350	AT4G27430	BES1	CIP7
0.116331	0.0160848	0.608518	AT2G20570	AT5G08130	GLK1	BIM1
0.116292	0.0161213	0.608862	AT1G18360	AT4G27700	MAGL2	AT4G27700
0.116231	0.0161769	0.609382	AT1G09940	AT1G69740	HEMA2	HEMB1
0.116215	0.0161919	0.609522	AT1G03630	AT2G17170	POR C	AT2G17170
0.116176	0.0162279	0.609857	AT4G31390	AT5G40850	ACDO1	UPM1
0.116175	0.0162289	0.609867	AT3G16140	AT5G10450	PSAH-1	GRF6
0.116081	0.0163162	0.611142	AT1G08420	AT2G20570	BSL2	GLK1
-0.116072	0.0163243	0.61126	AT4G20310	AT4G36380	S2P	ROT3
-0.116054	0.0163412	0.611506	AT2G06520	AT2G38050	PSBX	DET2
-0.11605	0.0163444	0.611553	AT2G17170	AT3G51820	AT2G17170	G4
-0.116025	0.0163682	0.611898	AT5G14400	AT5G56860	CYP724A1	GNC
0.115892	0.0164922	0.613688	AT1G77220	AT4G18890	LAZ1H1	BEH3
0.115887	0.016497	0.613758	AT2G40750	AT4G03080	WRKY54	BSL1
-0.11587	0.0165131	0.613989	AT2G35260	AT4G18890	AT2G35260	BEH3
0.115847	0.0165346	0.614297	AT1G44446	AT3G56940	CH1	CRD1
0.115814	0.0165654	0.614738	AT3G23080	AT4G33430	AT3G23080	BAK1
0.115785	0.0165928	0.61513	AT3G02780	AT4G12810	IPP2	KIB1
0.115691	0.0166818	0.616395	AT1G29420	AT3G14110	SAUR61	FLU
0.115618	0.0167513	0.617378	AT1G20780	AT5G54380	SAUL1	THE1
0.115606	0.0167628	0.61754	AT1G19350	AT2G27210	BES1	BSL3
-0.115583	0.0167841	0.617839	AT3G05800	AT4G12980	AIF1	AT4G12980
0.115478	0.0168842	0.619243	AT1G35160	AT3G14110	GF14 PHI	FLU
-0.115457	0.0169045	0.619526	AT1G06390	AT4G15300	GSK1	CYP702A2
-0.115399	0.01696	0.620299	AT4G03205	AT4G39070	hemf2	BZS1
-0.11534	0.0170175	0.621095	AT1G19630	AT4G35230	CYP722A1	BSK1
0.115321	0.0170356	0.621345	AT3G03820	AT3G30180	SAUR29	BR6OX2
0.115307	0.0170493	0.621534	AT3G14110	AT4G03205	FLU	hemf2
0.115123	0.0172271	0.623973	AT3G30290	AT4G27700	CYP702A8	AT4G27700
-0.115097	0.0172527	0.62432	AT2G47930	AT4G00710	AGP26	BSK3
-0.115003	0.017345	0.625571	AT1G58290	AT4G33430	HEMA1	BAK1
-0.114943	0.0174035	0.626359	AT4G12980	AT4G35230	AT4G12980	BSK1
-0.114921	0.0174249	0.626646	AT2G20570	AT4G17560	GLK1	AT4G17560
-0.114863	0.0174829	0.627424	AT2G20570	AT4G26150	GLK1	CGA1
-0.114716	0.0176285	0.629361	AT1G78700	AT5G65430	BEH4	GRF8
0.114693	0.0176514	0.629664	AT1G20650	AT4G27430	ASG5	CIP7
0.114619	0.0177252	0.630635	AT1G44446	AT2G35260	CH1	AT2G35260
0.114589	0.0177545	0.63102	AT1G34210	AT3G03710	SERK2	RIF10
-0.114569	0.0177749	0.631287	AT2G26540	AT5G65430	HEMD	GRF8
0.114523	0.0178206	0.631885	AT1G20780	AT2G40750	SAUL1	WRKY54
0.1145	0.0178441	0.632192	AT1G44446	AT4G15560	CH1	CLA1
-0.11445	0.0178943	0.632845	AT2G38210	AT5G16030	PDX1L4	AT5G16030
0.114431	0.0179134	0.633092	AT3G20810	AT5G10310	JMJD5	AtEPFL1
-0.114415	0.0179299	0.633307	AT3G23080	AT4G38740	AT3G23080	ROC1
0.114384	0.0179607	0.633705	AT1G14000	AT4G33430	VIK	BAK1
0.114342	0.0180038	0.634261	AT1G44446	AT5G44190	CH1	GLK2
0.114322	0.0180235	0.634514	AT1G77220	AT5G41260	LAZ1H1	BSK8
0.114232	0.018115	0.635688	AT3G57180	AT5G05690	BPG2	CPD
-0.11423	0.0181173	0.635717	AT2G32440	AT5G11630	KAO2	NOXY2
0.114224	0.018123	0.635791	AT3G22690	AT3G56940	YS1	CRD1
0.114116	0.0182331	0.637192	AT1G69935	AT4G31390	SHW1	ACDO1
0.11399	0.0183624	0.638824	AT1G20650	AT2G35260	ASG5	AT2G35260
0.113986	0.0183671	0.638883	AT3G46290	AT4G39400	HERK1	BRI1
-0.113965	0.0183882	0.639148	AT1G08420	AT2G13790	BSL2	SERK4
-0.113924	0.0184307	0.63968	AT3G20810	AT5G40850	JMJD5	UPM1
0.113759	0.0186021	0.641811	AT1G20780	AT2G13790	SAUL1	SERK4
0.113721	0.0186421	0.642305	AT2G31250	AT3G46290	HEMA3	HERK1
0.113678	0.0186872	0.642859	AT1G32130	AT2G26670	IWS1	TED4
0.113674	0.0186911	0.642907	AT1G30380	AT4G38740	PSAK	ROC1
0.113659	0.0187063	0.643093	AT3G03710	AT4G17560	RIF10	AT4G17560
0.113644	0.0187226	0.643294	AT1G03630	AT4G18480	POR C	CHLI1
0.113579	0.0187902	0.64412	AT2G26670	AT3G02780	TED4	IPP2
0.113576	0.0187935	0.644161	AT4G20310	AT4G29590	S2P	AT4G29590
-0.113427	0.0189504	0.646064	AT4G01690	AT4G20310	PPOX	S2P
0.113424	0.0189538	0.646105	AT2G38210	AT3G44970	PDX1L4	AT3G44970
0.113411	0.0189683	0.64628	AT4G03080	AT4G12800	BSL1	PSAL
0.113385	0.0189952	0.646603	AT2G13790	AT3G56400	SERK4	WRKY70
0.113305	0.0190801	0.647622	AT4G12810	AT4G12980	KIB1	AT4G12980
0.113267	0.0191205	0.648105	AT1G66130	AT4G27700	AT1G66130	AT4G27700
-0.113152	0.0192438	0.649569	AT1G22300	AT1G75080	GRF10	BZR1
-0.11312	0.0192781	0.649975	AT1G58290	AT5G10310	HEMA1	AtEPFL1
0.113107	0.0192925	0.650144	AT3G21500	AT5G45930	DXPS1	CHLI2
0.113099	0.0193009	0.650243	AT1G22300	AT1G78490	GRF10	CYP708A3
0.113085	0.0193163	0.650424	AT1G50030	AT4G27440	TOR	PORB
0.113066	0.0193366	0.650663	AT2G06520	AT5G20630	PSBX	GER3
-0.113012	0.019395	0.651349	AT1G63970	AT3G57180	ISPF	BPG2
0.112947	0.019465	0.652167	AT1G03630	AT4G15560	POR C	CLA1
-0.112845	0.019576	0.653455	AT2G44080	AT2G44760	ARL	AT2G44760
0.112812	0.0196121	0.653873	AT5G18660	AT5G20630	PCB2	GER3
-0.112784	0.0196421	0.654218	AT2G35260	AT3G63310	AT2G35260	BIL4
-0.112778	0.0196485	0.654292	AT3G02780	AT4G12820	IPP2	KIB2
-0.112758	0.0196707	0.654547	AT2G42080	AT3G23080	BIL2	AT3G23080
-0.112748	0.0196821	0.654678	AT2G13790	AT3G23080	SERK4	AT3G23080
-0.112742	0.0196882	0.654748	AT1G34210	AT3G20810	SERK2	JMJD5
-0.112696	0.0197386	0.655326	AT1G63970	AT2G35260	ISPF	AT2G35260
0.112692	0.0197433	0.65538	AT1G69740	AT3G14110	HEMB1	FLU
0.112655	0.0197834	0.655838	AT1G02100	AT1G32130	SBI1	IWS1
-0.112644	0.0197963	0.655985	AT2G46400	AT4G31390	WRKY46	ACDO1
-0.112593	0.0198523	0.656622	AT2G42580	AT4G27700	TTL3	AT4G27700
-0.112579	0.0198678	0.656798	AT1G50990	AT5G47950	BSK11	BIA2
-0.112539	0.0199117	0.657296	AT2G01950	AT5G02800	BRL2	CDL1
-0.112518	0.0199349	0.657558	AT2G38210	AT3G50660	PDX1L4	DWF4
-0.112466	0.0199928	0.658211	AT4G03205	AT4G30410	hemf2	IBL1
0.112463	0.0199956	0.658243	AT1G50990	AT3G16520	BSK11	UGT88A1
0.112428	0.0200351	0.658685	AT1G01500	AT1G18360	AT1G01500	MAGL2
0.112416	0.0200481	0.658832	AT2G20570	AT5G02800	GLK1	CDL1
0.112397	0.020069	0.659066	AT2G26710	AT5G46570	BAS1	BSK2
0.112291	0.020187	0.660382	AT5G01060	AT5G20630	BSK10	GER3
0.112194	0.0202961	0.66159	AT1G69740	AT1G72610	HEMB1	GER1
-0.112176	0.020317	0.661821	AT1G73340	AT4G29590	ADTO1	AT4G29590
0.112164	0.0203302	0.661966	AT1G01500	AT2G38050	AT1G01500	DET2
0.112092	0.0204112	0.662854	AT1G50990	AT4G17600	BSK11	LIL3:1
-0.112067	0.0204398	0.663168	AT1G32130	AT4G03205	IWS1	hemf2
-0.11206	0.0204475	0.663251	AT1G34210	AT1G69740	SERK2	HEMB1
-0.112004	0.0205113	0.663947	AT5G08130	AT5G18660	BIM1	PCB2
0.112003	0.0205119	0.663954	AT1G03475	AT5G58250	LIN2	EMB3143
0.111972	0.0205471	0.664336	AT4G26150	AT5G54380	CGA1	THE1
-0.111829	0.0207098	0.666093	AT2G06520	AT5G44190	PSBX	GLK2
-0.111771	0.0207764	0.666807	AT4G01690	AT5G40850	PPOX	UPM1
0.111753	0.0207971	0.667027	AT1G77490	AT3G51820	TAPX	G4
-0.111746	0.0208049	0.667111	AT1G12740	AT1G78700	CYP87A2	BEH4
-0.111725	0.0208298	0.667376	AT4G33660	AT5G40850	AthCYSTM11	UPM1
-0.111694	0.0208648	0.667749	AT3G14930	AT3G19830	HEME1	NTMC2T5.2
-0.111683	0.0208779	0.667889	AT2G23070	AT4G19000	CKA4	IWS2
0.111662	0.0209018	0.668142	AT1G12740	AT1G34210	CYP87A2	SERK2
-0.111568	0.0210106	0.669293	AT2G17170	AT3G03730	AT2G17170	KIB4
0.111525	0.0210606	0.669817	AT1G72610	AT4G17600	GER1	LIL3:1
-0.111445	0.0211533	0.670788	AT5G11630	AT5G46570	NOXY2	BSK2
-0.111342	0.0212733	0.672037	AT2G40400	AT4G15560	BPG3	CLA1
-0.111337	0.0212794	0.6721	AT1G19630	AT5G10450	CYP722A1	GRF6
0.111318	0.0213024	0.672337	AT1G19350	AT4G35230	BES1	BSK1
0.111314	0.0213067	0.672382	AT1G50990	AT3G30290	BSK11	CYP702A8
0.111249	0.0213834	0.673174	AT3G56940	AT4G02920	CRD1	AT4G02920
-0.111188	0.0214553	0.673911	AT1G44318	AT3G63310	hemb2	BIL4
0.11116	0.0214873	0.674238	AT4G38740	AT5G54380	ROC1	THE1
-0.11111	0.0215467	0.674845	AT1G22300	AT2G42580	GRF10	TTL3
-0.111065	0.0216008	0.675395	AT1G18360	AT2G42810	MAGL2	PP5
0.111045	0.0216239	0.67563	AT1G31330	AT3G59400	PSAF	GUN4
0.111042	0.0216273	0.675663	AT1G72610	AT2G25180	GER1	RR12
0.11102	0.0216532	0.675926	AT3G16520	AT5G44190	UGT88A1	GLK2
0.110997	0.0216805	0.676202	AT2G35260	AT4G27700	AT2G35260	AT4G27700
0.110918	0.0217756	0.677159	AT1G01500	AT4G00710	AT1G01500	BSK3
-0.110914	0.0217801	0.677204	AT1G29420	AT3G21650	SAUR61	AT3G21650
-0.110865	0.0218387	0.677791	AT2G40750	AT2G44080	WRKY54	ARL
0.110861	0.0218432	0.677837	AT2G42580	AT3G46290	TTL3	HERK1
-0.110856	0.021849	0.677894	AT2G31400	AT3G02780	GUN1	IPP2
-0.110843	0.0218654	0.678059	AT1G01740	AT3G30290	BSK4	CYP702A8
-0.110823	0.0218885	0.678289	AT1G34210	AT5G65430	SERK2	GRF8
0.110799	0.0219179	0.678582	AT4G15300	AT4G15310	CYP702A2	CYP702A3
0.110742	0.0219861	0.679258	AT1G08520	AT1G22300	ALB1	GRF10
0.110729	0.0220015	0.679412	AT1G09940	AT3G21650	HEMA2	AT3G21650
-0.110727	0.0220045	0.679441	AT3G16857	AT5G14220	RR1	HEMG2
-0.110623	0.0221299	0.680678	AT1G01740	AT1G67160	BSK4	KIB3
-0.110623	0.0221308	0.680686	AT4G31390	AT5G46570	ACDO1	BSK2
-0.110591	0.0221689	0.681061	AT2G25180	AT2G42810	RR12	PP5
-0.110589	0.0221716	0.681087	AT1G10670	AT5G08130	ACLA-1	BIM1
0.110572	0.0221927	0.681293	AT3G22840	AT4G15560	ELIP1	CLA1
0.11056	0.0222068	0.681431	AT2G44760	AT3G30290	AT2G44760	CYP702A8
0.110434	0.0223608	0.68293	AT4G39400	AT5G54380	BRI1	THE1
-0.110387	0.0224179	0.683481	AT1G02100	AT3G30180	SBI1	BR6OX2
0.110361	0.0224502	0.683793	AT1G73340	AT4G15300	ADTO1	CYP702A2
0.110308	0.0225147	0.684413	AT5G05690	AT5G45930	CPD	CHLI2
0.110305	0.022518	0.684445	AT1G23750	AT4G38740	AT1G23750	ROC1
0.110254	0.022581	0.685047	AT1G22300	AT1G69740	GRF10	HEMB1
0.11024	0.0225985	0.685214	AT1G14000	AT2G31400	VIK	GUN1
0.110197	0.0226516	0.68572	AT2G26710	AT5G59010	BAS1	BSK5
0.110161	0.0226964	0.686146	AT4G03205	AT5G66900	hemf2	NRG1.1
-0.110149	0.0227113	0.686288	AT2G34170	AT3G19830	AT2G34170	NTMC2T5.2
0.110125	0.022741	0.686569	AT1G44318	AT2G30980	hemb2	SKdZeta
0.110099	0.0227729	0.686871	AT1G23750	AT4G31920	AT1G23750	RR10
-0.11008	0.0227961	0.687089	AT3G09150	AT3G21500	HY2	DXPS1
0.109967	0.0229378	0.68842	AT2G44080	AT4G31920	ARL	RR10
0.10987	0.0230589	0.689548	AT1G19630	AT1G55940	CYP722A1	CYP708A1
0.109829	0.0231104	0.690026	AT3G54030	AT4G12820	BSK6	KIB2
0.109651	0.0233355	0.692096	AT2G17090	AT5G46570	SSP	BSK2
0.109627	0.0233662	0.692375	AT1G10670	AT3G50685	ACLA-1	AT3G50685
-0.109612	0.023385	0.692547	AT1G03630	AT2G25180	POR C	RR12
0.109607	0.0233907	0.692599	AT3G19830	AT5G46570	NTMC2T5.2	BSK2
0.109566	0.0234438	0.693081	AT2G17170	AT3G26940	AT2G17170	CDG1
0.109539	0.023478	0.693391	AT1G67160	AT4G20310	KIB3	S2P
0.109512	0.0235122	0.6937	AT1G05160	AT3G44970	CYP88A3	AT3G44970
-0.109498	0.0235304	0.693865	AT1G71830	AT3G63310	SERK1	BIL4
-0.109463	0.0235751	0.694268	AT1G03445	AT5G45930	BSU1	CHLI2
0.10942	0.0236298	0.694759	AT1G01500	AT2G20570	AT1G01500	GLK1
0.109386	0.023673	0.695147	AT3G13730	AT3G16857	CYP90D1	RR1
0.109358	0.0237091	0.695469	AT3G30290	AT4G15310	CYP702A8	CYP702A3
-0.109344	0.023728	0.695638	AT5G01060	AT5G10310	BSK10	AtEPFL1
0.109334	0.0237407	0.695752	AT1G12740	AT2G17170	CYP87A2	AT2G17170
0.109329	0.0237464	0.695803	AT4G39070	AT5G47950	BZS1	BIA2
-0.10929	0.0237974	0.696257	AT3G13730	AT4G08950	CYP90D1	EXO
-0.109275	0.0238164	0.696425	AT1G50030	AT5G63570	TOR	GSA1
0.109253	0.0238449	0.696678	AT3G30290	AT3G45880	CYP702A8	JMJ32
-0.109247	0.0238528	0.696748	AT2G24000	AT2G38210	scpl22	PDX1L4
0.109209	0.023902	0.697183	AT1G08520	AT5G05690	ALB1	CPD
0.109205	0.0239066	0.697224	AT1G78300	AT3G22690	GRF2	YS1
-0.109205	0.0239073	0.69723	AT3G12700	AT4G38740	NANA	ROC1
-0.109173	0.0239483	0.697592	AT4G30610	AT5G47110	BRS1	LIL3:2
0.109138	0.0239939	0.697993	AT2G42080	AT5G35210	BIL2	PTM
0.109059	0.0240975	0.6989	AT3G57180	AT5G54380	BPG2	THE1
0.109034	0.0241297	0.699181	AT4G00710	AT5G65430	BSK3	GRF8
-0.109033	0.0241307	0.69919	AT2G20180	AT2G40400	PIL5	BPG3
0.108994	0.0241824	0.69964	AT2G24000	AT3G30290	scpl22	CYP702A8
0.108987	0.0241904	0.699709	AT4G31920	AT5G58270	RR10	ABCB25
0.108984	0.0241948	0.699747	AT1G09940	AT4G33430	HEMA2	BAK1
-0.108978	0.0242027	0.699816	AT1G18460	AT5G41260	alpha/beta-hydrolase	BSK8
-0.108958	0.0242287	0.700041	AT2G24010	AT5G54190	scpl23	PORA
-0.108945	0.0242463	0.700194	AT1G06390	AT1G50450	GSK1	AT1G50450
0.10893	0.0242656	0.700361	AT2G32440	AT2G38050	KAO2	DET2
-0.108927	0.0242693	0.700393	AT2G38050	AT2G46400	DET2	WRKY46
0.108912	0.024289	0.700563	AT3G16857	AT5G50920	RR1	CLPC1
0.108902	0.0243023	0.700678	AT2G01950	AT2G40490	BRL2	HEME2
0.108872	0.0243415	0.701016	AT1G44446	AT5G13630	CH1	GUN5
-0.108855	0.024364	0.701209	AT1G23750	AT3G46290	AT1G23750	HERK1
0.108853	0.0243673	0.701238	AT1G78700	AT4G12980	BEH4	AT4G12980
0.108845	0.0243769	0.70132	AT1G30380	AT1G50990	PSAK	BSK11
-0.108775	0.02447	0.702118	AT2G15050	AT3G19830	LTP	NTMC2T5.2
0.10876	0.0244893	0.702283	AT4G38360	AT5G11630	LAZ1	NOXY2
0.108751	0.0245011	0.702384	AT3G03820	AT3G21650	SAUR29	AT3G21650
0.108739	0.0245171	0.70252	AT2G24000	AT5G02800	scpl22	CDL1
0.108683	0.0245922	0.70316	AT4G15400	AT4G31920	BIA1	RR10
0.108675	0.0246023	0.703245	AT2G20180	AT3G50750	PIL5	BEH1
0.108662	0.0246195	0.703391	AT1G63970	AT5G50920	ISPF	CLPC1
-0.108616	0.0246807	0.703909	AT2G20570	AT4G35230	GLK1	BSK1
0.108611	0.0246879	0.703969	AT1G48270	AT5G16440	GCR1	IPP1
0.108572	0.0247392	0.704402	AT1G01500	AT1G31330	AT1G01500	PSAF
-0.108526	0.0248006	0.704918	AT1G65670	AT2G30980	CYP702A1	SKdZeta
-0.108454	0.0248972	0.705725	AT1G44446	AT2G15050	CH1	LTP
-0.108379	0.0249982	0.706566	AT1G09940	AT5G58220	HEMA2	TTL
-0.108324	0.0250724	0.70718	AT1G72610	AT5G10450	GER1	GRF6
0.108311	0.0250892	0.707319	AT1G32130	AT3G59400	IWS1	GUN4
-0.108298	0.0251075	0.707469	AT2G32440	AT4G14690	KAO2	ELIP2
0.108286	0.0251233	0.707599	AT4G35230	AT5G58270	BSK1	ABCB25
0.10828	0.0251311	0.707664	AT1G78600	AT3G21650	LZF1	AT3G21650
-0.108277	0.0251363	0.707707	AT2G38210	AT4G01690	PDX1L4	PPOX
0.108255	0.025165	0.707943	AT1G69935	AT4G38740	SHW1	ROC1
-0.108166	0.0252857	0.708931	AT1G20780	AT1G75080	SAUL1	BZR1
-0.108153	0.025304	0.70908	AT1G18360	AT2G35260	MAGL2	AT2G35260
-0.108111	0.0253605	0.70954	AT1G44446	AT5G18660	CH1	PCB2
-0.108107	0.0253668	0.709591	AT5G19940	AT5G58220	AT5G19940	TTL
-0.108101	0.0253753	0.70966	AT2G13790	AT3G14660	SERK4	CYP72A13
-0.108096	0.0253816	0.709711	AT1G66130	AT5G38970	AT1G66130	BR6OX1
0.108053	0.0254398	0.710183	AT3G30180	AT5G08130	BR6OX2	BIM1
-0.108025	0.0254782	0.710494	AT3G19830	AT3G20810	NTMC2T5.2	JMJD5
0.107971	0.0255519	0.711087	AT1G19350	AT2G44760	BES1	AT2G44760
0.107964	0.0255617	0.711165	AT2G42580	AT3G16857	TTL3	RR1
-0.107955	0.025574	0.711265	AT4G31920	AT5G16030	RR10	AT5G16030
0.107944	0.0255898	0.711391	AT2G30980	AT4G31920	SKdZeta	RR10
-0.107926	0.0256143	0.711588	AT4G12800	AT5G47110	PSAL	LIL3:2
0.107896	0.025656	0.711922	AT3G46290	AT5G54380	HERK1	THE1
-0.107882	0.0256743	0.712068	AT4G38360	AT5G47110	LAZ1	LIL3:2
0.107865	0.0256978	0.712255	AT1G23750	AT4G20310	AT1G23750	S2P
0.107845	0.0257262	0.712482	AT3G03710	AT3G48730	RIF10	GSA2
-0.107845	0.0257264	0.712483	AT1G18360	AT4G30610	MAGL2	BRS1
-0.107834	0.0257405	0.712595	AT4G39070	AT5G16030	BZS1	AT5G16030
-0.107805	0.0257808	0.712915	AT3G48730	AT4G30410	GSA2	IBL1
0.107794	0.0257965	0.71304	AT3G21500	AT5G02800	DXPS1	CDL1
0.10778	0.0258159	0.713194	AT1G74500	AT4G39070	BS1	BZS1
-0.107773	0.0258251	0.713267	AT4G12800	AT4G31920	PSAL	RR10
0.107738	0.0258739	0.713653	AT1G30380	AT5G16440	PSAK	IPP1
-0.107714	0.0259079	0.713921	AT1G50990	AT1G78300	BSK11	GRF2
0.107697	0.0259307	0.714101	AT1G78700	AT5G20630	BEH4	GER3
0.107694	0.0259347	0.714132	AT1G29420	AT5G44190	SAUR61	GLK2
0.107685	0.0259476	0.714234	AT3G14660	AT5G38970	CYP72A13	BR6OX1
-0.107683	0.0259498	0.714251	AT2G32440	AT5G48000	KAO2	CYP708A2
0.107679	0.0259554	0.714295	AT2G13790	AT5G02800	SERK4	CDL1
0.107675	0.0259616	0.714344	AT2G20180	AT4G27440	PIL5	PORB
0.10765	0.0259965	0.714618	AT2G20570	AT3G45880	GLK1	JMJ32
0.107608	0.0260544	0.715072	AT4G19000	AT5G50920	IWS2	CLPC1
-0.107599	0.0260671	0.71517	AT2G20570	AT2G42080	GLK1	BIL2
-0.107595	0.0260736	0.715221	AT2G06520	AT3G05800	PSBX	AIF1
-0.107493	0.026215	0.716322	AT2G32440	AT3G03730	KAO2	KIB4
-0.107491	0.0262181	0.716346	AT2G31250	AT4G27700	HEMA3	AT4G27700
0.107455	0.0262686	0.716736	AT2G42080	AT4G36380	BIL2	ROT3
0.107404	0.0263409	0.717294	AT1G03130	AT2G41680	PSAD-2	NTRC
-0.107395	0.0263534	0.717391	AT1G05160	AT5G47950	CYP88A3	BIA2
-0.10738	0.0263743	0.717551	AT5G08280	AT5G40850	HEMC	UPM1
0.107357	0.026407	0.717803	AT2G41680	AT4G18480	NTRC	CHLI1
0.107354	0.0264111	0.717834	AT1G63500	AT5G35210	BSK7	PTM
0.107327	0.02645	0.718132	AT1G78300	AT2G25180	GRF2	RR12
0.10728	0.0265156	0.718633	AT1G13460	AT3G61460	AT1G13460	BRH1
-0.107262	0.0265419	0.718833	AT1G65670	AT4G27430	CYP702A1	CIP7
-0.107235	0.0265797	0.719121	AT4G30610	AT4G31920	BRS1	RR10
-0.107145	0.0267075	0.720089	AT5G46570	AT5G50920	BSK2	CLPC1
0.107126	0.0267348	0.720295	AT3G03820	AT5G02800	SAUR29	CDL1
-0.107048	0.0268466	0.721134	AT1G01500	AT4G15560	AT1G01500	CLA1
-0.107008	0.026903	0.721557	AT3G22690	AT3G30290	YS1	CYP702A8
-0.10696	0.0269721	0.722072	AT1G08420	AT2G40490	BSL2	HEME2
0.106958	0.0269747	0.722091	AT1G65670	AT2G44080	CYP702A1	ARL
-0.106907	0.0270485	0.722639	AT1G13460	AT3G14660	AT1G13460	CYP72A13
-0.106907	0.0270493	0.722644	AT1G10670	AT5G54190	ACLA-1	PORA
0.106906	0.0270504	0.722653	AT1G03475	AT2G38050	LIN2	DET2
-0.1069	0.0270585	0.722713	AT2G42810	AT2G44080	PP5	ARL
0.106899	0.027061	0.722731	AT2G44760	AT3G03730	AT2G44760	KIB4
0.106739	0.0272914	0.724427	AT2G20180	AT3G03710	PIL5	RIF10
0.106719	0.0273207	0.724641	AT4G15300	AT5G16440	CYP702A2	IPP1
0.106719	0.027321	0.724643	AT2G20180	AT3G13730	PIL5	CYP90D1
-0.106714	0.0273284	0.724697	AT1G02100	AT4G38740	SBI1	ROC1
0.106674	0.027386	0.725117	AT1G69935	AT4G17560	SHW1	AT4G17560
-0.106635	0.0274431	0.725532	AT1G50990	AT3G51820	BSK11	G4
0.106556	0.027559	0.726371	AT1G14000	AT2G23070	VIK	CKA4
0.106526	0.0276031	0.726689	AT1G10670	AT1G78300	ACLA-1	GRF2
0.106512	0.0276237	0.726836	AT4G00710	AT4G39070	BSK3	BZS1
0.106507	0.0276298	0.726881	AT2G40400	AT5G13630	BPG3	GUN5
-0.106481	0.0276691	0.727163	AT3G30180	AT4G12980	BR6OX2	AT4G12980
0.106473	0.0276806	0.727245	AT4G15300	AT4G27440	CYP702A2	PORB
0.106462	0.0276973	0.727365	AT4G25080	AT5G10450	CHLM	GRF6
-0.10646	0.0276991	0.727377	AT1G20650	AT4G30410	ASG5	IBL1
-0.106438	0.027732	0.727613	AT1G19350	AT1G58290	BES1	HEMA1
-0.106433	0.0277398	0.727669	AT3G46290	AT5G58270	HERK1	ABCB25
0.106415	0.0277652	0.72785	AT2G31400	AT3G05800	GUN1	AIF1
-0.106311	0.0279201	0.72895	AT3G19830	AT3G22690	NTMC2T5.2	YS1
-0.1063	0.0279358	0.729062	AT2G24000	AT3G03820	scpl22	SAUR29
0.106296	0.0279423	0.729108	AT1G14000	AT1G72610	VIK	GER1
-0.106269	0.0279816	0.729385	AT2G26670	AT3G20810	TED4	JMJD5
0.106258	0.0279984	0.729504	AT1G58290	AT4G18480	HEMA1	CHLI1
0.106245	0.0280177	0.72964	AT3G02780	AT4G17560	IPP2	AT4G17560
-0.106241	0.0280231	0.729677	AT1G76650	AT4G03080	CML38	BSL1
-0.106232	0.0280373	0.729777	AT4G35230	AT5G54190	BSK1	PORA
0.106203	0.0280798	0.730076	AT3G13730	AT5G54190	CYP90D1	PORA
-0.106188	0.0281013	0.730227	AT3G13730	AT5G38970	CYP90D1	BR6OX1
0.106178	0.0281173	0.730339	AT1G44446	AT1G58290	CH1	HEMA1
0.106146	0.0281645	0.730669	AT2G40490	AT4G01690	HEME2	PPOX
0.106129	0.0281906	0.730851	AT1G69740	AT1G73340	HEMB1	ADTO1
0.106117	0.0282083	0.730975	AT1G03630	AT4G17600	POR C	LIL3:1
-0.106108	0.028221	0.731063	AT3G21650	AT5G40850	AT3G21650	UPM1
0.10608	0.0282626	0.731353	AT1G05160	AT3G30180	CYP88A3	BR6OX2
0.10606	0.0282937	0.731569	AT2G42810	AT3G63310	PP5	BIL4
0.106031	0.0283363	0.731865	AT4G12980	AT4G29590	AT4G12980	AT4G29590
0.10598	0.0284127	0.732392	AT1G48270	AT5G14400	GCR1	CYP724A1
0.105966	0.0284336	0.732536	AT1G76650	AT5G65430	CML38	GRF8
0.105926	0.0284944	0.732955	AT4G20310	AT4G39400	S2P	BRI1
0.10592	0.0285037	0.733019	AT2G27210	AT5G58270	BSL3	ABCB25
0.105854	0.0286034	0.733701	AT4G00710	AT4G01690	BSK3	PPOX
-0.105839	0.0286263	0.733858	AT3G16520	AT4G26150	UGT88A1	CGA1
0.105828	0.0286429	0.733971	AT1G10670	AT4G30410	ACLA-1	IBL1
0.105793	0.0286955	0.734329	AT1G69935	AT4G26150	SHW1	CGA1
0.105749	0.0287628	0.734785	AT1G69740	AT5G14220	HEMB1	HEMG2
-0.105747	0.0287656	0.734805	AT1G23750	AT3G30290	AT1G23750	CYP702A8
-0.105736	0.0287816	0.734913	AT2G23070	AT5G58220	CKA4	TTL
-0.105735	0.028784	0.734929	AT1G35160	AT4G15300	GF14 PHI	CYP702A2
-0.105694	0.0288455	0.735345	AT2G20180	AT2G20570	PIL5	GLK1
0.105684	0.0288608	0.735448	AT1G13460	AT4G15393	AT1G13460	CYP702A5
-0.105651	0.028912	0.735792	AT1G20780	AT2G26670	SAUL1	TED4
0.105584	0.0290139	0.736476	AT1G44318	AT3G26940	hemb2	CDG1
0.105583	0.0290158	0.736489	AT3G22840	AT3G50660	ELIP1	DWF4
0.105553	0.0290614	0.736793	AT3G27160	AT3G59400	GHS1	GUN4
-0.105537	0.0290862	0.736959	AT2G40750	AT3G16857	WRKY54	RR1
-0.105508	0.0291302	0.737252	AT3G45880	AT4G31920	JMJ32	RR10
-0.105488	0.0291607	0.737454	AT1G69740	AT5G58220	HEMB1	TTL
0.105469	0.0291902	0.73765	AT1G20780	AT3G50750	SAUL1	BEH1
0.105462	0.0292009	0.737721	AT3G05800	AT4G27430	AIF1	CIP7
-0.105454	0.029213	0.737801	AT1G03130	AT5G16440	PSAD-2	IPP1
0.105443	0.0292299	0.737913	AT4G26150	AT4G39070	CGA1	BZS1
0.105439	0.0292359	0.737953	AT2G24000	AT4G31390	scpl22	ACDO1
0.105407	0.0292851	0.738278	AT3G56940	AT5G13630	CRD1	GUN5
-0.105392	0.0293086	0.738433	AT1G76650	AT4G25080	CML38	CHLM
0.105382	0.0293246	0.738538	AT3G16520	AT5G58270	UGT88A1	ABCB25
-0.105375	0.0293349	0.738606	AT3G14930	AT5G50920	HEME1	CLPC1
-0.105364	0.0293526	0.738722	AT4G08950	AT4G30410	EXO	IBL1
0.105358	0.0293619	0.738784	AT2G17090	AT5G41260	SSP	BSK8
-0.105296	0.0294581	0.739414	AT1G30380	AT4G00710	PSAK	BSK3
-0.105262	0.0295099	0.739753	AT1G12740	AT1G19630	CYP87A2	CYP722A1
0.105227	0.0295649	0.740111	AT1G69935	AT5G40850	SHW1	UPM1
0.105206	0.0295976	0.740324	AT3G50685	AT5G66900	AT3G50685	NRG1.1
0.105182	0.029635	0.740567	AT1G14000	AT1G78300	VIK	GRF2
0.105154	0.0296776	0.740842	AT2G01950	AT3G57180	BRL2	BPG2
0.105137	0.0297056	0.741023	AT4G03080	AT4G27700	BSL1	AT4G27700
-0.105116	0.0297375	0.741229	AT5G11630	AT5G66900	NOXY2	NRG1.1
0.105099	0.0297643	0.741402	AT1G06390	AT2G47930	GSK1	AGP26
0.105051	0.0298392	0.741884	AT1G69740	AT4G03080	HEMB1	BSL1
-0.104944	0.0300081	0.742963	AT5G16030	AT5G20630	AT5G16030	GER3
0.104927	0.0300351	0.743134	AT4G39400	AT5G46570	BRI1	BSK2
0.104909	0.0300634	0.743314	AT4G38360	AT5G56860	LAZ1	GNC
0.104907	0.0300654	0.743327	AT1G02100	AT5G14220	SBI1	HEMG2
0.104897	0.0300818	0.743431	AT1G12740	AT4G15300	CYP87A2	CYP702A2
0.104891	0.030091	0.743489	AT3G03710	AT4G31390	RIF10	ACDO1
0.104886	0.0300984	0.743536	AT1G01740	AT3G57180	BSK4	BPG2
-0.104862	0.0301363	0.743776	AT2G26540	AT5G11630	HEMD	NOXY2
-0.104852	0.030153	0.743882	AT1G30380	AT2G42810	PSAK	PP5
-0.104833	0.030183	0.744071	AT1G20650	AT2G13790	ASG5	SERK4
-0.104714	0.0303715	0.745255	AT4G15300	AT4G15400	CYP702A2	BIA1
0.104685	0.0304177	0.745543	AT1G77490	AT2G06520	TAPX	PSBX
0.104604	0.0305479	0.746352	AT1G31330	AT2G35260	PSAF	AT2G35260
0.104584	0.0305787	0.746543	AT2G20570	AT4G12800	GLK1	PSAL
-0.104574	0.0305955	0.746648	AT2G31400	AT5G14220	GUN1	HEMG2
-0.104512	0.030694	0.747255	AT4G29590	AT5G05690	AT4G29590	CPD
-0.104502	0.0307108	0.747358	AT1G65670	AT3G30290	CYP702A1	CYP702A8
-0.104479	0.0307482	0.747588	AT1G22300	AT2G38050	GRF10	DET2
-0.104416	0.0308485	0.748202	AT3G51820	AT4G12810	G4	KIB1
0.104394	0.0308851	0.748425	AT4G35230	AT5G16030	BSK1	AT5G16030
0.104387	0.0308956	0.74849	AT1G58290	AT4G33660	HEMA1	AthCYSTM11
0.104386	0.0308975	0.748501	AT1G58290	AT1G76650	HEMA1	CML38
-0.10437	0.0309235	0.748659	AT1G03130	AT3G63310	PSAD-2	BIL4
0.104353	0.0309512	0.748827	AT3G19830	AT4G31920	NTMC2T5.2	RR10
-0.104279	0.0310704	0.74955	AT3G22840	AT4G17560	ELIP1	AT4G17560
0.104247	0.0311223	0.749863	AT1G72610	AT5G16440	GER1	IPP1
-0.104206	0.0311889	0.750264	AT2G31250	AT4G25080	HEMA3	CHLM
-0.104202	0.0311963	0.750308	AT2G46400	AT4G33430	WRKY46	BAK1
0.104168	0.0312509	0.750636	AT2G40400	AT5G11630	BPG3	NOXY2
0.104098	0.0313665	0.751326	AT2G17090	AT3G26940	SSP	CDG1
-0.104039	0.0314628	0.751899	AT1G14000	AT5G16440	VIK	IPP1
0.103962	0.0315894	0.752647	AT1G18360	AT1G78600	MAGL2	LZF1
-0.103929	0.0316436	0.752966	AT2G15050	AT4G17600	LTP	LIL3:1
-0.103915	0.0316669	0.753103	AT2G31400	AT4G39070	GUN1	BZS1
0.103889	0.0317085	0.753347	AT2G35260	AT4G03080	AT2G35260	BSL1
0.103833	0.0318016	0.753891	AT1G13460	AT3G05800	AT1G13460	AIF1
-0.103792	0.03187	0.75429	AT1G18460	AT5G18660	alpha/beta-hydrolase	PCB2
-0.103784	0.0318833	0.754367	AT2G42080	AT5G18660	BIL2	PCB2
-0.103716	0.0319964	0.755022	AT3G51820	AT5G08130	G4	BIM1
0.103692	0.0320364	0.755253	AT2G26540	AT5G35210	HEMD	PTM
-0.103671	0.0320711	0.755453	AT3G23080	AT4G29590	AT3G23080	AT4G29590
0.103659	0.0320916	0.755571	AT2G34170	AT4G30610	AT2G34170	BRS1
0.103619	0.0321579	0.755952	AT3G14930	AT4G27440	HEME1	PORB
0.103614	0.0321663	0.756	AT1G18460	AT3G19830	alpha/beta-hydrolase	NTMC2T5.2
-0.103606	0.03218	0.756079	AT4G15393	AT4G30410	CYP702A5	IBL1
-0.10357	0.0322401	0.756423	AT1G48270	AT3G50750	GCR1	BEH1
0.103553	0.0322686	0.756586	AT4G25080	AT5G44190	CHLM	GLK2
0.10354	0.0322894	0.756704	AT1G20780	AT1G78300	SAUL1	GRF2
-0.103497	0.0323618	0.757117	AT3G09150	AT5G44190	HY2	GLK2
-0.103457	0.0324303	0.757506	AT1G63500	AT5G19940	BSK7	AT5G19940
0.103453	0.0324368	0.757542	AT1G69740	AT3G02780	HEMB1	IPP2
0.103432	0.0324709	0.757735	AT3G57180	AT4G20310	BPG2	S2P
-0.103414	0.0325015	0.757908	AT4G36380	AT5G54190	ROT3	PORA
-0.103413	0.0325044	0.757924	AT5G16030	AT5G47110	AT5G16030	LIL3:2
0.103409	0.0325104	0.757958	AT2G31250	AT3G61460	HEMA3	BRH1
0.103382	0.032556	0.758216	AT1G20650	AT3G14110	ASG5	FLU
0.103354	0.0326034	0.758482	AT2G32440	AT3G14660	KAO2	CYP72A13
-0.103334	0.0326374	0.758673	AT5G38970	AT5G44190	BR6OX1	GLK2
-0.10332	0.03266	0.7588	AT2G46400	AT5G63570	WRKY46	GSA1
0.103298	0.0326989	0.759017	AT4G15400	AT5G54190	BIA1	PORA
-0.103293	0.0327062	0.759058	AT1G48270	AT3G59400	GCR1	GUN4
-0.103221	0.032829	0.759743	AT2G20180	AT3G22690	PIL5	YS1
-0.103153	0.0329448	0.760385	AT1G78300	AT5G16030	GRF2	AT5G16030
0.103133	0.0329786	0.760572	AT3G09150	AT4G20310	HY2	S2P
0.103113	0.0330133	0.760763	AT1G44446	AT1G66130	CH1	AT1G66130
0.103098	0.033038	0.760899	AT5G18660	AT5G40850	PCB2	UPM1
0.103086	0.0330591	0.761015	AT2G40490	AT5G45930	HEME2	CHLI2
-0.103047	0.0331261	0.761384	AT1G69935	AT1G76650	SHW1	CML38
0.103043	0.0331324	0.761418	AT1G50990	AT3G22690	BSK11	YS1
-0.103039	0.0331394	0.761456	AT1G03130	AT4G30410	PSAD-2	IBL1
0.103026	0.0331613	0.761576	AT1G34210	AT5G47110	SERK2	LIL3:2
-0.102988	0.033228	0.761941	AT2G35260	AT4G27430	AT2G35260	CIP7
0.102966	0.0332657	0.762147	AT2G20570	AT2G24010	GLK1	scpl23
-0.10294	0.0333103	0.762389	AT1G02100	AT3G56940	SBI1	CRD1
-0.102934	0.0333201	0.762443	AT2G23070	AT5G63570	CKA4	GSA1
-0.10293	0.0333266	0.762478	AT4G03080	AT5G58250	BSL1	EMB3143
0.102924	0.0333375	0.762537	AT2G46400	AT5G66900	WRKY46	NRG1.1
0.102916	0.0333515	0.762613	AT4G36380	AT5G38970	ROT3	BR6OX1
0.10287	0.0334308	0.763043	AT3G63310	AT4G19000	BIL4	IWS2
-0.102849	0.0334669	0.763238	AT4G38360	AT5G59010	LAZ1	BSK5
-0.102827	0.0335053	0.763445	AT3G22690	AT5G65430	YS1	GRF8
-0.102777	0.0335918	0.76391	AT2G35260	AT2G42080	AT2G35260	BIL2
0.102691	0.033741	0.764709	AT3G05800	AT4G33430	AIF1	BAK1
0.102684	0.0337539	0.764778	AT2G17090	AT2G40400	SSP	BPG3
-0.10268	0.0337603	0.764812	AT2G24000	AT4G35230	scpl22	BSK1
-0.102677	0.0337657	0.764841	AT4G38360	AT5G38970	LAZ1	BR6OX1
0.102676	0.0337679	0.764852	AT3G23080	AT3G50685	AT3G23080	AT3G50685
-0.102674	0.0337705	0.764866	AT2G26670	AT5G62170	TED4	TRM25
0.10266	0.0337951	0.764997	AT1G13460	AT3G27160	AT1G13460	GHS1
0.102618	0.0338687	0.765388	AT1G14000	AT1G18460	VIK	alpha/beta-hydrolase
-0.102585	0.0339264	0.765693	AT2G46400	AT3G19830	WRKY46	NTMC2T5.2
0.10254	0.0340042	0.766104	AT1G03445	AT1G75080	BSU1	BZR1
0.10254	0.0340044	0.766105	AT3G13730	AT4G19000	CYP90D1	IWS2
0.102539	0.0340072	0.76612	AT1G02100	AT4G14690	SBI1	ELIP2
0.102534	0.0340155	0.766164	AT5G02800	AT5G47110	CDL1	LIL3:2
0.102527	0.0340278	0.766228	AT3G50685	AT4G35230	AT3G50685	BSK1
0.102519	0.0340418	0.766302	AT2G42810	AT3G30180	PP5	BR6OX2
-0.102498	0.0340779	0.766492	AT2G31250	AT3G16857	HEMA3	RR1
0.102451	0.0341605	0.766925	AT2G40490	AT4G18480	HEME2	CHLI1
0.102416	0.0342232	0.767252	AT1G18460	AT3G56940	alpha/beta-hydrolase	CRD1
0.102388	0.0342713	0.767503	AT1G63970	AT3G16140	ISPF	PSAH-1
0.10232	0.0343928	0.768134	AT1G06390	AT2G24010	GSK1	scpl23
-0.102288	0.0344494	0.768427	AT1G03445	AT5G58220	BSU1	TTL
0.102287	0.0344509	0.768434	AT1G31330	AT3G16520	PSAF	UGT88A1
-0.102191	0.0346216	0.769313	AT3G57180	AT5G08130	BPG2	BIM1
0.102174	0.0346523	0.76947	AT1G48270	AT5G50920	GCR1	CLPC1
-0.10217	0.0346589	0.769504	AT2G44760	AT4G02920	AT2G44760	AT4G02920
-0.10214	0.034712	0.769775	AT3G48730	AT5G35210	GSA2	PTM
0.102128	0.0347334	0.769885	AT3G09150	AT5G16030	HY2	AT5G16030
-0.102107	0.0347708	0.770075	AT1G50990	AT5G45930	BSK11	CHLI2
-0.102093	0.0347963	0.770205	AT2G31250	AT4G02920	HEMA3	AT4G02920
0.102089	0.0348032	0.77024	AT4G33430	AT5G63570	BAK1	GSA1
0.102056	0.0348623	0.77054	AT4G18890	AT4G36380	BEH3	ROT3
-0.101977	0.0350039	0.771256	AT4G36380	AT5G35210	ROT3	PTM
-0.10196	0.0350343	0.771409	AT1G69935	AT3G46290	SHW1	HERK1
-0.101929	0.0350899	0.771689	AT3G61460	AT5G35210	BRH1	PTM
-0.101913	0.0351197	0.771838	AT2G32440	AT5G63570	KAO2	GSA1
0.101909	0.0351271	0.771875	AT2G44080	AT4G00710	ARL	BSK3
-0.101898	0.0351461	0.771971	AT1G69935	AT3G26940	SHW1	CDG1
-0.101896	0.0351495	0.771988	AT1G71830	AT5G41260	SERK1	BSK8
0.101889	0.0351623	0.772052	AT3G30290	AT4G36380	CYP702A8	ROT3
-0.101882	0.0351756	0.772118	AT3G56400	AT4G28720	WRKY70	YUC8
0.101877	0.0351832	0.772156	AT3G23080	AT5G11630	AT3G23080	NOXY2
0.101864	0.0352078	0.772279	AT1G44318	AT5G62170	hemb2	TRM25
0.101854	0.0352251	0.772365	AT1G32130	AT5G19940	IWS1	AT5G19940
0.101852	0.0352298	0.772389	AT3G50660	AT5G08130	DWF4	BIM1
0.101835	0.0352604	0.772542	AT1G29420	AT2G35260	SAUR61	AT2G35260
-0.101816	0.0352943	0.77271	AT4G12810	AT4G28720	KIB1	YUC8
0.101786	0.0353485	0.77298	AT1G19630	AT4G38740	CYP722A1	ROC1
0.101776	0.0353672	0.773073	AT1G55940	AT1G63970	CYP708A1	ISPF
0.101739	0.0354337	0.773402	AT3G45880	AT4G15400	JMJ32	BIA1
0.101622	0.035647	0.774452	AT5G01060	AT5G47950	BSK10	BIA2
0.101564	0.0357527	0.774969	AT1G18360	AT5G58220	MAGL2	TTL
-0.101495	0.0358791	0.775584	AT4G02920	AT5G10310	AT4G02920	AtEPFL1
-0.101481	0.0359052	0.77571	AT3G03820	AT3G16520	SAUR29	UGT88A1
0.101473	0.0359198	0.775781	AT1G05160	AT5G59010	CYP88A3	BSK5
0.10147	0.0359246	0.775804	AT1G10670	AT1G50990	ACLA-1	BSK11
-0.101435	0.035989	0.776116	AT1G29420	AT5G05690	SAUR61	CPD
-0.101408	0.0360395	0.776359	AT1G13460	AT3G03820	AT1G13460	SAUR29
0.1014	0.0360537	0.776427	AT1G22300	AT3G63310	GRF10	BIL4
0.10138	0.0360909	0.776607	AT4G20310	AT4G31390	S2P	ACDO1
-0.101364	0.0361203	0.776748	AT1G03130	AT4G25080	PSAD-2	CHLM
0.101361	0.0361246	0.776768	AT2G25180	AT4G30610	RR12	BRS1
-0.101305	0.036229	0.777268	AT5G02800	AT5G38970	CDL1	BR6OX1
0.101305	0.0362298	0.777272	AT2G41680	AT4G01690	NTRC	PPOX
-0.101284	0.0362682	0.777455	AT2G26710	AT2G42580	BAS1	TTL3
0.101284	0.0362682	0.777456	AT3G14660	AT3G46290	CYP72A13	HERK1
0.101281	0.0362741	0.777483	AT1G19350	AT4G18710	BES1	BIN2
0.101234	0.0363609	0.777897	AT1G69740	AT2G35260	HEMB1	AT2G35260
-0.101223	0.0363818	0.777996	AT1G30380	AT1G78600	PSAK	LZF1
0.101196	0.0364318	0.778233	AT3G48730	AT5G58250	GSA2	EMB3143
0.101175	0.0364704	0.778416	AT1G12740	AT1G73340	CYP87A2	ADTO1
0.101169	0.0364817	0.778469	AT3G21500	AT4G15560	DXPS1	CLA1
-0.101167	0.0364849	0.778484	AT1G75080	AT4G27440	BZR1	PORB
-0.101166	0.0364872	0.778495	AT1G44318	AT2G27210	hemb2	BSL3
-0.101097	0.0366155	0.7791	AT1G18360	AT1G18460	MAGL2	alpha/beta-hydrolase
0.101082	0.0366436	0.779232	AT4G39400	AT5G38970	BRI1	BR6OX1
0.100976	0.0368418	0.780159	AT1G08520	AT3G14110	ALB1	FLU
-0.100868	0.0370443	0.781097	AT3G22690	AT4G35230	YS1	BSK1
-0.100845	0.0370878	0.781298	AT2G35260	AT3G44970	AT2G35260	AT3G44970
-0.100839	0.0370988	0.781349	AT4G18890	AT5G08130	BEH3	BIM1
-0.100807	0.0371601	0.78163	AT1G02100	AT1G78490	SBI1	CYP708A3
-0.100785	0.0372012	0.781819	AT1G18460	AT2G44760	alpha/beta-hydrolase	AT2G44760
-0.100772	0.0372267	0.781936	AT3G13730	AT4G01690	CYP90D1	PPOX
-0.100766	0.0372374	0.781985	AT3G21650	AT4G18480	AT3G21650	CHLI1
0.100714	0.0373365	0.782438	AT1G18360	AT3G56400	MAGL2	WRKY70
-0.100711	0.0373425	0.782465	AT1G02100	AT3G14110	SBI1	FLU
0.100696	0.0373705	0.782593	AT3G05800	AT3G20810	AIF1	JMJD5
0.10065	0.0374585	0.782993	AT1G08520	AT2G38210	ALB1	PDX1L4
0.100597	0.0375592	0.783448	AT3G16140	AT3G61460	PSAH-1	BRH1
0.100575	0.0376008	0.783636	AT1G66130	AT3G56940	AT1G66130	CRD1
-0.10053	0.0376875	0.784026	AT2G20180	AT4G18890	PIL5	BEH3
0.100526	0.0376949	0.78406	AT3G63310	AT5G08280	BIL4	HEMC
-0.100519	0.0377071	0.784114	AT1G78600	AT5G56860	LZF1	GNC
0.100502	0.0377408	0.784266	AT1G48270	AT2G31400	GCR1	GUN1
-0.100494	0.0377553	0.784331	AT2G24010	AT4G36380	scpl23	ROT3
0.100467	0.0378079	0.784566	AT3G59400	AT5G56860	GUN4	GNC
0.100453	0.0378339	0.784682	AT1G20780	AT2G44080	SAUL1	ARL
0.100438	0.037863	0.784812	AT1G55940	AT2G41680	CYP708A1	NTRC
-0.100427	0.0378844	0.784907	AT3G48730	AT4G18710	GSA2	BIN2
0.100416	0.0379059	0.785003	AT3G59400	AT5G14400	GUN4	CYP724A1
-0.100385	0.0379654	0.785268	AT1G29420	AT3G51820	SAUR61	G4
0.100374	0.0379858	0.785359	AT3G48730	AT4G31920	GSA2	RR10
-0.100362	0.0380091	0.785462	AT3G20810	AT3G50750	JMJD5	BEH1
0.100362	0.0380098	0.785465	AT2G41680	AT5G14220	NTRC	HEMG2
0.100347	0.0380378	0.785589	AT3G03730	AT5G56860	KIB4	GNC
-0.100294	0.0381399	0.78604	AT1G78490	AT3G50660	CYP708A3	DWF4
-0.100287	0.0381546	0.786105	AT3G03710	AT3G14660	RIF10	CYP72A13
-0.100271	0.038185	0.786239	AT2G15050	AT3G51820	LTP	G4
-0.100267	0.0381931	0.786274	AT2G25180	AT3G20810	RR12	JMJD5
-0.100261	0.0382044	0.786324	AT2G30980	AT3G22690	SKdZeta	YS1
-0.100212	0.0382998	0.786743	AT1G18460	AT1G30380	alpha/beta-hydrolase	PSAK
0.100206	0.0383114	0.786793	AT2G30980	AT4G03205	SKdZeta	hemf2
0.100177	0.038368	0.787041	AT1G01500	AT1G20650	AT1G01500	ASG5
0.100157	0.0384069	0.787211	AT1G50030	AT4G39400	TOR	BRI1
-0.100146	0.0384282	0.787304	AT2G44080	AT3G19830	ARL	NTMC2T5.2
-0.100143	0.0384328	0.787324	AT2G40400	AT3G21650	BPG3	AT3G21650
0.100132	0.038455	0.787421	AT1G65670	AT5G47950	CYP702A1	BIA2
0.100129	0.0384598	0.787442	AT1G31330	AT5G58250	PSAF	EMB3143
-0.100114	0.0384896	0.787571	AT1G10670	AT4G18890	ACLA-1	BEH3
0.100046	0.0386215	0.788143	AT1G69740	AT1G71830	HEMB1	SERK1
0.100041	0.0386324	0.78819	AT1G50990	AT4G33430	BSK11	BAK1
0.0999957	0.0387207	0.788571	AT3G14660	AT5G16440	CYP72A13	IPP1
-0.0999618	0.0387871	0.788856	AT2G26670	AT3G26940	TED4	CDG1
-0.0999386	0.0388325	0.789051	AT3G19830	AT4G17600	NTMC2T5.2	LIL3:1
0.0999162	0.0388766	0.78924	AT1G08420	AT3G63310	BSL2	BIL4
0.0999028	0.0389028	0.789352	AT1G13460	AT1G18460	AT1G13460	alpha/beta-hydrolase
0.0998938	0.0389206	0.789428	AT1G69935	AT4G17600	SHW1	LIL3:1
-0.0998923	0.0389235	0.789441	AT1G78300	AT3G50660	GRF2	DWF4
-0.0998283	0.0390496	0.789978	AT1G71830	AT5G14220	SERK1	HEMG2
-0.0998089	0.0390877	0.790139	AT3G19830	AT4G15560	NTMC2T5.2	CLA1
-0.0997919	0.0391212	0.790282	AT1G08420	AT1G78490	BSL2	CYP708A3
-0.0997908	0.0391235	0.790291	AT1G48270	AT2G40750	GCR1	WRKY54
-0.099768	0.0391686	0.790482	AT4G27700	AT5G05690	AT4G27700	CPD
0.0997577	0.0391889	0.790568	AT3G46290	AT4G12980	HERK1	AT4G12980
0.099694	0.039315	0.791099	AT1G14000	AT4G31920	VIK	RR10
-0.0996482	0.039406	0.791481	AT3G44970	AT3G48730	AT3G44970	GSA2
-0.0996475	0.0394074	0.791487	AT1G65670	AT4G18890	CYP702A1	BEH3
-0.0995878	0.039526	0.791982	AT1G18360	AT1G32130	MAGL2	IWS1
0.0995551	0.0395911	0.792253	AT1G35160	AT3G61460	GF14 PHI	BRH1
-0.0995443	0.0396127	0.792343	AT4G36380	AT5G20630	ROT3	GER3
-0.0995213	0.0396587	0.792534	AT2G38210	AT3G16520	PDX1L4	UGT88A1
-0.0995003	0.0397006	0.792708	AT1G19630	AT4G26150	CYP722A1	CGA1
0.0994839	0.0397334	0.792843	AT3G16857	AT5G47110	RR1	LIL3:2
0.0994607	0.0397799	0.793035	AT2G23070	AT4G29590	CKA4	AT4G29590
-0.099393	0.0399157	0.793594	AT2G41680	AT5G58220	NTRC	TTL
0.0993762	0.0399495	0.793733	AT2G06520	AT3G16140	PSBX	PSAH-1
-0.0993709	0.0399601	0.793776	AT1G69935	AT4G27700	SHW1	AT4G27700
0.099352	0.0399981	0.793932	AT2G30980	AT2G42580	SKdZeta	TTL3
-0.0993466	0.040009	0.793976	AT1G01740	AT3G30180	BSK4	BR6OX2
-0.0993403	0.0400216	0.794028	AT5G19940	AT5G56860	AT5G19940	GNC
-0.0992566	0.0401904	0.794715	AT3G20810	AT3G21650	JMJD5	AT3G21650
0.099245	0.0402137	0.79481	AT3G14110	AT3G54030	FLU	BSK6
-0.0992392	0.0402255	0.794857	AT2G46400	AT5G46570	WRKY46	BSK2
0.0992383	0.0402274	0.794865	AT4G00710	AT5G56860	BSK3	GNC
-0.0991999	0.0403049	0.795179	AT4G03080	AT4G18890	BSL1	BEH3
0.0991911	0.0403228	0.795251	AT1G19630	AT2G34170	CYP722A1	AT2G34170
0.0991466	0.040413	0.795615	AT1G74470	AT1G78490	AT1G74470	CYP708A3
-0.099146	0.0404142	0.79562	AT1G32130	AT2G25180	IWS1	RR12
-0.0991454	0.0404155	0.795625	AT1G32130	AT4G14690	IWS1	ELIP2
0.0991122	0.0404829	0.795896	AT1G03445	AT1G03475	BSU1	LIN2
-0.0990525	0.0406043	0.796382	AT1G13460	AT3G16857	AT1G13460	RR1
0.0990507	0.040608	0.796397	AT5G11630	AT5G59010	NOXY2	BSK5
-0.0990171	0.0406765	0.79667	AT4G31390	AT5G05690	ACDO1	CPD
0.0990068	0.0406976	0.796753	AT1G69935	AT1G77220	SHW1	LAZ1H1
-0.0989949	0.0407218	0.79685	AT3G23080	AT4G39070	AT3G23080	BZS1
-0.0989902	0.0407315	0.796888	AT1G50030	AT2G32440	TOR	KAO2
-0.0989729	0.0407668	0.797029	AT2G42080	AT3G44970	BIL2	AT3G44970
0.0989566	0.0408002	0.797161	AT1G19350	AT1G23750	BES1	AT1G23750
0.0989485	0.0408168	0.797227	AT1G63970	AT5G58220	ISPF	TTL
0.098932	0.0408505	0.79736	AT1G72610	AT2G41680	GER1	NTRC
-0.0989105	0.0408946	0.797535	AT3G16857	AT4G27440	RR1	PORB
-0.0988971	0.040922	0.797643	AT2G15050	AT3G22690	LTP	YS1
-0.0988743	0.0409687	0.797827	AT1G22300	AT2G26540	GRF10	HEMD
0.0988512	0.0410163	0.798014	AT4G18890	AT5G47950	BEH3	BIA2
0.098823	0.0410742	0.798241	AT4G27440	AT5G54190	PORB	PORA
0.0988105	0.0410999	0.798342	AT1G72610	AT3G61460	GER1	BRH1
-0.0987896	0.0411429	0.79851	AT2G23070	AT4G27700	CKA4	AT4G27700
-0.098772	0.0411791	0.798652	AT2G41680	AT3G14110	NTRC	FLU
0.0987516	0.0412213	0.798816	AT3G61460	AT4G18710	BRH1	BIN2
-0.0987186	0.0412896	0.799082	AT4G30410	AT5G38970	IBL1	BR6OX1
0.0986878	0.0413532	0.799329	AT3G22840	AT4G38740	ELIP1	ROC1
0.0986773	0.0413749	0.799414	AT4G02920	AT5G45930	AT4G02920	CHLI2
0.0986333	0.041466	0.799766	AT2G38050	AT4G27440	DET2	PORB
0.0986182	0.0414974	0.799887	AT1G50030	AT5G14220	TOR	HEMG2
0.0986046	0.0415257	0.799996	AT1G69935	AT5G10310	SHW1	AtEPFL1
-0.0986021	0.0415309	0.800016	AT1G01740	AT2G42080	BSK4	BIL2
-0.0985886	0.0415587	0.800123	AT2G35260	AT3G30290	AT2G35260	CYP702A8
0.0985519	0.0416351	0.800417	AT5G35210	AT5G38970	PTM	BR6OX1
-0.0985511	0.0416368	0.800423	AT1G75080	AT5G18660	BZR1	PCB2
-0.0985394	0.0416611	0.800517	AT1G06390	AT2G38050	GSK1	DET2
0.0985369	0.0416664	0.800537	AT1G20650	AT5G56860	ASG5	GNC
0.0984962	0.0417513	0.800862	AT1G69935	AT2G38210	SHW1	PDX1L4
0.0984547	0.0418378	0.801192	AT2G31400	AT3G59400	GUN1	GUN4
0.0984378	0.0418732	0.801326	AT1G77220	AT2G25180	LAZ1H1	RR12
-0.098427	0.0418957	0.801412	AT2G26710	AT3G03730	BAS1	KIB4
0.0984256	0.0418988	0.801423	AT3G12700	AT4G30610	NANA	BRS1
0.0984028	0.0419465	0.801604	AT3G21500	AT3G57180	DXPS1	BPG2
0.0984009	0.0419505	0.801619	AT1G77220	AT5G54380	LAZ1H1	THE1
0.0983987	0.041955	0.801637	AT2G31400	AT3G12700	GUN1	NANA
-0.0983751	0.0420044	0.801824	AT1G20650	AT2G40750	ASG5	WRKY54
0.0983632	0.0420295	0.801919	AT1G22300	AT1G32130	GRF10	IWS1
-0.0983343	0.04209	0.802147	AT1G03130	AT1G08420	PSAD-2	BSL2
-0.098328	0.0421033	0.802197	AT2G38210	AT5G54190	PDX1L4	PORA
0.0983136	0.0421335	0.802311	AT3G21650	AT5G47110	AT3G21650	LIL3:2
0.0982833	0.0421972	0.80255	AT5G10310	AT5G66900	AtEPFL1	NRG1.1
-0.0982711	0.0422229	0.802647	AT1G03445	AT4G31920	BSU1	RR10
0.0982629	0.0422402	0.802712	AT3G16140	AT5G58270	PSAH-1	ABCB25
-0.0982308	0.0423078	0.802965	AT2G35260	AT2G38050	AT2G35260	DET2
0.0982289	0.042312	0.802981	AT1G19630	AT4G12810	CYP722A1	KIB1
0.0982032	0.0423661	0.803183	AT4G12800	AT5G10450	PSAL	GRF6
-0.0981942	0.0423852	0.803254	AT1G76650	AT2G44760	CML38	AT2G44760
-0.0981641	0.0424487	0.80349	AT2G20570	AT2G26670	GLK1	TED4
-0.0981632	0.0424506	0.803498	AT2G06520	AT5G35210	PSBX	PTM
0.0981599	0.0424576	0.803524	AT1G71830	AT4G08950	SERK1	EXO
-0.0981508	0.0424769	0.803595	AT4G27440	AT4G31920	PORB	RR10
0.0981156	0.0425515	0.803872	AT1G44318	AT4G20310	hemb2	S2P
0.0981014	0.0425816	0.803984	AT2G17170	AT3G46290	AT2G17170	HERK1
-0.0980645	0.04266	0.804273	AT2G47930	AT5G08130	AGP26	BIM1
-0.09806	0.0426695	0.804308	AT3G22840	AT5G40850	ELIP1	UPM1
0.0980493	0.0426922	0.804392	AT3G16857	AT5G58220	RR1	TTL
0.0980343	0.042724	0.804509	AT4G15310	AT4G35230	CYP702A3	BSK1
0.098019	0.0427567	0.80463	AT3G03820	AT5G62170	SAUR29	TRM25
-0.0980161	0.0427628	0.804652	AT1G01500	AT1G63500	AT1G01500	BSK7
0.0980157	0.0427637	0.804655	AT3G22690	AT3G50685	YS1	AT3G50685
-0.0979978	0.0428019	0.804795	AT2G40400	AT5G62170	BPG3	TRM25
-0.0979306	0.042945	0.805319	AT4G27430	AT5G11630	CIP7	NOXY2
0.0979293	0.0429479	0.80533	AT2G25180	AT3G16520	RR12	UGT88A1
-0.0978965	0.043018	0.805585	AT2G35260	AT5G46570	AT2G35260	BSK2
-0.0978752	0.0430635	0.805751	AT2G30980	AT3G22840	SKdZeta	ELIP1
0.0978517	0.0431139	0.805934	AT1G77490	AT3G16140	TAPX	PSAH-1
-0.097848	0.0431218	0.805962	AT3G16857	AT3G50685	RR1	AT3G50685
-0.0978221	0.0431774	0.806164	AT1G06390	AT3G21500	GSK1	DXPS1
0.0978184	0.0431853	0.806192	AT4G18890	AT4G35230	BEH3	BSK1
-0.0977836	0.04326	0.806462	AT4G15560	AT4G17600	CLA1	LIL3:1
0.0977818	0.0432639	0.806476	AT3G27160	AT4G25080	GHS1	CHLM
-0.0977738	0.0432811	0.806539	AT3G03730	AT4G30610	KIB4	BRS1
0.097759	0.043313	0.806654	AT2G38050	AT5G14220	DET2	HEMG2
-0.0977204	0.0433961	0.806952	AT3G21500	AT3G50660	DXPS1	DWF4
-0.0977143	0.0434093	0.807	AT1G74470	AT2G26540	AT1G74470	HEMD
0.0976681	0.0435088	0.807356	AT1G31330	AT1G72610	PSAF	GER1
-0.0976664	0.0435126	0.80737	AT4G19000	AT4G39400	IWS2	BRI1
-0.0976646	0.0435165	0.807383	AT1G06390	AT2G01950	GSK1	BRL2
0.097664	0.0435177	0.807388	AT1G05160	AT5G46570	CYP88A3	BSK2
0.0976493	0.0435495	0.807502	AT1G32130	AT4G03080	IWS1	BSL1
0.0976469	0.0435547	0.80752	AT1G08420	AT4G35230	BSL2	BSK1
0.0976171	0.0436191	0.807749	AT2G26670	AT3G21650	TED4	AT3G21650
-0.0975857	0.0436871	0.807991	AT1G31330	AT4G27430	PSAF	CIP7
0.0975058	0.0438606	0.808605	AT3G05800	AT5G08130	AIF1	BIM1
-0.0974986	0.0438763	0.808661	AT2G32440	AT5G19940	KAO2	AT5G19940
0.0974128	0.0440632	0.809318	AT3G45880	AT4G39400	JMJ32	BRI1
0.0973737	0.0441485	0.809616	AT1G67160	AT2G44760	KIB3	AT2G44760
0.0973344	0.0442346	0.809916	AT1G35160	AT3G03820	GF14 PHI	SAUR29
0.0973281	0.0442484	0.809964	AT2G31400	AT4G31390	GUN1	ACDO1
-0.0972984	0.0443134	0.81019	AT1G34210	AT3G50685	SERK2	AT3G50685
-0.0972963	0.0443181	0.810206	AT1G78700	AT5G46570	BEH4	BSK2
0.0972668	0.0443829	0.810431	AT1G18360	AT5G54190	MAGL2	PORA
0.097252	0.0444154	0.810543	AT1G03445	AT2G24000	BSU1	scpl22
-0.0972492	0.0444216	0.810565	AT1G72610	AT4G15560	GER1	CLA1
-0.0972403	0.0444411	0.810632	AT1G12740	AT4G26150	CYP87A2	CGA1
0.0972387	0.0444446	0.810644	AT2G38210	AT4G31390	PDX1L4	ACDO1
0.097197	0.0445363	0.81096	AT2G06520	AT4G12820	PSBX	KIB2
0.0971846	0.0445637	0.811055	AT1G20650	AT3G56400	ASG5	WRKY70
-0.09718	0.0445738	0.811089	AT1G50450	AT4G18890	AT1G50450	BEH3
0.0971276	0.0446895	0.811486	AT3G21500	AT5G14400	DXPS1	CYP724A1
0.0970688	0.0448194	0.81193	AT1G32130	AT1G74470	IWS1	AT1G74470
0.0970552	0.0448496	0.812033	AT1G01740	AT4G12980	BSK4	AT4G12980
-0.0970258	0.0449148	0.812254	AT1G20650	AT4G27700	ASG5	AT4G27700
0.0970242	0.0449184	0.812267	AT1G78300	AT2G20570	GRF2	GLK1
0.0970152	0.0449382	0.812334	AT2G31250	AT5G16440	HEMA3	IPP1
0.0969811	0.045014	0.812591	AT1G30380	AT2G38210	PSAK	PDX1L4
0.0969414	0.0451023	0.812889	AT1G02100	AT4G08950	SBI1	EXO
-0.0969368	0.0451126	0.812924	AT1G48270	AT3G19830	GCR1	NTMC2T5.2
0.0969354	0.0451157	0.812934	AT1G09940	AT5G16440	HEMA2	IPP1
0.0969131	0.0451653	0.813101	AT2G17090	AT3G30290	SSP	CYP702A8
0.0969112	0.0451696	0.813115	AT2G23070	AT5G56860	CKA4	GNC
0.096883	0.0452324	0.813327	AT2G42580	AT5G10450	TTL3	GRF6
-0.096868	0.0452659	0.813439	AT2G24010	AT4G20310	scpl23	S2P
-0.0968294	0.0453521	0.813727	AT1G34210	AT5G58270	SERK2	ABCB25
0.0968225	0.0453676	0.813779	AT2G31250	AT3G50660	HEMA3	DWF4
0.0968007	0.0454164	0.813942	AT1G48270	AT4G15393	GCR1	CYP702A5
0.0967973	0.0454241	0.813968	AT3G50660	AT5G65430	DWF4	GRF8
0.0967185	0.0456008	0.814555	AT1G32130	AT4G15396	IWS1	CYP702A6
0.0967046	0.045632	0.814658	AT1G50030	AT4G15560	TOR	CLA1
0.0966967	0.0456497	0.814717	AT3G14110	AT3G48730	FLU	GSA2
0.096676	0.0456962	0.81487	AT3G16857	AT5G10450	RR1	GRF6
0.0966615	0.045729	0.814979	AT1G31330	AT2G23070	PSAF	CKA4
0.0966511	0.0457523	0.815055	AT1G01740	AT1G78700	BSK4	BEH4
-0.0966132	0.0458378	0.815337	AT1G76650	AT4G26150	CML38	CGA1
0.0966085	0.0458485	0.815372	AT3G22690	AT4G36380	YS1	ROT3
-0.0965004	0.0460929	0.816171	AT1G22300	AT5G11630	GRF10	NOXY2
-0.0964745	0.0461516	0.816362	AT1G08520	AT3G50685	ALB1	AT3G50685
-0.0964277	0.0462579	0.816706	AT1G69740	AT2G15050	HEMB1	LTP
0.0964147	0.0462875	0.816802	AT4G30410	AT5G08130	IBL1	BIM1
-0.0963986	0.0463243	0.816921	AT2G20180	AT5G20630	PIL5	GER3
0.0963691	0.0463914	0.817137	AT4G15560	AT5G44190	CLA1	GLK2
-0.0963648	0.0464011	0.817169	AT1G08420	AT2G32440	BSL2	KAO2
0.0963266	0.0464882	0.817449	AT1G34210	AT3G63310	SERK2	BIL4
0.0962098	0.0467556	0.818303	AT3G30290	AT4G38360	CYP702A8	LAZ1
-0.0961976	0.0467837	0.818392	AT2G38050	AT3G09150	DET2	HY2
0.0961612	0.0468673	0.818657	AT2G34170	AT5G10310	AT2G34170	AtEPFL1
-0.096161	0.0468678	0.818659	AT3G51820	AT4G38740	G4	ROC1
0.0960464	0.0471318	0.819492	AT4G25080	AT5G19940	CHLM	AT5G19940
0.0960393	0.0471483	0.819543	AT1G18460	AT2G38210	alpha/beta-hydrolase	PDX1L4
0.0960356	0.0471568	0.81957	AT3G50750	AT5G44190	BEH1	GLK2
-0.0960146	0.0472053	0.819722	AT1G71830	AT2G20570	SERK1	GLK1
-0.0959817	0.0472815	0.81996	AT2G26710	AT5G58250	BAS1	EMB3143
-0.0959741	0.047299	0.820015	AT1G01500	AT1G14000	AT1G01500	VIK
-0.0959197	0.0474251	0.820407	AT3G16520	AT5G63570	UGT88A1	GSA1
0.095903	0.0474639	0.820528	AT5G08130	AT5G50920	BIM1	CLPC1
-0.095901	0.0474686	0.820542	AT2G23070	AT2G32440	CKA4	KAO2
-0.0957911	0.0477246	0.821333	AT4G30410	AT5G58220	IBL1	TTL
-0.0957833	0.0477428	0.821389	AT1G29420	AT4G25080	SAUR61	CHLM
0.0957324	0.0478617	0.821754	AT3G50750	AT5G08130	BEH1	BIM1
0.0957159	0.0479002	0.821871	AT1G23750	AT3G14930	AT1G23750	HEME1
0.0956921	0.0479561	0.822042	AT1G50990	AT3G48730	BSK11	GSA2
0.0956776	0.0479901	0.822145	AT4G15300	AT5G02800	CYP702A2	CDL1
0.0956583	0.0480354	0.822284	AT1G78300	AT2G42080	GRF2	BIL2
0.0956367	0.048086	0.822437	AT3G50660	AT5G47110	DWF4	LIL3:2
-0.095635	0.0480901	0.82245	AT1G02100	AT5G02800	SBI1	CDL1
-0.0956075	0.0481546	0.822645	AT2G06520	AT3G61460	PSBX	BRH1
0.0955915	0.0481922	0.822759	AT2G20570	AT3G09150	GLK1	HY2
0.0955245	0.0483502	0.823236	AT1G03130	AT4G12800	PSAD-2	PSAL
0.0955219	0.0483562	0.823254	AT3G05800	AT4G12800	AIF1	PSAL
0.0955203	0.04836	0.823266	AT2G24000	AT3G03730	scpl22	KIB4
0.0955033	0.0484003	0.823387	AT4G15393	AT5G47950	CYP702A5	BIA2
-0.0954753	0.0484663	0.823585	AT3G13730	AT3G54030	CYP90D1	BSK6
0.0954375	0.0485559	0.823853	AT2G32440	AT4G29590	KAO2	AT4G29590
0.0954312	0.0485707	0.823897	AT3G50685	AT4G17560	AT3G50685	AT4G17560
-0.0953906	0.0486671	0.824185	AT1G01500	AT4G33660	AT1G01500	AthCYSTM11
0.0953886	0.0486717	0.824199	AT4G12800	AT5G19940	PSAL	AT5G19940
0.0953879	0.0486733	0.824203	AT3G46290	AT4G33430	HERK1	BAK1
-0.0953634	0.0487316	0.824377	AT1G72610	AT1G78490	GER1	CYP708A3
-0.0953347	0.0487998	0.824579	AT1G78490	AT3G14110	CYP708A3	FLU
0.0953154	0.0488457	0.824715	AT4G39070	AT5G58220	BZS1	TTL
0.0952748	0.0489425	0.825001	AT4G18480	AT5G18660	CHLI1	PCB2
0.0952604	0.0489768	0.825102	AT3G19830	AT5G58220	NTMC2T5.2	TTL
0.0952414	0.0490222	0.825236	AT1G18360	AT1G77220	MAGL2	LAZ1H1
0.0951642	0.0492067	0.825777	AT2G31250	AT3G05800	HEMA3	AIF1
0.095146	0.0492501	0.825904	AT1G78700	AT4G39400	BEH4	BRI1
-0.0951377	0.0492702	0.825962	AT1G18360	AT4G39070	MAGL2	BZS1
0.0951348	0.0492771	0.825982	AT1G03445	AT1G19630	BSU1	CYP722A1
-0.0951315	0.0492849	0.826005	AT3G03730	AT5G54190	KIB4	PORA
0.0950877	0.0493902	0.826312	AT2G26670	AT5G48000	TED4	CYP708A2
0.0950735	0.0494242	0.82641	AT3G14110	AT3G30290	FLU	CYP702A8
-0.0950669	0.0494401	0.826457	AT1G77220	AT2G40750	LAZ1H1	WRKY54
-0.0950594	0.0494581	0.826509	AT4G08950	AT5G08130	EXO	BIM1
0.0950552	0.0494683	0.826538	AT3G50660	AT5G08280	DWF4	HEMC
0.0950513	0.0494777	0.826566	AT1G03475	AT5G59010	LIN2	BSK5
-0.0950455	0.0494915	0.826606	AT3G30180	AT5G45930	BR6OX2	CHLI2
0.0950149	0.0495652	0.826819	AT3G44970	AT5G08130	AT3G44970	BIM1
0.0949709	0.0496713	0.827125	AT3G22840	AT5G20630	ELIP1	GER3
0.0949674	0.0496797	0.827149	AT1G03630	AT5G11630	POR C	NOXY2
-0.0949493	0.0497234	0.827275	AT3G54030	AT4G38740	BSK6	ROC1
-0.0949159	0.0498041	0.827506	AT3G21650	AT4G15393	AT3G21650	CYP702A5
-0.0949075	0.0498246	0.827565	AT3G16140	AT4G17600	PSAH-1	LIL3:1
0.0948978	0.049848	0.827632	AT3G45880	AT4G15393	JMJ32	CYP702A5
0.0948866	0.0498752	0.82771	AT4G35230	AT5G02800	BSK1	CDL1
-0.0948569	0.0499471	0.827915	AT3G54030	AT5G16030	BSK6	AT5G16030
-0.094853	0.0499566	0.827942	AT2G32440	AT3G16520	KAO2	UGT88A1

## Sheet: Table S6
Partial correlation	pval	qval	node1 TAIR id	node2 TAIR id	node1 Symbol	node2 Symbol
0.428218	2.22045e-16	2.45938e-12	AT4G15300	AT4G15310	CYP702A2	CYP702A3
0.345023	2.22045e-16	2.45938e-12	AT2G40750	AT3G56400	WRKY54	WRKY70
0.248099	4.87016e-09	3.59614e-05	AT1G50030	AT5G35210	TOR	PTM
-0.236096	2.69859e-08	0.000149449	AT2G24000	AT2G38050	scpl22	DET2
0.228033	8.10352e-08	0.00035902	AT1G13460	AT4G15400	AT1G13460	BIA1
0.222398	1.70646e-07	0.000630028	AT5G47950	AT5G48000	BIA2	CYP708A2
0.213197	5.522e-07	0.00159377	AT4G08950	AT5G54380	EXO	THE1
-0.210459	7.75535e-07	0.0019848	AT1G19350	AT1G55940	BES1	CYP708A1
0.206521	1.25406e-06	0.00258263	AT3G20810	AT5G20630	JMJD5	GER3
0.206342	1.28157e-06	0.00260998	AT4G15396	AT5G48000	CYP702A6	CYP708A2
0.206163	1.30952e-06	0.00263715	AT1G09940	AT2G46400	HEMA2	WRKY46
0.203063	1.89812e-06	0.00319959	AT4G03205	AT5G14220	hemf2	HEMG2
-0.202191	2.10476e-06	0.00335593	AT3G03730	AT3G50660	KIB4	DWF4
0.201238	2.35519e-06	0.00352412	AT4G28720	AT4G39400	YUC8	BRI1
0.201047	2.40895e-06	0.00355755	AT4G15393	AT4G15400	CYP702A5	BIA1
0.194246	5.28852e-06	0.00652291	AT1G20780	AT1G63500	SAUL1	BSK7
0.193439	5.79489e-06	0.00694615	AT1G65670	AT4G31920	CYP702A1	RR10
-0.193202	5.95251e-06	0.00707307	AT3G30290	AT4G20310	CYP702A8	S2P
0.192588	6.37955e-06	0.00740611	AT1G03445	AT3G21500	BSU1	DXPS1
0.190326	8.21922e-06	0.00868142	AT5G10450	AT5G65430	GRF6	GRF8
0.188276	1.03146e-05	0.00987996	AT1G01500	AT1G78600	AT1G01500	LZF1
0.188245	1.03496e-05	0.00989808	AT5G01060	AT5G58220	BSK10	TTL
0.18812	1.04927e-05	0.00997156	AT1G34210	AT2G30980	SERK2	SKdZeta
-0.187556	1.11641e-05	0.0103046	AT3G54030	AT5G40850	BSK6	UPM1
-0.185759	1.35856e-05	0.0116849	AT2G31250	AT5G16440	HEMA3	IPP1
-0.184201	1.6081e-05	0.0129234	AT3G16520	AT5G41260	UGT88A1	BSK8
0.183708	1.69587e-05	0.0133212	AT4G18710	AT4G33430	BIN2	BAK1
0.183184	1.79395e-05	0.0137451	AT1G03445	AT5G14400	BSU1	CYP724A1
0.183121	1.80609e-05	0.0137961	AT3G22840	AT4G14690	ELIP1	ELIP2
-0.180943	2.27785e-05	0.0163627	AT1G35160	AT1G67160	GF14 PHI	KIB3
0.180236	2.45469e-05	0.0172477	AT1G31330	AT1G58290	PSAF	HEMA1
0.179778	2.57611e-05	0.0178333	AT3G30180	AT4G28720	BR6OX2	YUC8
0.176818	3.50923e-05	0.022022	AT4G14690	AT4G39070	ELIP2	BZS1
0.176168	3.75353e-05	0.0229923	AT2G27210	AT5G35210	BSL3	PTM
0.175344	4.08592e-05	0.0242405	AT5G44190	AT5G56860	GLK2	GNC
0.174907	4.27317e-05	0.0249096	AT1G09940	AT1G76650	HEMA2	CML38
0.174479	4.46476e-05	0.0255706	AT2G17170	AT3G26940	AT2G17170	CDG1
-0.174393	4.50418e-05	0.0257037	AT3G12700	AT4G12820	NANA	KIB2
0.173668	4.84959e-05	0.0268306	AT1G02100	AT1G05160	SBI1	CYP88A3
-0.172475	5.47383e-05	0.0287018	AT1G44318	AT4G03205	hemb2	hemf2
-0.172377	5.52813e-05	0.0288554	AT1G63500	AT2G31250	BSK7	HEMA3
0.172156	5.65314e-05	0.0292037	AT1G34210	AT3G63310	SERK2	BIL4
-0.172097	5.68674e-05	0.0292961	AT3G21500	AT4G38740	DXPS1	ROC1
0.171492	6.04433e-05	0.0304306	AT1G29420	AT3G03820	SAUR61	SAUR29
0.170873	6.43191e-05	0.0316623	AT1G78600	AT2G38050	LZF1	DET2
-0.169296	7.52825e-05	0.0353946	AT5G16440	AT5G40850	IPP1	UPM1
0.168926	7.80914e-05	0.0362975	AT1G76650	AT2G46400	CML38	WRKY46
0.168064	8.50409e-05	0.0384454	AT5G40850	AT5G58270	UPM1	ABCB25
0.167133	9.32019e-05	0.0408223	AT2G42580	AT5G54380	TTL3	THE1
0.166634	9.78709e-05	0.0421168	AT3G03730	AT4G12810	KIB4	KIB1
0.166116	0.000102949	0.043474	AT1G13460	AT4G38360	AT1G13460	LAZ1
-0.165496	0.000109364	0.0451179	AT1G34210	AT5G02800	SERK2	CDL1
0.165332	0.00011111	0.0455524	AT2G15050	AT2G31250	LTP	HEMA3
-0.165035	0.000114367	0.0463483	AT3G13730	AT4G00710	CYP90D1	BSK3
0.164878	0.00011612	0.0467691	AT1G50030	AT2G27210	TOR	BSL3
0.163534	0.000132194	0.0508584	AT1G50030	AT4G03080	TOR	BSL1
0.163402	0.000133879	0.0512661	AT1G44318	AT2G24010	hemb2	scpl23
0.163315	0.000135005	0.0515362	AT1G08420	AT2G42080	BSL2	BIL2
-0.162045	0.000152447	0.0555173	AT1G77220	AT2G17170	LAZ1H1	AT2G17170
-0.162007	0.000152997	0.0556368	AT3G16520	AT5G11630	UGT88A1	NOXY2
0.161971	0.000153517	0.0557495	AT1G08420	AT2G30980	BSL2	SKdZeta
0.160926	0.000169529	0.0599814	AT1G01740	AT5G14220	BSK4	HEMG2
0.159828	0.000188037	0.0646097	AT1G65670	AT4G15400	CYP702A1	BIA1
0.159613	0.000191878	0.0655371	AT2G15050	AT4G15300	LTP	CYP702A2
0.159221	0.000199063	0.0672422	AT2G46400	AT3G56400	WRKY46	WRKY70
0.158999	0.000203252	0.0682191	AT1G50990	AT3G09150	BSK11	HY2
-0.157242	0.000239365	0.0761655	AT2G27210	AT4G29590	BSL3	AT4G29590
-0.156878	0.000247568	0.0778569	AT1G48270	AT3G19830	GCR1	NTMC2T5.2
0.156738	0.000250793	0.078511	AT1G08420	AT1G50030	BSL2	TOR
0.154926	0.00029619	0.0871239	AT4G14690	AT4G29590	ELIP2	AT4G29590
0.154817	0.000299166	0.0876522	AT1G14000	AT3G21500	VIK	DXPS1
-0.154676	0.000303038	0.0883335	AT1G77220	AT5G46570	LAZ1H1	BSK2
0.154459	0.000309088	0.0893842	AT1G65670	AT3G30290	CYP702A1	CYP702A8
-0.154097	0.000319433	0.091143	AT1G63970	AT2G25180	ISPF	RR12
0.153514	0.000336795	0.0939913	AT3G50685	AT4G15310	AT3G50685	CYP702A3
0.153346	0.000341946	0.0948126	AT1G03445	AT5G35210	BSU1	PTM
0.152726	0.000361636	0.0978564	AT1G75080	AT1G78700	BZR1	BEH4
0.152508	0.000368811	0.0989294	AT1G08420	AT5G14400	BSL2	CYP724A1
0.152491	0.00036939	0.0990151	AT3G03710	AT3G57180	RIF10	BPG2
0.152472	0.000370007	0.0991064	AT4G15396	AT4G15400	CYP702A6	BIA1
0.152398	0.000372469	0.0994693	AT1G69740	AT2G26540	HEMB1	HEMD
0.152369	0.000373458	0.0996144	AT1G50030	AT1G67160	TOR	KIB3
-0.151295	0.000411206	0.104907	AT1G06390	AT2G31400	GSK1	GUN1
0.150878	0.000426798	0.106961	AT4G15560	AT4G30610	CLA1	BRS1
-0.150574	0.000438511	0.108457	AT1G01740	AT4G15393	BSK4	CYP702A5
-0.150345	0.000447521	0.109581	AT1G18360	AT1G35160	MAGL2	GF14 PHI
0.150341	0.000447671	0.109599	AT4G30410	AT5G38970	IBL1	BR6OX1
-0.150119	0.000456574	0.110688	AT4G18890	AT5G54190	BEH3	PORA
0.15005	0.000459402	0.111029	AT1G44318	AT4G38740	hemb2	ROC1
0.149673	0.000474996	0.112875	AT1G12740	AT1G73340	CYP87A2	ADTO1
0.149371	0.00048783	0.114348	AT2G32440	AT4G38360	KAO2	LAZ1
-0.149226	0.000494115	0.115054	AT1G05160	AT3G02780	CYP88A3	IPP2
-0.148691	0.000517973	0.117654	AT1G02100	AT4G29590	SBI1	AT4G29590
-0.148326	0.000534814	0.119414	AT3G16857	AT3G45880	RR1	JMJ32
0.148154	0.00054298	0.120246	AT4G19000	AT5G10310	IWS2	AtEPFL1
0.147987	0.000550943	0.121044	AT2G44760	AT3G09150	AT2G44760	HY2
-0.147918	0.000554287	0.121376	AT2G38050	AT4G03080	DET2	BSL1
0.147907	0.000554835	0.12143	AT3G03710	AT3G09150	RIF10	HY2
0.147385	0.000580718	0.12392	AT2G42080	AT4G29590	BIL2	AT4G29590
-0.147346	0.000582702	0.124106	AT2G20180	AT3G45880	PIL5	JMJ32
0.14706	0.000597397	0.12546	AT1G23750	AT2G15050	AT1G23750	LTP
0.146981	0.000601538	0.125835	AT1G50450	AT2G15050	AT1G50450	LTP
0.146844	0.00060875	0.126481	AT3G50660	AT5G54380	DWF4	THE1
0.146732	0.000614683	0.127006	AT1G10670	AT5G47950	ACLA-1	BIA2
0.146516	0.000626306	0.128017	AT1G67160	AT3G14660	KIB3	CYP72A13
0.1461	0.000649281	0.129954	AT3G12700	AT3G26940	NANA	CDG1
-0.146018	0.000653909	0.130334	AT1G05160	AT4G36380	CYP88A3	ROT3
0.145883	0.000661603	0.130959	AT3G13730	AT5G40850	CYP90D1	UPM1
-0.145361	0.000692064	0.133353	AT1G72610	AT4G36380	GER1	ROT3
0.145299	0.000695772	0.133636	AT3G21650	AT5G10310	AT3G21650	AtEPFL1
0.145219	0.000700597	0.134001	AT1G71830	AT5G01060	SERK1	BSK10
0.145173	0.000703364	0.134209	AT2G17170	AT3G13730	AT2G17170	CYP90D1
0.145138	0.000705467	0.134367	AT3G02780	AT3G14660	IPP2	CYP72A13
0.145002	0.000713764	0.134982	AT1G78490	AT4G39400	CYP708A3	BRI1
-0.144959	0.000716403	0.135176	AT1G12740	AT2G47930	CYP87A2	AGP26
0.144785	0.000727167	0.135959	AT1G69935	AT2G01950	SHW1	BRL2
0.144744	0.00072974	0.136144	AT1G06390	AT2G30980	GSK1	SKdZeta
0.144448	0.000748516	0.137469	AT1G03445	AT2G17170	BSU1	AT2G17170
-0.144415	0.000750584	0.137613	AT2G24010	AT2G25180	scpl23	RR12
0.144193	0.00076502	0.138601	AT1G12740	AT1G74500	CYP87A2	BS1
0.144105	0.000770785	0.138989	AT1G77220	AT3G21650	LAZ1H1	AT3G21650
0.143742	0.000795039	0.140582	AT1G06390	AT1G63970	GSK1	ISPF
0.143477	0.000813182	0.141734	AT1G44318	AT1G69740	hemb2	HEMB1
0.143383	0.000819724	0.142141	AT3G03730	AT4G03080	KIB4	BSL1
0.143309	0.000824888	0.14246	AT2G20180	AT2G32440	PIL5	KAO2
-0.143268	0.000827766	0.142636	AT3G09150	AT5G58220	HY2	TTL
-0.143258	0.000828462	0.142679	AT2G32440	AT2G42580	KAO2	TTL3
0.143246	0.000829316	0.142731	AT2G24000	AT4G18890	scpl22	BEH3
-0.143075	0.000841424	0.143463	AT1G34210	AT4G38360	SERK2	LAZ1
0.143065	0.000842182	0.143509	AT3G03820	AT3G61460	SAUR29	BRH1
-0.142886	0.000855021	0.144313	AT1G03445	AT1G78600	BSU1	LZF1
-0.142652	0.000872188	0.145364	AT1G76650	AT4G20310	CML38	S2P
-0.142458	0.000886567	0.146224	AT1G08420	AT2G25180	BSL2	RR12
0.142308	0.000897871	0.146888	AT1G48270	AT4G20310	GCR1	S2P
0.142054	0.000917343	0.148008	AT1G69935	AT4G03205	SHW1	hemf2
-0.142052	0.000917474	0.148015	AT3G22690	AT4G18710	YS1	BIN2
0.141976	0.000923389	0.148349	AT1G05160	AT5G47110	CYP88A3	LIL3:2
0.141961	0.000924576	0.148415	AT2G32440	AT2G47930	KAO2	AGP26
0.141016	0.00100094	0.153224	AT2G26710	AT3G03820	BAS1	SAUR29
-0.141008	0.00100163	0.153265	AT2G38210	AT3G23080	PDX1L4	AT3G23080
-0.140846	0.00101532	0.15408	AT3G22840	AT3G26940	ELIP1	CDG1
0.140781	0.00102082	0.154403	AT2G30980	AT3G12700	SKdZeta	NANA
0.140714	0.00102663	0.154743	AT2G44080	AT5G56860	ARL	GNC
-0.140677	0.00102974	0.154923	AT1G32130	AT5G11630	IWS1	NOXY2
-0.140593	0.00103699	0.155342	AT2G42810	AT3G51820	PP5	G4
0.140582	0.00103798	0.155399	AT4G28720	AT5G08130	YUC8	BIM1
0.140501	0.00104505	0.155803	AT2G42080	AT3G45880	BIL2	JMJ32
0.140363	0.00105711	0.156486	AT1G76650	AT4G08950	CML38	EXO
-0.140285	0.00106404	0.156873	AT1G55940	AT2G24000	CYP708A1	scpl22
0.140215	0.00107024	0.157217	AT2G13790	AT4G03080	SERK4	BSL1
0.140119	0.00107889	0.157693	AT1G50450	AT1G69935	AT1G50450	SHW1
0.139811	0.00110681	0.159197	AT1G01740	AT1G13460	BSK4	AT1G13460
-0.139779	0.00110982	0.159356	AT1G06390	AT2G20570	GSK1	GLK1
0.139718	0.00111547	0.159654	AT1G74500	AT4G31920	BS1	RR10
0.13969	0.00111806	0.15979	AT1G05160	AT4G20310	CYP88A3	S2P
0.139463	0.00113934	0.161025	AT1G35160	AT4G03080	GF14 PHI	BSL1
0.139187	0.00116564	0.162515	AT2G31250	AT5G41260	HEMA3	BSK8
0.139182	0.00116614	0.162543	AT1G67160	AT5G01060	KIB3	BSK10
-0.138862	0.00119744	0.164263	AT1G78700	AT4G19000	BEH4	IWS2
0.138837	0.00119983	0.164392	AT1G48270	AT1G71830	GCR1	SERK1
-0.138782	0.00120538	0.164691	AT1G08420	AT2G42810	BSL2	PP5
0.138662	0.00121737	0.16533	AT1G01740	AT1G35160	BSK4	GF14 PHI
-0.13865	0.00121855	0.165393	AT1G02100	AT1G78700	SBI1	BEH4
0.138554	0.00122824	0.165903	AT1G71830	AT2G01950	SERK1	BRL2
-0.138328	0.00125128	0.167643	AT1G44318	AT1G78490	hemb2	CYP708A3
-0.138096	0.00127538	0.169434	AT1G18460	AT5G40850	alpha/beta-hydrolase	UPM1
-0.137465	0.00134312	0.174309	AT1G50030	AT2G26670	TOR	TED4
-0.137411	0.00134911	0.174729	AT2G31250	AT4G20310	HEMA3	S2P
-0.137209	0.0013716	0.176292	AT1G50450	AT2G20180	AT1G50450	PIL5
0.136971	0.00139853	0.178132	AT1G13460	AT5G56860	AT1G13460	GNC
0.136808	0.00141718	0.179387	AT1G08420	AT1G75080	BSL2	BZR1
-0.136402	0.00146478	0.182521	AT1G34210	AT2G24000	SERK2	scpl22
-0.13614	0.00149631	0.184543	AT1G34210	AT3G22690	SERK2	YS1
-0.136054	0.00150678	0.185205	AT1G12740	AT4G12810	CYP87A2	KIB1
0.135925	0.00152264	0.1862	AT1G78700	AT2G31250	BEH4	HEMA3
0.135754	0.00154387	0.187517	AT3G22690	AT3G57180	YS1	BPG2
0.135587	0.00156487	0.188801	AT3G46290	AT5G46570	HERK1	BSK2
0.135296	0.00160206	0.191034	AT1G78300	AT3G54030	GRF2	BSK6
-0.135049	0.00163433	0.19293	AT2G20570	AT2G44080	GLK1	ARL
-0.134887	0.00165583	0.194172	AT2G27210	AT4G20310	BSL3	S2P
-0.134838	0.00166236	0.194547	AT2G44760	AT5G16440	AT2G44760	IPP1
0.134668	0.0016852	0.195843	AT3G50750	AT3G61460	BEH1	BRH1
0.13463	0.00169033	0.196132	AT4G15400	AT5G41260	BIA1	BSK8
0.134625	0.00169102	0.19617	AT1G10670	AT3G30290	ACLA-1	CYP702A8
-0.134602	0.00169423	0.196351	AT3G03730	AT3G16520	KIB4	UGT88A1
-0.134392	0.00172298	0.197949	AT1G19350	AT3G09150	BES1	HY2
-0.134065	0.00176875	0.200435	AT4G00710	AT4G03205	BSK3	hemf2
0.133998	0.00177821	0.200941	AT2G15050	AT4G18890	LTP	BEH3
0.133961	0.00178353	0.201224	AT3G02780	AT5G01060	IPP2	BSK10
-0.133943	0.00178603	0.201357	AT1G77220	AT3G48730	LAZ1H1	GSA2
-0.133879	0.00179528	0.201847	AT1G06390	AT5G50920	GSK1	CLPC1
-0.133823	0.00180331	0.202269	AT1G50990	AT3G45880	BSK11	JMJ32
-0.133573	0.00183965	0.204157	AT4G18890	AT5G40850	BEH3	UPM1
-0.133504	0.00184977	0.204676	AT1G10670	AT4G15393	ACLA-1	CYP702A5
0.133431	0.00186062	0.205228	AT3G03730	AT5G54190	KIB4	PORA
0.133259	0.00188618	0.206517	AT2G13790	AT4G12820	SERK4	KIB2
-0.133176	0.00189871	0.207142	AT1G48270	AT5G54190	GCR1	PORA
0.132634	0.0019822	0.211192	AT2G23070	AT5G47110	CKA4	LIL3:2
0.132594	0.00198862	0.211496	AT2G34170	AT4G27430	AT2G34170	CIP7
-0.13254	0.00199702	0.211892	AT1G13460	AT3G22690	AT1G13460	YS1
0.132424	0.00201557	0.212759	AT1G23750	AT1G69935	AT1G23750	SHW1
0.132407	0.00201818	0.21288	AT2G30980	AT4G18710	SKdZeta	BIN2
-0.132281	0.00203844	0.213816	AT1G34210	AT4G12810	SERK2	KIB1
0.132254	0.00204287	0.214019	AT1G44318	AT2G38050	hemb2	DET2
0.132247	0.00204388	0.214065	AT1G63500	AT2G42580	BSK7	TTL3
-0.132229	0.00204691	0.214204	AT1G67160	AT5G48000	KIB3	CYP708A2
0.132213	0.00204949	0.214321	AT1G55940	AT3G44970	CYP708A1	AT3G44970
-0.13199	0.00208585	0.215964	AT1G02100	AT1G50030	SBI1	TOR
0.131983	0.00208708	0.21602	AT2G42080	AT4G36380	BIL2	ROT3
0.131769	0.00212262	0.217593	AT2G20570	AT5G44190	GLK1	GLK2
-0.131591	0.00215259	0.218898	AT1G19350	AT1G34210	BES1	SERK2
-0.131586	0.00215329	0.218928	AT1G01740	AT1G55940	BSK4	CYP708A1
-0.131511	0.00216612	0.21948	AT2G23070	AT4G12810	CKA4	KIB1
0.131493	0.00216926	0.219614	AT2G40400	AT4G30610	BPG3	BRS1
0.131238	0.00221317	0.221471	AT1G29420	AT2G32440	SAUR61	KAO2
0.131148	0.0022288	0.222121	AT2G26670	AT5G50920	TED4	CLPC1
0.13109	0.00223896	0.222541	AT1G06390	AT5G66900	GSK1	NRG1.1
0.131067	0.00224294	0.222705	AT1G78600	AT3G14660	LZF1	CYP72A13
-0.131066	0.00224322	0.222717	AT1G13460	AT3G57180	AT1G13460	BPG2
-0.130978	0.00225869	0.223351	AT2G17090	AT5G41260	SSP	BSK8
0.130835	0.00228422	0.224386	AT1G72610	AT3G05800	GER1	AIF1
0.130834	0.00228438	0.224392	AT5G19940	AT5G54190	AT5G19940	PORA
0.130725	0.00230386	0.225173	AT1G34210	AT1G67160	SERK2	KIB3
0.13069	0.00231025	0.225427	AT4G03205	AT4G18890	hemf2	BEH3
0.130689	0.00231039	0.225433	AT1G55940	AT4G36380	CYP708A1	ROT3
-0.130523	0.00234065	0.226626	AT2G01950	AT3G19830	BRL2	NTMC2T5.2
-0.130491	0.00234648	0.226854	AT3G19830	AT5G10450	NTMC2T5.2	GRF6
0.130463	0.00235153	0.227051	AT1G02100	AT4G03205	SBI1	hemf2
0.130449	0.00235424	0.227156	AT1G78600	AT2G24000	LZF1	scpl22
0.130297	0.00238229	0.228238	AT1G02100	AT2G13790	SBI1	SERK4
-0.130115	0.00241623	0.229528	AT2G20180	AT4G03080	PIL5	BSL1
-0.129896	0.00245794	0.231082	AT1G55940	AT3G19830	CYP708A1	NTMC2T5.2
-0.129811	0.00247412	0.231677	AT1G55940	AT3G22690	CYP708A1	YS1
-0.129649	0.00250547	0.232815	AT4G12810	AT4G15393	KIB1	CYP702A5
0.129549	0.00252517	0.233522	AT2G24010	AT3G13730	scpl23	CYP90D1
0.129477	0.00253918	0.234021	AT5G47950	AT5G58220	BIA2	TTL
-0.129356	0.00256323	0.234868	AT1G78700	AT4G15396	BEH4	CYP702A6
-0.129346	0.00256526	0.234939	AT2G15050	AT4G39400	LTP	BRI1
-0.129333	0.00256772	0.235025	AT2G26670	AT4G15393	TED4	CYP702A5
-0.129134	0.00260757	0.236406	AT1G18460	AT4G19000	alpha/beta-hydrolase	IWS2
0.129088	0.00261701	0.236729	AT1G78300	AT2G01950	GRF2	BRL2
0.129086	0.00261745	0.236744	AT2G24000	AT4G15310	scpl22	CYP702A3
0.129032	0.00262837	0.237116	AT3G61460	AT4G28720	BRH1	YUC8
-0.129013	0.00263226	0.237248	AT1G78490	AT5G11630	CYP708A3	NOXY2
0.128897	0.00265587	0.238044	AT2G34170	AT5G20630	AT2G34170	GER3
-0.128815	0.00267276	0.238608	AT2G25180	AT3G30290	RR12	CYP702A8
-0.128771	0.00268195	0.238913	AT1G77220	AT1G78300	LAZ1H1	GRF2
0.128752	0.00268577	0.239039	AT1G06390	AT5G02800	GSK1	CDL1
-0.128743	0.00268759	0.239099	AT2G30980	AT3G03730	SKdZeta	KIB4
0.128526	0.00273306	0.240928	AT4G12820	AT5G14400	KIB2	CYP724A1
-0.128465	0.00274601	0.241443	AT2G26670	AT3G19830	TED4	NTMC2T5.2
0.12813	0.00281758	0.24424	AT1G12740	AT1G14000	CYP87A2	VIK
0.128088	0.0028268	0.244595	AT1G23750	AT1G78490	AT1G23750	CYP708A3
0.127851	0.00287875	0.246569	AT2G34170	AT4G15560	AT2G34170	CLA1
0.127811	0.00288761	0.246902	AT1G78300	AT3G63310	GRF2	BIL4
-0.127503	0.00295654	0.249452	AT2G42080	AT4G15400	BIL2	BIA1
0.127473	0.00296322	0.249695	AT3G14110	AT5G58220	FLU	TTL
-0.127317	0.00299898	0.250989	AT2G42810	AT4G38740	PP5	ROC1
0.127255	0.00301307	0.251493	AT1G48270	AT3G02780	GCR1	IPP2
-0.127126	0.00304304	0.252558	AT1G32130	AT5G14400	IWS1	CYP724A1
0.127067	0.00305673	0.25304	AT3G14660	AT5G41260	CYP72A13	BSK8
-0.126963	0.00308109	0.253892	AT1G67160	AT1G72610	KIB3	GER1
-0.126897	0.00309658	0.25443	AT2G38210	AT4G00710	PDX1L4	BSK3
0.126864	0.00310454	0.254705	AT4G01690	AT5G19940	PPOX	AT5G19940
-0.126857	0.00310618	0.254762	AT1G14000	AT1G34210	VIK	SERK2
0.126704	0.00314253	0.256007	AT1G12740	AT3G26940	CYP87A2	CDG1
0.126571	0.00317455	0.257091	AT1G14000	AT1G32130	VIK	IWS1
0.126556	0.003178	0.257207	AT2G44080	AT4G39400	ARL	BRI1
0.126423	0.00321042	0.258289	AT2G38050	AT5G48000	DET2	CYP708A2
-0.126365	0.00322463	0.25876	AT2G24000	AT5G38970	scpl22	BR6OX1
-0.126328	0.00323364	0.259056	AT1G50030	AT3G02780	TOR	IPP2
-0.1262	0.00326509	0.260086	AT2G44080	AT3G50660	ARL	DWF4
-0.126132	0.00328212	0.260638	AT4G39070	AT5G10310	BZS1	AtEPFL1
-0.125971	0.00332236	0.26193	AT1G01500	AT4G15393	AT1G01500	CYP702A5
0.125879	0.00334559	0.262667	AT2G25180	AT4G15396	RR12	CYP702A6
0.125796	0.00336681	0.263336	AT4G12820	AT4G12980	KIB2	AT4G12980
0.125771	0.00337301	0.26353	AT5G59010	AT5G62170	BSK5	TRM25
0.12576	0.00337592	0.263621	AT2G25180	AT5G58270	RR12	ABCB25
0.12567	0.00339882	0.264334	AT4G15300	AT5G56860	CYP702A2	GNC
0.125664	0.0034004	0.264383	AT1G35160	AT3G20810	GF14 PHI	JMJD5
-0.125569	0.00342499	0.265142	AT3G02780	AT3G09150	IPP2	HY2
-0.125554	0.00342886	0.265261	AT1G23750	AT3G09150	AT1G23750	HY2
-0.125547	0.00343057	0.265313	AT3G63310	AT4G03205	BIL4	hemf2
0.125464	0.0034523	0.265977	AT4G18710	AT5G38970	BIN2	BR6OX1
0.125456	0.00345421	0.266035	AT3G14660	AT3G45880	CYP72A13	JMJ32
0.125266	0.00350415	0.267541	AT1G75080	AT3G03730	BZR1	KIB4
-0.125261	0.00350561	0.267585	AT2G15050	AT2G24000	LTP	scpl22
0.125237	0.00351195	0.267774	AT2G40750	AT2G46400	WRKY54	WRKY46
0.125152	0.00353446	0.268443	AT2G38050	AT3G14660	DET2	CYP72A13
-0.125085	0.00355229	0.268968	AT2G32440	AT3G22690	KAO2	YS1
-0.12508	0.00355373	0.269011	AT3G20810	AT3G54030	JMJD5	BSK6
0.125061	0.00355875	0.269158	AT4G27440	AT5G41260	PORB	BSK8
0.125053	0.00356092	0.269222	AT2G23070	AT2G38210	CKA4	PDX1L4
0.124879	0.00360785	0.27064	AT1G63970	AT1G69935	ISPF	SHW1
0.124723	0.0036504	0.271908	AT1G50990	AT1G78300	BSK11	GRF2
-0.124514	0.00370789	0.273592	AT1G55940	AT5G16030	CYP708A1	AT5G16030
0.124283	0.00377264	0.275452	AT1G30380	AT2G06520	PSAK	PSBX
0.124243	0.00378396	0.275773	AT1G18360	AT4G38740	MAGL2	ROC1
0.124031	0.00384462	0.277474	AT5G05690	AT5G16030	CPD	AT5G16030
-0.12403	0.00384488	0.277481	AT2G17090	AT4G30610	SSP	BRS1
-0.123999	0.00385382	0.277729	AT1G01740	AT3G50660	BSK4	DWF4
0.123998	0.00385391	0.277731	AT2G47930	AT4G30410	AGP26	IBL1
0.123968	0.00386279	0.277976	AT5G16440	AT5G65430	IPP1	GRF8
-0.12385	0.00389693	0.278914	AT4G15300	AT4G35230	CYP702A2	BSK1
-0.123779	0.00391743	0.279472	AT2G31250	AT4G15393	HEMA3	CYP702A5
-0.123731	0.00393155	0.279854	AT2G44080	AT3G20810	ARL	JMJD5
0.123726	0.0039331	0.279896	AT1G09940	AT1G58290	HEMA2	HEMA1
-0.12364	0.00395835	0.280575	AT4G39070	AT5G62170	BZS1	TRM25
-0.123458	0.00401225	0.282006	AT1G13460	AT1G35160	AT1G13460	GF14 PHI
0.123446	0.00401583	0.282101	AT1G35160	AT1G73340	GF14 PHI	ADTO1
0.123196	0.00409115	0.284059	AT1G55940	AT3G54030	CYP708A1	BSK6
0.123196	0.00409129	0.284062	AT1G20650	AT5G47110	ASG5	LIL3:2
-0.123052	0.00413529	0.285185	AT2G42810	AT3G21500	PP5	DXPS1
0.123048	0.00413655	0.285217	AT4G15393	AT4G15396	CYP702A5	CYP702A6
0.122897	0.00418314	0.28639	AT2G47930	AT4G26150	AGP26	CGA1
0.122848	0.00419822	0.286766	AT1G65670	AT5G66900	CYP702A1	NRG1.1
0.122735	0.00423372	0.287644	AT1G22300	AT1G23750	GRF10	AT1G23750
0.122655	0.00425874	0.288257	AT1G74500	AT4G39070	BS1	BZS1
-0.122461	0.00432042	0.28975	AT1G35160	AT4G19000	GF14 PHI	IWS2
-0.122449	0.00432425	0.289842	AT1G06390	AT2G44760	GSK1	AT2G44760
-0.122434	0.00432902	0.289956	AT3G45880	AT5G10310	JMJ32	AtEPFL1
0.122413	0.00433556	0.290112	AT1G44318	AT1G76650	hemb2	CML38
0.122366	0.00435074	0.290474	AT4G26150	AT5G58270	CGA1	ABCB25
-0.122324	0.00436429	0.290795	AT1G19350	AT2G06520	BES1	PSBX
0.122265	0.00438328	0.291243	AT1G67160	AT3G13730	KIB3	CYP90D1
0.122238	0.00439219	0.291452	AT3G30180	AT3G46290	BR6OX2	HERK1
0.12212	0.00443053	0.292347	AT4G27430	AT5G38970	CIP7	BR6OX1
-0.122075	0.00444505	0.292684	AT4G15300	AT5G19940	CYP702A2	AT5G19940
-0.121918	0.00449674	0.293869	AT2G24010	AT3G44970	scpl23	AT3G44970
-0.121912	0.00449879	0.293916	AT1G34210	AT3G12700	SERK2	NANA
0.121809	0.00453323	0.294696	AT1G78490	AT2G32440	CYP708A3	KAO2
0.121792	0.00453859	0.294816	AT1G72610	AT1G78300	GER1	GRF2
-0.121767	0.00454695	0.295004	AT1G23750	AT2G30980	AT1G23750	SKdZeta
0.12166	0.00458291	0.295807	AT3G02780	AT4G15393	IPP2	CYP702A5
-0.121625	0.00459466	0.296067	AT1G02100	AT4G15300	SBI1	CYP702A2
-0.121624	0.00459502	0.296075	AT4G12820	AT5G54190	KIB2	PORA
-0.121552	0.00461952	0.296616	AT1G01740	AT3G20810	BSK4	JMJD5
-0.121551	0.00461989	0.296624	AT3G51820	AT5G47950	G4	BIA2
0.121432	0.00466035	0.297508	AT1G63970	AT2G40400	ISPF	BPG3
-0.121391	0.00467437	0.297812	AT1G08420	AT3G46290	BSL2	HERK1
0.121325	0.00469711	0.298302	AT4G30610	AT4G36380	BRS1	ROT3
0.121298	0.00470643	0.298502	AT1G65670	AT2G42810	CYP702A1	PP5
0.121233	0.00472899	0.298985	AT1G73340	AT3G02780	ADTO1	IPP2
0.121112	0.00477105	0.299876	AT3G23080	AT4G19000	AT3G23080	IWS2
-0.121105	0.00477357	0.299929	AT1G77220	AT4G29590	LAZ1H1	AT4G29590
-0.121103	0.00477402	0.299938	AT2G44080	AT3G03820	ARL	SAUR29
-0.121049	0.00479314	0.300339	AT3G02780	AT3G05800	IPP2	AIF1
0.120969	0.00482118	0.300924	AT2G25180	AT4G00710	RR12	BSK3
-0.120942	0.00483063	0.30112	AT4G31390	AT5G65430	ACDO1	GRF8
0.120926	0.00483639	0.301239	AT1G18360	AT1G78600	MAGL2	LZF1
-0.120861	0.00485929	0.301711	AT2G31250	AT3G20810	HEMA3	JMJD5
-0.120855	0.00486136	0.301754	AT1G78490	AT3G14660	CYP708A3	CYP72A13
0.120765	0.00489341	0.302409	AT4G12810	AT4G12820	KIB1	KIB2
0.120746	0.00490049	0.302553	AT2G24010	AT3G14930	scpl23	HEME1
0.120722	0.00490906	0.302727	AT3G02780	AT4G20310	IPP2	S2P
-0.120682	0.0049232	0.303013	AT1G74500	AT3G14660	BS1	CYP72A13
0.120618	0.00494633	0.303479	AT1G06390	AT4G18890	GSK1	BEH3
-0.120517	0.00498272	0.304205	AT1G34210	AT4G31920	SERK2	RR10
-0.120503	0.00498798	0.30431	AT1G01500	AT1G69935	AT1G01500	SHW1
-0.120485	0.00499457	0.30444	AT1G10670	AT2G38210	ACLA-1	PDX1L4
-0.12047	0.00499998	0.304547	AT4G17600	AT5G47950	LIL3:1	BIA2
0.120324	0.00505352	0.305599	AT2G31400	AT3G22690	GUN1	YS1
-0.120186	0.00510425	0.306581	AT3G20810	AT5G44190	JMJD5	GLK2
0.120103	0.0051353	0.307176	AT1G20780	AT4G33430	SAUL1	BAK1
0.11996	0.00518879	0.308189	AT2G31400	AT2G38050	GUN1	DET2
0.119891	0.00521499	0.30868	AT5G08280	AT5G58250	HEMC	EMB3143
-0.119849	0.00523104	0.308979	AT5G11630	AT5G56860	NOXY2	GNC
0.119829	0.00523846	0.309117	AT3G22840	AT4G15396	ELIP1	CYP702A6
-0.119756	0.00526618	0.309629	AT1G48270	AT4G15396	GCR1	CYP702A6
-0.119729	0.00527648	0.309819	AT1G63970	AT2G23070	ISPF	CKA4
0.119676	0.00529675	0.31019	AT1G55940	AT4G15310	CYP708A1	CYP702A3
-0.11962	0.00531855	0.310588	AT4G18890	AT5G01060	BEH3	BSK10
-0.119556	0.00534298	0.31103	AT1G01740	AT1G74500	BSK4	BS1
0.119498	0.00536561	0.311438	AT4G19000	AT4G39400	IWS2	BRI1
-0.119488	0.00536936	0.311505	AT3G16520	AT4G38740	UGT88A1	ROC1
-0.119486	0.00537017	0.31152	AT1G08420	AT2G46400	BSL2	WRKY46
0.119471	0.00537628	0.311629	AT1G50450	AT3G20810	AT1G50450	JMJD5
-0.119468	0.00537733	0.311648	AT1G50030	AT2G42080	TOR	BIL2
0.119442	0.00538743	0.311829	AT4G31920	AT4G39400	RR10	BRI1
0.11939	0.00540755	0.312187	AT1G01500	AT1G50990	AT1G01500	BSK11
0.119338	0.005428	0.31255	AT2G17090	AT5G01060	SSP	BSK10
-0.119329	0.00543159	0.312613	AT3G30180	AT4G03080	BR6OX2	BSL1
-0.119287	0.00544807	0.312903	AT1G44446	AT3G05800	CH1	AIF1
-0.119267	0.00545595	0.313042	AT1G01500	AT5G14400	AT1G01500	CYP724A1
-0.119249	0.00546306	0.313167	AT3G20810	AT3G44970	JMJD5	AT3G44970
0.11924	0.00546673	0.313231	AT2G42810	AT4G30610	PP5	BRS1
0.119162	0.00549758	0.313769	AT1G13460	AT2G31250	AT1G13460	HEMA3
-0.11893	0.00559022	0.315359	AT5G01060	AT5G65430	BSK10	GRF8
0.118893	0.00560518	0.315612	AT4G30410	AT5G11630	IBL1	NOXY2
-0.118878	0.00561123	0.315714	AT1G01500	AT5G20630	AT1G01500	GER3
-0.118859	0.00561888	0.315843	AT1G77220	AT2G24000	LAZ1H1	scpl22
-0.118721	0.00567519	0.316785	AT4G08950	AT5G46570	EXO	BSK2
0.118717	0.0056766	0.316808	AT2G35260	AT3G23080	AT2G35260	AT3G23080
0.118648	0.0057049	0.317277	AT1G09940	AT3G22840	HEMA2	ELIP1
0.118536	0.00575089	0.31803	AT1G72610	AT3G23080	GER1	AT3G23080
0.118456	0.00578438	0.318574	AT3G02780	AT3G30290	IPP2	CYP702A8
-0.118449	0.00578724	0.31862	AT1G03630	AT1G08420	POR C	BSL2
0.118426	0.00579683	0.318775	AT2G20570	AT5G56860	GLK1	GNC
0.118325	0.0058389	0.31945	AT1G01740	AT2G15050	BSK4	LTP
-0.118309	0.00584573	0.319559	AT1G01740	AT4G38740	BSK4	ROC1
-0.11829	0.00585344	0.319681	AT2G25180	AT2G40750	RR12	WRKY54
0.118264	0.00586453	0.319858	AT1G01500	AT2G20180	AT1G01500	PIL5
0.118167	0.00590533	0.320501	AT1G02100	AT4G36380	SBI1	ROT3
0.118114	0.0059278	0.320853	AT3G20810	AT5G38970	JMJD5	BR6OX1
-0.118101	0.00593327	0.320939	AT3G21650	AT3G22690	AT3G21650	YS1
-0.118079	0.00594263	0.321084	AT1G23750	AT4G29590	AT1G23750	AT4G29590
-0.118036	0.00596093	0.321369	AT1G34210	AT4G15393	SERK2	CYP702A5
0.117987	0.00598176	0.321691	AT1G78700	AT5G08130	BEH4	BIM1
-0.117908	0.0060161	0.322218	AT1G50030	AT4G38740	TOR	ROC1
0.117895	0.00602143	0.322299	AT4G15393	AT4G36380	CYP702A5	ROT3
0.11788	0.00602773	0.322395	AT2G23070	AT2G42810	CKA4	PP5
-0.117868	0.00603312	0.322478	AT3G45880	AT4G15310	JMJ32	CYP702A3
-0.117847	0.00604211	0.322614	AT1G75080	AT3G61460	BZR1	BRH1
-0.117802	0.00606168	0.322911	AT3G03730	AT4G38740	KIB4	ROC1
-0.117691	0.00610987	0.323636	AT3G44970	AT5G59010	AT3G44970	BSK5
0.117664	0.00612179	0.323814	AT1G22300	AT3G50660	GRF10	DWF4
-0.117594	0.00615231	0.324267	AT1G32130	AT3G16520	IWS1	UGT88A1
0.117544	0.00617418	0.32459	AT2G24010	AT5G02800	scpl23	CDL1
0.117503	0.0061924	0.324858	AT2G26710	AT3G61460	BAS1	BRH1
0.117489	0.00619869	0.324951	AT1G72610	AT2G47930	GER1	AGP26
0.11748	0.00620242	0.325005	AT3G44970	AT4G15310	AT3G44970	CYP702A3
0.117423	0.00622793	0.325377	AT3G30290	AT5G14220	CYP702A8	HEMG2
0.117402	0.00623736	0.325515	AT2G42080	AT3G16520	BIL2	UGT88A1
-0.117381	0.00624665	0.325649	AT2G17170	AT5G54190	AT2G17170	PORA
0.117377	0.00624817	0.325671	AT1G19350	AT2G44080	BES1	ARL
0.117277	0.00629294	0.326326	AT2G20180	AT4G15396	PIL5	CYP702A6
0.117222	0.00631758	0.326683	AT2G17170	AT2G42080	AT2G17170	BIL2
0.117167	0.00634253	0.327042	AT2G26540	AT4G20310	HEMD	S2P
0.11714	0.0063548	0.327218	AT1G58290	AT1G74470	HEMA1	AT1G74470
-0.117048	0.00639615	0.327808	AT1G12740	AT5G63570	CYP87A2	GSA1
-0.116974	0.00643015	0.328289	AT2G27210	AT3G09150	BSL3	HY2
-0.11697	0.00643207	0.328316	AT4G19000	AT5G40850	IWS2	UPM1
0.116949	0.00644131	0.328446	AT3G14660	AT4G15310	CYP72A13	CYP702A3
-0.116932	0.00644946	0.328561	AT3G16857	AT5G40850	RR1	UPM1
-0.116875	0.00647564	0.328927	AT3G13730	AT3G26940	CYP90D1	CDG1
-0.116794	0.00651261	0.329441	AT3G03820	AT4G18890	SAUR29	BEH3
-0.11678	0.00651914	0.329531	AT1G22300	AT3G48730	GRF10	GSA2
0.116742	0.00653708	0.329778	AT1G14000	AT4G03080	VIK	BSL1
-0.116721	0.00654675	0.329911	AT1G35160	AT5G14400	GF14 PHI	CYP724A1
-0.116649	0.00658007	0.330367	AT1G23750	AT3G30290	AT1G23750	CYP702A8
0.116634	0.00658688	0.33046	AT3G03820	AT5G16440	SAUR29	IPP1
0.116615	0.00659616	0.330586	AT4G03205	AT5G40850	hemf2	UPM1
-0.116545	0.00662853	0.331054	AT3G09150	AT5G02800	HY2	CDL1
0.116481	0.00665865	0.331487	AT2G40400	AT3G56940	BPG3	CRD1
0.116441	0.00667768	0.331759	AT1G34210	AT5G08130	SERK2	BIM1
0.116264	0.00676172	0.332947	AT3G57180	AT4G00710	BPG2	BSK3
0.116243	0.00677181	0.333088	AT3G03730	AT4G31920	KIB4	RR10
0.116206	0.00678987	0.33334	AT5G14220	AT5G47950	HEMG2	BIA2
0.116175	0.00680474	0.333547	AT2G13790	AT3G12700	SERK4	NANA
-0.116094	0.00684337	0.334081	AT1G02100	AT5G16440	SBI1	IPP1
0.116089	0.00684593	0.334116	AT2G42080	AT5G65430	BIL2	GRF8
-0.11608	0.00685007	0.334173	AT2G13790	AT3G03730	SERK4	KIB4
0.116075	0.00685282	0.334211	AT1G29420	AT4G28720	SAUR61	YUC8
-0.116041	0.00686938	0.334438	AT1G03630	AT4G19000	POR C	IWS2
-0.115998	0.00688983	0.334717	AT1G73340	AT2G44760	ADTO1	AT2G44760
0.115998	0.00689025	0.334723	AT1G63970	AT5G56860	ISPF	GNC
0.115874	0.00695048	0.335624	AT3G63310	AT4G31920	BIL4	RR10
-0.115844	0.00696512	0.335841	AT4G14690	AT5G18660	ELIP2	PCB2
0.115834	0.00697003	0.335913	AT1G03445	AT1G55940	BSU1	CYP708A1
0.115795	0.00698938	0.336199	AT1G78300	AT5G54190	GRF2	PORA
-0.11575	0.00701151	0.336525	AT1G78490	AT4G03205	CYP708A3	hemf2
0.115713	0.00702966	0.336791	AT1G58290	AT5G13630	HEMA1	GUN5
-0.115589	0.00709145	0.337689	AT1G13460	AT2G38050	AT1G13460	DET2
-0.115506	0.00713315	0.338289	AT4G18890	AT4G39070	BEH3	BZS1
0.115501	0.00713563	0.338325	AT2G26670	AT3G02780	TED4	IPP2
-0.115464	0.00715389	0.338586	AT1G13460	AT2G32440	AT1G13460	KAO2
0.115463	0.00715437	0.338593	AT3G14110	AT4G39070	FLU	BZS1
0.115424	0.00717393	0.338872	AT1G58290	AT5G40850	HEMA1	UPM1
-0.115413	0.00717957	0.338952	AT4G33660	AT5G54190	AthCYSTM11	PORA
-0.115379	0.00719665	0.339194	AT3G09150	AT3G44970	HY2	AT3G44970
0.115281	0.00724676	0.340255	AT2G24010	AT4G31920	scpl23	RR10
0.115181	0.00729741	0.341319	AT5G14220	AT5G16440	HEMG2	IPP1
-0.115099	0.00733967	0.3422	AT1G23750	AT2G01950	AT1G23750	BRL2
0.115085	0.00734669	0.342346	AT1G14000	AT3G44970	VIK	AT3G44970
-0.114981	0.00740044	0.343458	AT3G22840	AT5G58270	ELIP1	ABCB25
-0.114941	0.00742116	0.343884	AT1G69935	AT5G01060	SHW1	BSK10
-0.114911	0.0074369	0.344207	AT3G30290	AT4G28720	CYP702A8	YUC8
0.114891	0.00744754	0.344425	AT1G05160	AT5G10310	CYP88A3	AtEPFL1
0.114819	0.00748465	0.345182	AT2G42580	AT3G12700	TTL3	NANA
0.114736	0.00752827	0.346067	AT3G12700	AT3G30290	NANA	CYP702A8
0.114715	0.00753925	0.346288	AT1G44318	AT5G48000	hemb2	CYP708A2
0.114689	0.00755322	0.34657	AT1G10670	AT3G54030	ACLA-1	BSK6
0.114591	0.00760515	0.347612	AT5G35210	AT5G66900	PTM	NRG1.1
0.114482	0.00766322	0.348767	AT2G26670	AT3G45880	TED4	JMJ32
0.114452	0.00767915	0.349083	AT1G12740	AT2G26540	CYP87A2	HEMD
-0.114431	0.00769045	0.349306	AT4G15396	AT5G50920	CYP702A6	CLPC1
-0.114362	0.00772771	0.350039	AT3G16857	AT3G30180	RR1	BR6OX2
0.114291	0.00776587	0.350786	AT3G12700	AT4G12980	NANA	AT4G12980
0.114256	0.00778471	0.351153	AT1G01500	AT3G21650	AT1G01500	AT3G21650
0.114214	0.00780745	0.351595	AT1G71830	AT5G20630	SERK1	GER3
0.114211	0.00780919	0.351629	AT3G13730	AT4G12820	CYP90D1	KIB2
0.114181	0.00782541	0.351943	AT1G01500	AT1G18360	AT1G01500	MAGL2
0.114045	0.00790007	0.35338	AT3G16140	AT4G12800	PSAH-1	PSAL
-0.114045	0.00790014	0.353381	AT1G23750	AT3G03820	AT1G23750	SAUR29
-0.114011	0.00791875	0.353737	AT1G32130	AT5G01060	IWS1	BSK10
0.114003	0.00792299	0.353818	AT3G45880	AT5G66900	JMJ32	NRG1.1
0.113931	0.00796294	0.354578	AT2G25180	AT3G63310	RR12	BIL4
-0.113905	0.00797738	0.354851	AT1G14000	AT3G03730	VIK	KIB4
-0.113799	0.00803629	0.356055	AT5G08130	AT5G47110	BIM1	LIL3:2
0.113773	0.00805082	0.356351	AT1G13460	AT5G14220	AT1G13460	HEMG2
0.113699	0.00809204	0.357186	AT2G24000	AT5G01060	scpl22	BSK10
-0.113637	0.00812678	0.357886	AT2G44760	AT3G05800	AT2G44760	AIF1
0.113523	0.00819128	0.359178	AT1G44318	AT2G27210	hemb2	BSL3
-0.113446	0.00823531	0.360053	AT1G78490	AT3G02780	CYP708A3	IPP2
-0.113411	0.00825504	0.360443	AT1G29420	AT4G00710	SAUR61	BSK3
0.11335	0.00829023	0.361138	AT1G48270	AT5G02800	GCR1	CDL1
-0.113245	0.00835024	0.362314	AT3G14660	AT4G38740	CYP72A13	ROC1
0.113245	0.0083505	0.362319	AT3G63310	AT4G38360	BIL4	LAZ1
-0.113173	0.00839232	0.363133	AT2G15050	AT4G03205	LTP	hemf2
0.113135	0.00841408	0.363555	AT1G19630	AT3G61460	CYP722A1	BRH1
-0.113082	0.00844475	0.364147	AT1G78600	AT5G56860	LZF1	GNC
-0.113057	0.00845944	0.36443	AT3G13730	AT5G58270	CYP90D1	ABCB25
-0.11295	0.00852255	0.36564	AT4G30410	AT5G47110	IBL1	LIL3:2
-0.11292	0.0085399	0.365971	AT3G23080	AT3G54030	AT3G23080	BSK6
0.112815	0.00860209	0.36715	AT1G63970	AT2G20570	ISPF	GLK1
-0.112782	0.00862155	0.367517	AT2G17090	AT4G29590	SSP	AT4G29590
-0.112779	0.00862313	0.367547	AT4G36380	AT5G01060	ROT3	BSK10
0.112688	0.00867758	0.368569	AT1G02100	AT5G19940	SBI1	AT5G19940
-0.112652	0.00869925	0.368974	AT2G44760	AT4G15310	AT2G44760	CYP702A3
-0.112588	0.00873724	0.369681	AT1G19350	AT2G24000	BES1	scpl22
0.112565	0.00875132	0.369942	AT3G16857	AT5G02800	RR1	CDL1
-0.112418	0.00884031	0.371582	AT1G02100	AT1G55940	SBI1	CYP708A1
-0.112408	0.00884638	0.371693	AT1G78700	AT3G09150	BEH4	HY2
0.112339	0.00888848	0.372462	AT3G12700	AT5G01060	NANA	BSK10
-0.112289	0.00891872	0.373011	AT5G08130	AT5G40850	BIM1	UPM1
0.112284	0.00892182	0.373067	AT1G23750	AT2G40750	AT1G23750	WRKY54
0.112277	0.00892597	0.373143	AT3G14660	AT5G47950	CYP72A13	BIA2
0.112241	0.00894812	0.373544	AT3G63310	AT5G19940	BIL4	AT5G19940
0.112231	0.00895432	0.373656	AT4G33660	AT5G20630	AthCYSTM11	GER3
0.112152	0.00900324	0.374536	AT5G02800	AT5G47950	CDL1	BIA2
-0.11203	0.00907882	0.375886	AT1G08420	AT4G30410	BSL2	IBL1
-0.112013	0.00908884	0.376064	AT1G09940	AT4G30410	HEMA2	IBL1
0.111978	0.00911091	0.376455	AT1G50030	AT3G16857	TOR	RR1
-0.111928	0.00914199	0.377005	AT1G03445	AT1G78490	BSU1	CYP708A3
0.111903	0.00915776	0.377282	AT1G34210	AT1G65670	SERK2	CYP702A1
-0.111847	0.00919273	0.377897	AT1G14000	AT2G47930	VIK	AGP26
-0.111838	0.00919842	0.377996	AT4G33430	AT5G56860	BAK1	GNC
0.111744	0.00925774	0.379031	AT3G22690	AT4G26150	YS1	CGA1
0.111712	0.0092785	0.379392	AT3G45880	AT4G15396	JMJ32	CYP702A6
-0.111667	0.00930671	0.37988	AT1G69740	AT3G30290	HEMB1	CYP702A8
0.111631	0.0093297	0.380276	AT3G44970	AT4G38360	AT3G44970	LAZ1
-0.111582	0.00936078	0.380811	AT2G42810	AT3G20810	PP5	JMJD5
0.111581	0.00936153	0.380824	AT1G09940	AT4G18710	HEMA2	BIN2
-0.111553	0.0093792	0.381127	AT1G22300	AT2G24010	GRF10	scpl23
0.111506	0.00940979	0.381649	AT3G19830	AT4G31390	NTMC2T5.2	ACDO1
0.111488	0.00942122	0.381844	AT2G25180	AT2G30980	RR12	SKdZeta
0.111467	0.00943436	0.382068	AT1G63970	AT5G50920	ISPF	CLPC1
-0.111309	0.00953706	0.383846	AT4G31920	AT5G58220	RR10	TTL
0.111237	0.0095836	0.384644	AT3G23080	AT4G27440	AT3G23080	PORB
-0.111198	0.00960948	0.385086	AT1G08420	AT5G11630	BSL2	NOXY2
-0.111067	0.00969517	0.38654	AT1G34210	AT1G78700	SERK2	BEH4
0.110835	0.00984928	0.389118	AT1G19630	AT4G38360	CYP722A1	LAZ1
0.110829	0.00985349	0.389188	AT1G69740	AT3G54030	HEMB1	BSK6
-0.110771	0.00989185	0.389822	AT1G19630	AT3G30180	CYP722A1	BR6OX2
-0.11077	0.00989287	0.389839	AT1G55940	AT4G15300	CYP708A1	CYP702A2
0.110691	0.00994561	0.390706	AT1G75080	AT5G01060	BZR1	BSK10
-0.110654	0.00997106	0.391122	AT1G74500	AT1G78490	BS1	CYP708A3
-0.110613	0.00999837	0.391568	AT3G51820	AT4G15300	G4	CYP702A2
0.110532	0.0100534	0.392461	AT2G30980	AT4G15310	SKdZeta	CYP702A3
0.110494	0.0100796	0.392885	AT2G26710	AT5G08130	BAS1	BIM1
-0.110414	0.010134	0.393759	AT1G10670	AT1G29420	ACLA-1	SAUR61
-0.110381	0.010157	0.394128	AT2G15050	AT2G20180	LTP	PIL5
-0.110373	0.0101627	0.394219	AT1G22300	AT3G14660	GRF10	CYP72A13
-0.11028	0.0102264	0.395233	AT4G38740	AT5G10310	ROC1	AtEPFL1
0.110273	0.0102314	0.395312	AT3G16857	AT5G58220	RR1	TTL
0.11025	0.0102471	0.39556	AT1G05160	AT5G35210	CYP88A3	PTM
0.110179	0.0102964	0.396339	AT1G12740	AT5G14220	CYP87A2	HEMG2
0.110171	0.0103021	0.396429	AT1G23750	AT2G24000	AT1G23750	scpl22
0.110106	0.0103471	0.397135	AT1G77220	AT1G77490	LAZ1H1	TAPX
0.110099	0.0103523	0.397215	AT1G05160	AT2G42810	CYP88A3	PP5
0.110052	0.0103849	0.397725	AT2G25180	AT4G27430	RR12	CIP7
0.110051	0.0103857	0.397737	AT1G01740	AT4G18890	BSK4	BEH3
-0.110038	0.010395	0.397882	AT5G02800	AT5G47110	CDL1	LIL3:2
0.110013	0.0104127	0.398158	AT2G42080	AT5G11630	BIL2	NOXY2
0.110006	0.0104172	0.398226	AT1G10670	AT4G12810	ACLA-1	KIB1
0.109962	0.0104483	0.398708	AT4G28720	AT4G38740	YUC8	ROC1
-0.109872	0.0105121	0.399691	AT3G30180	AT4G12980	BR6OX2	AT4G12980
0.109851	0.0105269	0.399919	AT2G24010	AT3G05800	scpl23	AIF1
-0.109823	0.0105471	0.400228	AT3G16857	AT5G59010	RR1	BSK5
-0.109732	0.0106118	0.401213	AT4G18710	AT4G38360	BIN2	LAZ1
-0.109718	0.0106219	0.401367	AT1G32130	AT4G15300	IWS1	CYP702A2
-0.109648	0.0106721	0.402126	AT2G17090	AT3G16520	SSP	UGT88A1
-0.109584	0.0107178	0.402813	AT2G31250	AT3G21650	HEMA3	AT3G21650
0.109539	0.0107505	0.403303	AT2G01950	AT5G48000	BRL2	CYP708A2
0.109532	0.010755	0.40337	AT1G34210	AT1G48270	SERK2	GCR1
0.109518	0.0107652	0.403522	AT1G44318	AT5G66900	hemb2	NRG1.1
-0.109486	0.0107888	0.403874	AT2G24010	AT5G10450	scpl23	GRF6
0.109447	0.0108172	0.404296	AT2G17090	AT4G36380	SSP	ROT3
-0.10942	0.0108368	0.404587	AT2G25180	AT4G15393	RR12	CYP702A5
-0.109334	0.0108996	0.405513	AT1G03445	AT2G40400	BSU1	BPG3
-0.109306	0.0109195	0.405805	AT1G23750	AT5G58270	AT1G23750	ABCB25
0.109275	0.0109425	0.406142	AT3G30290	AT4G39400	CYP702A8	BRI1
-0.109127	0.0110518	0.407732	AT2G20180	AT3G12700	PIL5	NANA
0.109118	0.0110581	0.407823	AT1G74500	AT4G17560	BS1	AT4G17560
-0.109104	0.0110689	0.407978	AT5G14400	AT5G58220	CYP724A1	TTL
0.109101	0.0110711	0.40801	AT4G15310	AT4G15393	CYP702A3	CYP702A5
-0.109034	0.0111206	0.408723	AT3G48730	AT4G27430	GSA2	CIP7
0.10895	0.011183	0.409615	AT4G19000	AT4G20310	IWS2	S2P
-0.108946	0.0111867	0.409668	AT4G17600	AT4G31920	LIL3:1	RR10
-0.108944	0.0111881	0.409687	AT2G34170	AT3G63310	AT2G34170	BIL4
-0.108883	0.0112336	0.410333	AT1G34210	AT2G41680	SERK2	NTRC
-0.108864	0.0112478	0.410535	AT2G42080	AT5G14400	BIL2	CYP724A1
0.108848	0.0112598	0.410704	AT1G34210	AT2G34170	SERK2	AT2G34170
-0.108815	0.0112847	0.411056	AT4G33430	AT5G59010	BAK1	BSK5
-0.10866	0.0114024	0.412703	AT1G65670	AT4G39400	CYP702A1	BRI1
0.108634	0.0114219	0.412975	AT1G01740	AT4G15310	BSK4	CYP702A3
-0.108617	0.0114354	0.413161	AT4G03080	AT4G08950	BSL1	EXO
0.108507	0.0115196	0.414324	AT1G23750	AT1G66130	AT1G23750	AT1G66130
-0.108497	0.0115273	0.41443	AT2G32440	AT5G46570	KAO2	BSK2
-0.108467	0.0115501	0.414742	AT3G23080	AT4G03205	AT3G23080	hemf2
-0.108423	0.011584	0.415206	AT2G26710	AT4G15393	BAS1	CYP702A5
0.108407	0.0115962	0.415371	AT1G50030	AT3G03710	TOR	RIF10
0.108325	0.0116598	0.416236	AT2G38210	AT3G14660	PDX1L4	CYP72A13
-0.108229	0.0117343	0.417239	AT2G15050	AT3G63310	LTP	BIL4
0.108183	0.0117704	0.417723	AT3G14930	AT4G27440	HEME1	PORB
-0.10812	0.0118203	0.418389	AT1G02100	AT1G23750	SBI1	AT1G23750
-0.108094	0.0118407	0.41866	AT1G10670	AT5G50920	ACLA-1	CLPC1
0.108083	0.0118492	0.418774	AT1G03130	AT1G31330	PSAD-2	PSAF
-0.10808	0.0118517	0.418807	AT2G40400	AT3G20810	BPG3	JMJD5
0.108066	0.0118627	0.418952	AT1G29420	AT3G61460	SAUR61	BRH1
-0.108065	0.0118629	0.418955	AT1G23750	AT3G57180	AT1G23750	BPG2
-0.10796	0.011946	0.42005	AT2G32440	AT4G15300	KAO2	CYP702A2
-0.107778	0.0120916	0.421948	AT3G14930	AT4G26150	HEME1	CGA1
-0.107769	0.0120989	0.422042	AT3G30180	AT3G30290	BR6OX2	CYP702A8
-0.107715	0.0121423	0.422601	AT4G18890	AT4G28720	BEH3	YUC8
0.107661	0.0121859	0.423162	AT1G23750	AT4G38360	AT1G23750	LAZ1
0.107592	0.0122416	0.423873	AT1G13460	AT2G42080	AT1G13460	BIL2
-0.107571	0.0122588	0.424092	AT4G39070	AT5G02800	BZS1	CDL1
-0.107568	0.0122612	0.424122	AT1G06390	AT3G46290	GSK1	HERK1
-0.107492	0.012323	0.424905	AT1G22300	AT4G33660	GRF10	AthCYSTM11
0.107486	0.0123279	0.424967	AT4G26150	AT4G39070	CGA1	BZS1
0.107485	0.012328	0.424969	AT3G30290	AT4G14690	CYP702A8	ELIP2
-0.107477	0.0123349	0.425055	AT1G10670	AT5G08130	ACLA-1	BIM1
0.107449	0.0123577	0.425342	AT1G02100	AT5G47110	SBI1	LIL3:2
-0.107309	0.0124724	0.426777	AT2G47930	AT5G50920	AGP26	CLPC1
0.107302	0.0124785	0.426853	AT1G02100	AT1G44318	SBI1	hemb2
-0.107259	0.0125136	0.427288	AT1G10670	AT2G17170	ACLA-1	AT2G17170
-0.107229	0.0125386	0.427598	AT1G65670	AT3G54030	CYP702A1	BSK6
0.107223	0.0125435	0.427658	AT1G10670	AT4G27430	ACLA-1	CIP7
-0.107166	0.012591	0.428242	AT1G19350	AT1G32130	BES1	IWS1
-0.107165	0.0125918	0.428252	AT2G23070	AT4G03205	CKA4	hemf2
0.10712	0.0126295	0.428714	AT1G23750	AT3G12700	AT1G23750	NANA
0.107104	0.0126424	0.428873	AT1G05160	AT1G55940	CYP88A3	CYP708A1
0.10708	0.0126631	0.429125	AT2G47930	AT5G14400	AGP26	CYP724A1
-0.107079	0.0126637	0.429132	AT4G14690	AT5G38970	ELIP2	BR6OX1
-0.107067	0.0126736	0.429254	AT2G30980	AT4G26150	SKdZeta	CGA1
0.107036	0.0126997	0.429571	AT2G44760	AT4G38360	AT2G44760	LAZ1
-0.107006	0.0127247	0.429875	AT4G15393	AT5G16440	CYP702A5	IPP1
0.106999	0.0127307	0.429948	AT3G30290	AT4G30410	CYP702A8	IBL1
0.106917	0.0127997	0.430779	AT1G20780	AT1G29420	SAUL1	SAUR61
0.106899	0.0128143	0.430955	AT1G34210	AT4G00710	SERK2	BSK3
0.106875	0.0128352	0.431206	AT2G46400	AT5G66900	WRKY46	NRG1.1
0.10683	0.0128726	0.431654	AT2G26710	AT4G39400	BAS1	BRI1
-0.106724	0.0129627	0.432725	AT1G06390	AT4G03080	GSK1	BSL1
0.10671	0.0129753	0.432874	AT4G38360	AT5G14400	LAZ1	CYP724A1
0.106706	0.0129783	0.432909	AT3G45880	AT4G12810	JMJ32	KIB1
0.106702	0.012982	0.432953	AT1G48270	AT5G11630	GCR1	NOXY2
0.10664	0.0130351	0.433578	AT1G58290	AT5G56860	HEMA1	GNC
-0.106604	0.0130661	0.433942	AT1G19350	AT4G39070	BES1	BZS1
0.106543	0.0131184	0.434553	AT2G30980	AT4G15393	SKdZeta	CYP702A5
-0.106541	0.0131203	0.434576	AT1G06390	AT2G17170	GSK1	AT2G17170
-0.106539	0.0131215	0.434589	AT2G44760	AT4G31390	AT2G44760	ACDO1
0.106535	0.013125	0.434631	AT1G35160	AT4G15400	GF14 PHI	BIA1
0.106486	0.0131678	0.435128	AT1G73340	AT5G48000	ADTO1	CYP708A2
0.106462	0.0131881	0.435363	AT1G50030	AT4G36380	TOR	ROT3
0.106429	0.0132169	0.435695	AT1G19350	AT3G26940	BES1	CDG1
0.106366	0.0132712	0.43632	AT3G44970	AT3G59400	AT3G44970	GUN4
-0.106364	0.013273	0.436341	AT1G14000	AT4G03205	VIK	hemf2
-0.10626	0.0133639	0.437379	AT2G42810	AT4G38360	PP5	LAZ1
-0.106253	0.0133706	0.437456	AT1G19350	AT3G14660	BES1	CYP72A13
0.106201	0.0134157	0.437967	AT4G29590	AT4G31920	AT4G29590	RR10
-0.106141	0.013469	0.438569	AT4G19000	AT4G38360	IWS2	LAZ1
-0.106105	0.0135007	0.438926	AT3G30290	AT3G57180	CYP702A8	BPG2
0.10608	0.0135229	0.439175	AT5G01060	AT5G02800	BSK10	CDL1
-0.106052	0.0135474	0.439448	AT1G35160	AT5G50920	GF14 PHI	CLPC1
0.106006	0.0135882	0.439904	AT4G12980	AT4G38740	AT4G12980	ROC1
0.106002	0.0135921	0.439947	AT1G20780	AT4G03080	SAUL1	BSL1
-0.105931	0.0136549	0.440643	AT3G22840	AT5G14400	ELIP1	CYP724A1
0.105927	0.0136584	0.440683	AT1G03445	AT1G77490	BSU1	TAPX
-0.10587	0.0137091	0.441242	AT1G65670	AT1G78600	CYP702A1	LZF1
-0.105856	0.0137216	0.441379	AT1G01740	AT2G44080	BSK4	ARL
-0.105847	0.0137299	0.441471	AT2G17170	AT2G20570	AT2G17170	GLK1
-0.105845	0.0137319	0.441493	AT1G08420	AT3G16520	BSL2	UGT88A1
-0.105665	0.0138947	0.443265	AT1G06390	AT2G15050	GSK1	LTP
0.105632	0.0139239	0.44358	AT1G12740	AT4G18890	CYP87A2	BEH3
-0.10557	0.0139804	0.444188	AT2G01950	AT4G03205	BRL2	hemf2
-0.105514	0.014032	0.44474	AT1G22300	AT2G26540	GRF10	HEMD
-0.105505	0.0140403	0.444828	AT1G03445	AT3G26940	BSU1	CDG1
0.105485	0.014058	0.445016	AT2G13790	AT2G24010	SERK4	scpl23
0.105474	0.0140684	0.445128	AT1G72610	AT3G02780	GER1	IPP2
0.105408	0.0141286	0.445765	AT1G06390	AT5G08130	GSK1	BIM1
-0.105332	0.0141989	0.446507	AT2G24000	AT5G10310	scpl22	AtEPFL1
0.105297	0.014231	0.446843	AT2G42810	AT5G40850	PP5	UPM1
-0.10529	0.0142379	0.446916	AT3G21650	AT4G00710	AT3G21650	BSK3
-0.105282	0.0142456	0.446996	AT3G12700	AT3G21500	NANA	DXPS1
0.10526	0.0142655	0.447204	AT1G10670	AT1G78300	ACLA-1	GRF2
-0.105238	0.0142863	0.447421	AT1G20780	AT2G42810	SAUL1	PP5
-0.105231	0.0142929	0.44749	AT3G30290	AT4G03080	CYP702A8	BSL1
0.105227	0.0142962	0.447524	AT2G42810	AT5G11630	PP5	NOXY2
0.105209	0.0143131	0.447699	AT4G30410	AT5G41260	IBL1	BSK8
-0.105193	0.0143283	0.447857	AT2G15050	AT2G42810	LTP	PP5
-0.105183	0.0143377	0.447954	AT2G38210	AT5G10310	PDX1L4	AtEPFL1
-0.105158	0.0143605	0.448191	AT1G75080	AT4G31920	BZR1	RR10
0.105147	0.0143706	0.448295	AT4G15396	AT5G14400	CYP702A6	CYP724A1
0.105126	0.0143899	0.448495	AT1G76650	AT3G56400	CML38	WRKY70
0.105106	0.0144092	0.448693	AT4G38360	AT5G58220	LAZ1	TTL
0.105104	0.0144112	0.448714	AT4G12820	AT4G38740	KIB2	ROC1
0.105087	0.014427	0.448877	AT2G23070	AT4G35230	CKA4	BSK1
-0.10508	0.0144333	0.448941	AT2G20180	AT2G26710	PIL5	BAS1
-0.105049	0.0144628	0.449244	AT4G20310	AT5G16030	S2P	AT5G16030
0.105046	0.0144658	0.449275	AT1G74500	AT3G22840	BS1	ELIP1
0.105004	0.0145049	0.449675	AT1G14000	AT3G54030	VIK	BSK6
0.104996	0.0145127	0.449754	AT2G31250	AT4G39400	HEMA3	BRI1
0.104982	0.0145254	0.449884	AT4G15560	AT5G10310	CLA1	AtEPFL1
0.104963	0.0145438	0.450071	AT2G38050	AT4G15310	DET2	CYP702A3
0.10494	0.0145655	0.450291	AT1G78600	AT3G05800	LZF1	AIF1
0.104907	0.0145969	0.450609	AT2G26710	AT2G27210	BAS1	BSL3
0.104864	0.0146375	0.45102	AT2G27210	AT4G18710	BSL3	BIN2
0.104861	0.0146396	0.451041	AT2G40400	AT5G38970	BPG3	BR6OX1
-0.104718	0.0147758	0.452638	AT1G19630	AT1G50990	CYP722A1	BSK11
0.104666	0.0148261	0.453222	AT1G10670	AT1G13460	ACLA-1	AT1G13460
-0.104636	0.0148554	0.453562	AT2G44080	AT3G30290	ARL	CYP702A8
0.10459	0.0148993	0.454069	AT1G78490	AT3G13730	CYP708A3	CYP90D1
-0.104554	0.0149339	0.454468	AT3G16520	AT5G65430	UGT88A1	GRF8
-0.104546	0.0149414	0.454554	AT1G78300	AT4G15560	GRF2	CLA1
-0.104504	0.0149822	0.455023	AT1G05160	AT3G22690	CYP88A3	YS1
-0.104484	0.0150019	0.455248	AT1G72610	AT5G08130	GER1	BIM1
0.104396	0.0150874	0.456222	AT1G67160	AT1G69935	KIB3	SHW1
0.104372	0.0151103	0.456482	AT3G03710	AT3G51820	RIF10	G4
0.104294	0.0151869	0.457348	AT3G61460	AT4G33430	BRH1	BAK1
-0.104186	0.0152932	0.45854	AT1G71830	AT2G20570	SERK1	GLK1
0.104183	0.0152957	0.458568	AT3G50685	AT4G20310	AT3G50685	S2P
0.104156	0.0153226	0.458867	AT2G47930	AT5G58250	AGP26	EMB3143
-0.104116	0.0153625	0.459312	AT2G15050	AT2G23070	LTP	CKA4
0.104109	0.0153692	0.459386	AT1G20780	AT5G54380	SAUL1	THE1
0.104088	0.0153895	0.459611	AT1G06390	AT3G30290	GSK1	CYP702A8
-0.104079	0.015399	0.459716	AT2G24010	AT5G19940	scpl23	AT5G19940
-0.103979	0.0154983	0.460811	AT1G29420	AT5G35210	SAUR61	PTM
-0.103952	0.0155251	0.461105	AT4G12810	AT4G31920	KIB1	RR10
0.103897	0.0155804	0.461709	AT1G19630	AT3G12700	CYP722A1	NANA
0.103884	0.015593	0.461847	AT3G22690	AT5G41260	YS1	BSK8
0.103839	0.0156385	0.462341	AT3G23080	AT5G01060	AT3G23080	BSK10
-0.103808	0.0156694	0.462676	AT3G50750	AT4G12810	BEH1	KIB1
-0.103753	0.0157249	0.463277	AT3G05800	AT5G35210	AIF1	PTM
0.103741	0.0157373	0.46341	AT2G25180	AT5G56860	RR12	GNC
-0.10372	0.0157588	0.463642	AT3G23080	AT4G17600	AT3G23080	LIL3:1
-0.103718	0.015761	0.463665	AT3G50660	AT4G15393	DWF4	CYP702A5
0.103704	0.0157748	0.463813	AT1G78490	AT4G15393	CYP708A3	CYP702A5
-0.103681	0.0157986	0.464069	AT2G44760	AT4G33660	AT2G44760	AthCYSTM11
-0.103655	0.0158247	0.464348	AT1G34210	AT2G31250	SERK2	HEMA3
0.103614	0.0158666	0.464795	AT1G19630	AT2G13790	CYP722A1	SERK4
0.103524	0.0159585	0.465771	AT2G38210	AT4G19000	PDX1L4	IWS2
0.103522	0.0159608	0.465795	AT4G26150	AT5G44190	CGA1	GLK2
0.103488	0.0159953	0.46616	AT1G63970	AT3G26940	ISPF	CDG1
0.103462	0.0160222	0.466443	AT1G23750	AT3G19830	AT1G23750	NTMC2T5.2
0.103423	0.0160622	0.466864	AT1G63970	AT4G39400	ISPF	BRI1
-0.103398	0.0160876	0.46713	AT3G30180	AT5G02800	BR6OX2	CDL1
0.103349	0.0161378	0.467654	AT4G19000	AT4G35230	IWS2	BSK1
0.103336	0.0161519	0.467801	AT4G30410	AT5G48000	IBL1	CYP708A2
0.103298	0.0161913	0.468211	AT3G14660	AT3G16520	CYP72A13	UGT88A1
0.103255	0.0162359	0.468674	AT2G42580	AT5G59010	TTL3	BSK5
-0.103187	0.0163063	0.4694	AT1G13460	AT3G16857	AT1G13460	RR1
-0.103182	0.0163122	0.469461	AT3G19830	AT4G38360	NTMC2T5.2	LAZ1
-0.103181	0.016313	0.46947	AT3G21500	AT5G44190	DXPS1	GLK2
0.103171	0.0163229	0.469571	AT1G23750	AT5G19940	AT1G23750	AT5G19940
-0.103162	0.016333	0.469675	AT4G01690	AT4G30410	PPOX	IBL1
0.103135	0.0163604	0.469956	AT2G27210	AT5G56860	BSL3	GNC
0.103119	0.0163775	0.470131	AT2G38050	AT3G23080	DET2	AT3G23080
0.103117	0.0163802	0.470158	AT3G02780	AT5G18660	IPP2	PCB2
0.102963	0.0165413	0.471797	AT1G74470	AT4G20310	AT1G74470	S2P
-0.102929	0.0165771	0.472159	AT4G38740	AT5G65430	ROC1	GRF8
-0.102873	0.016637	0.47276	AT2G42580	AT4G27700	TTL3	AT4G27700
0.102854	0.0166567	0.472958	AT1G77220	AT2G25180	LAZ1H1	RR12
-0.102835	0.0166774	0.473165	AT3G23080	AT4G30410	AT3G23080	IBL1
0.102787	0.0167283	0.473672	AT1G12740	AT2G38050	CYP87A2	DET2
0.102775	0.0167415	0.473804	AT1G29420	AT1G74500	SAUR61	BS1
0.102726	0.0167933	0.474318	AT1G50030	AT5G41260	TOR	BSK8
-0.102693	0.0168293	0.474674	AT1G19630	AT5G11630	CYP722A1	NOXY2
0.102668	0.0168564	0.474942	AT4G15310	AT4G15400	CYP702A3	BIA1
-0.102601	0.0169282	0.475648	AT2G27210	AT3G44970	BSL3	AT3G44970
0.102587	0.0169427	0.47579	AT1G34210	AT2G32440	SERK2	KAO2
0.102553	0.0169798	0.476153	AT1G03445	AT4G20310	BSU1	S2P
-0.102537	0.0169965	0.476316	AT3G13730	AT5G01060	CYP90D1	BSK10
-0.102502	0.0170348	0.476689	AT1G69935	AT3G16520	SHW1	UGT88A1
0.102488	0.0170507	0.476843	AT1G44446	AT3G56940	CH1	CRD1
-0.10247	0.0170693	0.477024	AT1G18460	AT3G12700	alpha/beta-hydrolase	NANA
0.102445	0.0170964	0.477287	AT3G14110	AT5G54190	FLU	PORA
-0.102443	0.0170992	0.477313	AT3G14110	AT4G36380	FLU	ROT3
-0.102438	0.0171045	0.477365	AT1G48270	AT1G50990	GCR1	BSK11
0.102423	0.0171205	0.47752	AT1G78600	AT4G27430	LZF1	CIP7
0.102415	0.0171294	0.477606	AT1G75080	AT1G78490	BZR1	CYP708A3
0.102392	0.0171548	0.477851	AT1G03445	AT2G32440	BSU1	KAO2
0.102387	0.0171597	0.477898	AT1G73340	AT5G01060	ADTO1	BSK10
0.102372	0.0171765	0.47806	AT4G33430	AT5G58270	BAK1	ABCB25
-0.102352	0.0171978	0.478264	AT3G22690	AT4G31920	YS1	RR10
-0.102316	0.0172372	0.478643	AT3G63310	AT4G12820	BIL4	KIB2
0.102293	0.0172625	0.478884	AT3G09150	AT4G33660	HY2	AthCYSTM11
-0.102203	0.0173614	0.479826	AT1G48270	AT1G77220	GCR1	LAZ1H1
0.102192	0.0173736	0.479942	AT2G44760	AT5G50920	AT2G44760	CLPC1
-0.102098	0.0174782	0.480929	AT4G27440	AT5G10450	PORB	GRF6
0.102077	0.0175009	0.481142	AT1G18460	AT4G03205	alpha/beta-hydrolase	hemf2
-0.102059	0.0175212	0.481333	AT3G30290	AT5G16440	CYP702A8	IPP1
0.102	0.0175871	0.481949	AT2G32440	AT5G58270	KAO2	ABCB25
0.101973	0.0176164	0.482222	AT1G10670	AT1G12740	ACLA-1	CYP87A2
0.101941	0.0176529	0.482562	AT3G13730	AT3G30180	CYP90D1	BR6OX2
0.101936	0.0176582	0.482611	AT1G22300	AT1G32130	GRF10	IWS1
0.101929	0.0176659	0.482682	AT2G42080	AT5G01060	BIL2	BSK10
-0.101927	0.0176681	0.482702	AT4G33430	AT5G44190	BAK1	GLK2
0.101805	0.0178048	0.483963	AT3G22690	AT4G15310	YS1	CYP702A3
0.101776	0.0178374	0.484263	AT3G21500	AT5G19940	DXPS1	AT5G19940
0.101766	0.0178488	0.484366	AT3G48730	AT5G08130	GSA2	BIM1
0.101755	0.0178619	0.484487	AT1G18460	AT2G42580	alpha/beta-hydrolase	TTL3
-0.101734	0.0178851	0.484698	AT3G44970	AT3G54030	AT3G44970	BSK6
0.101686	0.0179397	0.485196	AT1G22300	AT3G03820	GRF10	SAUR29
0.10165	0.0179802	0.485563	AT2G01950	AT4G30410	BRL2	IBL1
0.101648	0.0179828	0.485586	AT2G20570	AT5G47110	GLK1	LIL3:2
-0.101547	0.0180981	0.486626	AT4G03080	AT5G16440	BSL1	IPP1
-0.10154	0.0181061	0.486698	AT2G25180	AT5G10450	RR12	GRF6
0.101535	0.0181119	0.48675	AT1G06390	AT1G50990	GSK1	BSK11
-0.101511	0.018139	0.486993	AT3G54030	AT5G56860	BSK6	GNC
0.101507	0.0181438	0.487036	AT2G34170	AT2G47930	AT2G34170	AGP26
-0.10146	0.0181982	0.487522	AT1G78600	AT2G17090	LZF1	SSP
-0.101449	0.0182108	0.487634	AT2G17090	AT4G15393	SSP	CYP702A5
0.101426	0.0182365	0.487863	AT3G44970	AT4G15300	AT3G44970	CYP702A2
-0.10142	0.0182433	0.487923	AT2G42580	AT3G26940	TTL3	CDG1
-0.101402	0.0182644	0.48811	AT2G17090	AT4G33660	SSP	AthCYSTM11
0.101391	0.0182766	0.488218	AT1G78490	AT2G44080	CYP708A3	ARL
0.101384	0.0182846	0.488289	AT3G30180	AT5G01060	BR6OX2	BSK10
0.101343	0.0183326	0.488714	AT4G39070	AT5G47950	BZS1	BIA2
0.101338	0.0183386	0.488766	AT1G50450	AT5G35210	AT1G50450	PTM
-0.101314	0.0183656	0.489005	AT4G00710	AT5G38970	BSK3	BR6OX1
-0.101314	0.0183666	0.489013	AT2G20570	AT5G18660	GLK1	PCB2
0.101255	0.0184341	0.489697	AT3G16857	AT4G31920	RR1	RR10
-0.101252	0.018438	0.489736	AT1G02100	AT4G27430	SBI1	CIP7
0.10122	0.0184756	0.490142	AT1G03130	AT3G59400	PSAD-2	GUN4
0.101184	0.0185171	0.490587	AT1G63970	AT1G65670	ISPF	CYP702A1
-0.101129	0.0185814	0.491275	AT1G02100	AT5G40850	SBI1	UPM1
-0.101101	0.0186139	0.491622	AT3G56400	AT5G44190	WRKY70	GLK2
0.101067	0.018654	0.492048	AT2G17170	AT4G15560	AT2G17170	CLA1
0.101031	0.0186961	0.492495	AT3G19830	AT3G54030	NTMC2T5.2	BSK6
0.100918	0.0188296	0.493904	AT3G51820	AT4G18710	G4	BIN2
-0.100896	0.0188554	0.494175	AT1G29420	AT5G56860	SAUR61	GNC
0.100879	0.018876	0.494391	AT1G13460	AT4G18710	AT1G13460	BIN2
0.100864	0.0188934	0.494573	AT1G20650	AT2G20180	ASG5	PIL5
0.100783	0.0189903	0.495585	AT3G59400	AT4G15560	GUN4	CLA1
0.100782	0.0189908	0.495589	AT1G29420	AT4G15400	SAUR61	BIA1
-0.100781	0.0189924	0.495606	AT3G13730	AT3G61460	CYP90D1	BRH1
-0.100736	0.0190458	0.49616	AT1G06390	AT4G12980	GSK1	AT4G12980
0.100735	0.019047	0.496173	AT2G47930	AT5G62170	AGP26	TRM25
-0.100715	0.0190706	0.496417	AT1G19350	AT5G40850	BES1	UPM1
0.100706	0.0190823	0.496538	AT3G44970	AT5G16030	AT3G44970	AT5G16030
0.100603	0.0192054	0.497807	AT1G19630	AT3G22840	CYP722A1	ELIP1
0.10052	0.0193053	0.498828	AT2G38050	AT5G05690	DET2	CPD
-0.100473	0.0193621	0.499406	AT4G15396	AT5G11630	CYP702A6	NOXY2
-0.100383	0.0194713	0.500512	AT1G67160	AT2G40400	KIB3	BPG3
-0.100331	0.0195346	0.50115	AT2G20180	AT3G21500	PIL5	DXPS1
0.100297	0.0195768	0.501574	AT3G05800	AT4G18710	AIF1	BIN2
0.100247	0.0196376	0.502181	AT4G12980	AT5G47950	AT4G12980	BIA2
-0.10023	0.0196592	0.502397	AT1G72610	AT2G17170	GER1	AT2G17170
-0.100227	0.0196626	0.502432	AT2G17170	AT2G38050	AT2G17170	DET2
-0.100211	0.0196822	0.502627	AT1G05160	AT3G45880	CYP88A3	JMJ32
-0.100194	0.0197033	0.502837	AT4G12820	AT4G17600	KIB2	LIL3:1
0.100159	0.0197457	0.503258	AT3G46290	AT4G36380	HERK1	ROT3
0.100122	0.0197922	0.503719	AT3G13730	AT4G26150	CYP90D1	CGA1
-0.100105	0.0198124	0.503919	AT1G13460	AT4G12820	AT1G13460	KIB2
-0.100082	0.0198408	0.504199	AT4G15300	AT5G47950	CYP702A2	BIA2
0.100081	0.0198426	0.504216	AT1G35160	AT5G11630	GF14 PHI	NOXY2
0.10006	0.0198686	0.504472	AT1G67160	AT3G26940	KIB3	CDG1
0.100033	0.0199019	0.504801	AT1G69935	AT4G20310	SHW1	S2P
0.10003	0.0199063	0.504843	AT1G78600	AT4G33660	LZF1	AthCYSTM11
0.0999799	0.0199682	0.505451	AT1G48270	AT2G25180	GCR1	RR12
0.0999732	0.0199766	0.505533	AT4G31390	AT5G47950	ACDO1	BIA2
0.0999202	0.0200427	0.506178	AT2G01950	AT3G13730	BRL2	CYP90D1
0.0999157	0.0200483	0.506232	AT3G21650	AT4G33430	AT3G21650	BAK1
0.0998954	0.0200736	0.506479	AT2G44760	AT4G15400	AT2G44760	BIA1
-0.0998551	0.0201242	0.506969	AT1G05160	AT1G67160	CYP88A3	KIB3
0.0998141	0.0201756	0.507467	AT1G03445	AT4G38740	BSU1	ROC1
-0.0997752	0.0202245	0.507939	AT1G13460	AT4G15396	AT1G13460	CYP702A6
0.0997301	0.0202813	0.508485	AT1G35160	AT2G24000	GF14 PHI	scpl22
-0.0997011	0.020318	0.508837	AT1G78490	AT5G58270	CYP708A3	ABCB25
0.0996487	0.0203844	0.509472	AT1G14000	AT4G33430	VIK	BAK1
0.0995877	0.0204618	0.510209	AT1G78600	AT3G21500	LZF1	DXPS1
-0.0995873	0.0204623	0.510214	AT4G26150	AT5G41260	CGA1	BSK8
0.0995717	0.0204822	0.510402	AT3G30290	AT4G00710	CYP702A8	BSK3
-0.099559	0.0204984	0.510556	AT1G75080	AT2G17090	BZR1	SSP
0.0995198	0.0205483	0.511028	AT2G17090	AT4G12980	SSP	AT4G12980
0.099468	0.0206145	0.511652	AT2G35260	AT4G31390	AT2G35260	ACDO1
0.0994393	0.0206513	0.511998	AT2G17170	AT5G48000	AT2G17170	CYP708A2
0.0994075	0.020692	0.51238	AT2G17090	AT2G42810	SSP	PP5
-0.0994044	0.0206961	0.512418	AT4G03205	AT4G26150	hemf2	CGA1
-0.0993335	0.0207873	0.513269	AT2G01950	AT2G17090	BRL2	SSP
-0.099326	0.0207969	0.513359	AT2G32440	AT3G27160	KAO2	GHS1
-0.0992335	0.0209166	0.514469	AT3G50685	AT5G11630	AT3G50685	NOXY2
-0.0992127	0.0209435	0.514718	AT3G19830	AT3G30180	NTMC2T5.2	BR6OX2
0.0991821	0.0209833	0.515084	AT1G78600	AT4G18710	LZF1	BIN2
0.0991696	0.0209995	0.515234	AT1G29420	AT1G66130	SAUR61	AT1G66130
0.0991134	0.0210729	0.515906	AT2G26540	AT3G30180	HEMD	BR6OX2
-0.0989785	0.0212494	0.517514	AT3G63310	AT4G27430	BIL4	CIP7
0.0989529	0.0212831	0.517819	AT3G12700	AT3G63310	NANA	BIL4
-0.0989315	0.0213114	0.518075	AT4G12820	AT5G08130	KIB2	BIM1
0.0989312	0.0213118	0.518078	AT1G08420	AT1G08520	BSL2	ALB1
-0.0988859	0.0213715	0.518616	AT1G03445	AT5G02800	BSU1	CDL1
0.0988689	0.0213939	0.518817	AT3G45880	AT5G54190	JMJ32	PORA
0.0988509	0.0214177	0.519032	AT2G20570	AT3G50750	GLK1	BEH1
-0.0988338	0.0214404	0.519234	AT1G35160	AT4G30410	GF14 PHI	IBL1
0.0988282	0.0214477	0.519301	AT1G20650	AT5G10450	ASG5	GRF6
0.0987759	0.0215173	0.519922	AT1G02100	AT1G20780	SBI1	SAUL1
-0.0987539	0.0215465	0.520182	AT1G34210	AT4G33660	SERK2	AthCYSTM11
0.0987317	0.021576	0.520445	AT1G77490	AT2G26540	TAPX	HEMD
-0.0987116	0.0216027	0.520682	AT1G03630	AT2G17170	POR C	AT2G17170
-0.0986905	0.0216309	0.520932	AT1G67160	AT3G44970	KIB3	AT3G44970
-0.0986877	0.0216347	0.520966	AT2G31400	AT4G00710	GUN1	BSK3
-0.0985965	0.0217567	0.522042	AT4G39070	AT5G16440	BZS1	IPP1
0.098568	0.021795	0.522379	AT1G63500	AT4G33430	BSK7	BAK1
-0.0985385	0.0218346	0.522726	AT5G11630	AT5G41260	NOXY2	BSK8
0.098501	0.0218851	0.523167	AT4G14690	AT5G16440	ELIP2	IPP1
-0.0984795	0.0219142	0.52342	AT2G20180	AT2G24010	PIL5	scpl23
-0.0984759	0.021919	0.523462	AT1G20780	AT3G59400	SAUL1	GUN4
-0.0983729	0.0220585	0.524673	AT1G20650	AT1G32130	ASG5	IWS1
-0.098361	0.0220746	0.524812	AT2G42080	AT5G44190	BIL2	GLK2
-0.0983556	0.022082	0.524876	AT2G30980	AT3G21650	SKdZeta	AT3G21650
0.0983024	0.0221544	0.525499	AT4G19000	AT4G33660	IWS2	AthCYSTM11
0.0982895	0.022172	0.52565	AT1G02100	AT2G23070	SBI1	CKA4
-0.0982504	0.0222253	0.526107	AT1G77490	AT3G26940	TAPX	CDG1
0.0982177	0.0222701	0.52649	AT2G30980	AT5G11630	SKdZeta	NOXY2
0.0981825	0.0223183	0.526901	AT1G78600	AT3G46290	LZF1	HERK1
0.098169	0.0223368	0.527058	AT1G55940	AT5G05690	CYP708A1	CPD
0.0979917	0.0225813	0.529123	AT3G03820	AT3G50685	SAUR29	AT3G50685
0.0979913	0.0225819	0.529128	AT1G67160	AT5G62170	KIB3	TRM25
0.0979714	0.0226095	0.529359	AT1G75080	AT1G76650	BZR1	CML38
0.0979687	0.0226132	0.52939	AT1G35160	AT1G55940	GF14 PHI	CYP708A1
-0.097948	0.0226419	0.529631	AT1G03445	AT2G47930	BSU1	AGP26
0.0979068	0.0226993	0.530109	AT2G17090	AT2G44080	SSP	ARL
-0.0978564	0.0227694	0.530692	AT2G42080	AT3G23080	BIL2	AT3G23080
-0.0977821	0.0228734	0.531552	AT1G18460	AT1G19630	alpha/beta-hydrolase	CYP722A1
0.0977762	0.0228816	0.53162	AT3G63310	AT5G58270	BIL4	ABCB25
0.0977581	0.022907	0.531829	AT1G20650	AT4G12980	ASG5	AT4G12980
0.0977315	0.0229443	0.532136	AT3G21650	AT5G35210	AT3G21650	PTM
-0.0977196	0.0229611	0.532274	AT3G12700	AT3G44970	NANA	AT3G44970
-0.0976762	0.0230221	0.532774	AT4G18710	AT5G58270	BIN2	ABCB25
-0.0976699	0.023031	0.532847	AT1G03445	AT4G28720	BSU1	YUC8
-0.0976489	0.0230605	0.533088	AT5G10310	AT5G59010	AtEPFL1	BSK5
-0.0975775	0.0231616	0.53391	AT1G05160	AT1G20780	CYP88A3	SAUL1
-0.0975627	0.0231825	0.53408	AT4G27430	AT5G11630	CIP7	NOXY2
-0.0975509	0.0231992	0.534216	AT1G50990	AT2G38210	BSK11	PDX1L4
-0.0975449	0.0232078	0.534285	AT3G23080	AT3G30290	AT3G23080	CYP702A8
0.0975146	0.0232508	0.534632	AT1G77490	AT2G25180	TAPX	RR12
0.0974743	0.0233081	0.535094	AT2G27210	AT2G31400	BSL3	GUN1
0.0974664	0.0233193	0.535185	AT1G75080	AT5G16440	BZR1	IPP1
0.0974567	0.0233331	0.535296	AT1G14000	AT3G57180	VIK	BPG2
0.0974536	0.0233376	0.535332	AT2G17170	AT4G01690	AT2G17170	PPOX
0.0974473	0.0233466	0.535405	AT1G23750	AT1G55940	AT1G23750	CYP708A1
0.0974346	0.0233647	0.53555	AT2G20180	AT3G20810	PIL5	JMJD5
0.0974107	0.0233988	0.535823	AT1G01740	AT2G27210	BSK4	BSL3
-0.0974059	0.0234057	0.535878	AT1G29420	AT2G20180	SAUR61	PIL5
0.0973841	0.0234369	0.536128	AT3G16857	AT5G58270	RR1	ABCB25
-0.0973545	0.0234792	0.536466	AT1G78300	AT2G24000	GRF2	scpl22
0.0973433	0.0234952	0.536594	AT5G38970	AT5G58220	BR6OX1	TTL
0.0973173	0.0235326	0.536891	AT2G42080	AT5G47950	BIL2	BIA2
0.0973148	0.0235362	0.53692	AT4G38360	AT5G41260	LAZ1	BSK8
-0.0973133	0.0235383	0.536936	AT1G50990	AT5G44190	BSK11	GLK2
-0.0972892	0.0235731	0.537212	AT2G17170	AT5G65430	AT2G17170	GRF8
0.097256	0.0236208	0.537591	AT1G76650	AT2G44080	CML38	ARL
-0.0972469	0.0236339	0.537694	AT1G08420	AT1G66130	BSL2	AT1G66130
-0.0972332	0.0236536	0.53785	AT4G15310	AT5G56860	CYP702A3	GNC
-0.0972254	0.0236649	0.537939	AT2G42080	AT4G03205	BIL2	hemf2
-0.0972246	0.023666	0.537947	AT3G09150	AT4G27430	HY2	CIP7
0.0972201	0.0236726	0.537999	AT3G09150	AT4G15560	HY2	CLA1
-0.0972109	0.0236858	0.538104	AT5G56860	AT5G66900	GNC	NRG1.1
-0.0971861	0.0237217	0.538386	AT2G38050	AT3G30180	DET2	BR6OX2
0.09715	0.0237739	0.538796	AT3G16520	AT3G22840	UGT88A1	ELIP1
-0.0970703	0.0238895	0.539701	AT4G12810	AT5G14220	KIB1	HEMG2
0.0970256	0.0239547	0.540208	AT1G78490	AT3G51820	CYP708A3	G4
-0.0969883	0.0240091	0.54063	AT3G03820	AT3G12700	SAUR29	NANA
0.0969791	0.0240226	0.540734	AT4G14690	AT5G54190	ELIP2	PORA
0.09697	0.0240359	0.540837	AT2G17090	AT5G14220	SSP	HEMG2
-0.0969672	0.02404	0.540869	AT4G38740	AT5G46570	ROC1	BSK2
0.0969497	0.0240656	0.541067	AT2G26670	AT2G38210	TED4	PDX1L4
0.0969469	0.0240696	0.541098	AT1G31330	AT1G77490	PSAF	TAPX
0.0969326	0.0240906	0.54126	AT3G19830	AT5G56860	NTMC2T5.2	GNC
0.0968015	0.0242834	0.542738	AT1G50450	AT2G32440	AT1G50450	KAO2
0.0967867	0.0243053	0.542905	AT4G01690	AT5G58270	PPOX	ABCB25
-0.0967357	0.0243807	0.543478	AT1G78700	AT5G10310	BEH4	AtEPFL1
-0.0966683	0.0244806	0.544235	AT3G50660	AT4G38740	DWF4	ROC1
-0.0966592	0.0244942	0.544338	AT1G02100	AT1G03630	SBI1	POR C
0.0966575	0.0244967	0.544356	AT3G16520	AT5G16440	UGT88A1	IPP1
-0.0966264	0.0245429	0.544704	AT1G35160	AT2G24010	GF14 PHI	scpl23
-0.0965777	0.0246156	0.54525	AT2G42080	AT4G03080	BIL2	BSL1
0.0965707	0.024626	0.545328	AT4G33430	AT4G39070	BAK1	BZS1
0.09654	0.0246718	0.545671	AT1G48270	AT2G20180	GCR1	PIL5
-0.0965398	0.0246722	0.545674	AT1G22300	AT2G26710	GRF10	BAS1
-0.0965371	0.0246762	0.545703	AT1G08420	AT1G67160	BSL2	KIB3
0.096506	0.0247228	0.546051	AT4G28720	AT5G65430	YUC8	GRF8
0.0964982	0.0247345	0.546138	AT3G09150	AT3G14660	HY2	CYP72A13
0.0964326	0.0248331	0.54687	AT2G26670	AT2G44760	TED4	AT2G44760
-0.0964325	0.0248332	0.546871	AT1G74500	AT5G14220	BS1	HEMG2
0.0964218	0.0248492	0.54699	AT1G03630	AT3G51820	POR C	G4
0.096413	0.0248626	0.547089	AT1G23750	AT2G17170	AT1G23750	AT2G17170
0.0963935	0.0248919	0.547305	AT1G03445	AT2G42080	BSU1	BIL2
0.0963908	0.024896	0.547336	AT3G16520	AT5G58270	UGT88A1	ABCB25
0.0963313	0.0249859	0.547998	AT3G51820	AT4G15393	G4	CYP702A5
0.0963275	0.0249915	0.548039	AT3G16857	AT5G10450	RR1	GRF6
0.09632	0.0250029	0.548122	AT1G44318	AT4G26150	hemb2	CGA1
0.0962812	0.0250616	0.548553	AT3G21650	AT4G15396	AT3G21650	CYP702A6
0.0962645	0.025087	0.548738	AT1G08420	AT1G18360	BSL2	MAGL2
0.0962577	0.0250973	0.548814	AT2G26710	AT5G59010	BAS1	BSK5
-0.0962536	0.0251035	0.548859	AT1G19350	AT1G20650	BES1	ASG5
-0.096218	0.0251577	0.549254	AT4G12810	AT5G41260	KIB1	BSK8
-0.0961966	0.0251902	0.549491	AT2G17090	AT4G39400	SSP	BRI1
-0.096191	0.0251988	0.549553	AT3G14660	AT4G12810	CYP72A13	KIB1
-0.0961184	0.0253095	0.550355	AT2G23070	AT3G22840	CKA4	ELIP1
-0.0961169	0.0253119	0.550372	AT1G77490	AT2G20180	TAPX	PIL5
-0.0960933	0.0253479	0.550632	AT4G12980	AT4G35230	AT4G12980	BSK1
-0.0960904	0.0253523	0.550664	AT3G45880	AT5G01060	JMJ32	BSK10
-0.0960479	0.0254176	0.551133	AT5G58250	AT5G66900	EMB3143	NRG1.1
0.0960418	0.025427	0.551201	AT1G55940	AT5G48000	CYP708A1	CYP708A2
0.0960122	0.0254724	0.551526	AT2G20180	AT2G26670	PIL5	TED4
-0.0959964	0.0254967	0.5517	AT1G22300	AT2G20180	GRF10	PIL5
-0.0959744	0.0255306	0.551942	AT2G40400	AT4G27440	BPG3	PORB
-0.0959645	0.0255458	0.552051	AT1G67160	AT5G41260	KIB3	BSK8
-0.095918	0.0256176	0.552562	AT1G19630	AT1G77220	CYP722A1	LAZ1H1
-0.0959101	0.0256298	0.552649	AT1G48270	AT5G01060	GCR1	BSK10
0.0958884	0.0256634	0.552887	AT2G30980	AT5G66900	SKdZeta	NRG1.1
-0.0958745	0.0256849	0.55304	AT1G02100	AT5G65430	SBI1	GRF8
-0.0958731	0.025687	0.553055	AT2G26710	AT4G14690	BAS1	ELIP2
0.0958714	0.0256897	0.553073	AT3G54030	AT5G14400	BSK6	CYP724A1
0.0958416	0.0257359	0.5534	AT2G44760	AT3G57180	AT2G44760	BPG2
-0.0958162	0.0257753	0.553679	AT1G63500	AT5G62170	BSK7	TRM25
-0.0958109	0.0257836	0.553737	AT1G12740	AT4G38740	CYP87A2	ROC1
-0.0957763	0.0258374	0.554115	AT3G13730	AT4G28720	CYP90D1	YUC8
-0.0957677	0.0258508	0.554209	AT1G48270	AT4G30410	GCR1	IBL1
-0.0957253	0.0259168	0.554672	AT4G12810	AT5G16440	KIB1	IPP1
0.0956778	0.0259911	0.555191	AT3G21500	AT4G15300	DXPS1	CYP702A2
0.0956345	0.0260589	0.555662	AT4G27440	AT5G54190	PORB	PORA
0.0956164	0.0260873	0.555859	AT1G03445	AT2G24000	BSU1	scpl22
-0.0955401	0.0262074	0.556689	AT1G63500	AT3G13730	BSK7	CYP90D1
0.0954687	0.02632	0.557463	AT2G38210	AT4G31390	PDX1L4	ACDO1
0.0954594	0.0263348	0.557565	AT1G05160	AT4G15400	CYP88A3	BIA1
0.0954528	0.0263452	0.557636	AT1G65670	AT4G26150	CYP702A1	CGA1
0.0954259	0.0263878	0.557927	AT3G30180	AT5G05690	BR6OX2	CPD
0.0954229	0.0263925	0.557959	AT1G73340	AT1G74500	ADTO1	BS1
0.0953418	0.0265215	0.558837	AT3G51820	AT5G18660	G4	PCB2
0.0953235	0.0265506	0.559034	AT4G27440	AT5G63570	PORB	GSA1
-0.0953185	0.0265585	0.559088	AT2G24000	AT4G38360	scpl22	LAZ1
0.0953183	0.0265589	0.55909	AT3G56400	AT5G58220	WRKY70	TTL
-0.0952864	0.0266098	0.559434	AT2G17090	AT5G19940	SSP	AT5G19940
-0.0952605	0.0266511	0.559713	AT4G30610	AT4G35230	BRS1	BSK1
0.0952595	0.0266527	0.559724	AT3G21650	AT5G05690	AT3G21650	CPD
0.0951919	0.026761	0.560451	AT1G44446	AT3G59400	CH1	GUN4
0.0951526	0.0268241	0.560873	AT2G15050	AT5G10310	LTP	AtEPFL1
-0.095142	0.0268411	0.560987	AT3G46290	AT5G01060	HERK1	BSK10
0.095129	0.026862	0.561126	AT5G58250	AT5G63570	EMB3143	GSA1
0.0951036	0.026903	0.561399	AT3G13730	AT5G16440	CYP90D1	IPP1
0.0950846	0.0269336	0.561602	AT2G31250	AT3G14660	HEMA3	CYP72A13
-0.0950763	0.0269471	0.561692	AT1G08420	AT4G15310	BSL2	CYP702A3
0.0949911	0.0270848	0.562603	AT1G50990	AT5G65430	BSK11	GRF8
0.0949715	0.0271167	0.562813	AT2G15050	AT2G20570	LTP	GLK1
0.0948928	0.0272445	0.563651	AT4G12820	AT5G18660	KIB2	PCB2
-0.0948897	0.0272497	0.563685	AT3G21500	AT5G05690	DXPS1	CPD
0.0948696	0.0272825	0.563899	AT2G42080	AT2G42810	BIL2	PP5
0.0948148	0.027372	0.564482	AT1G20650	AT4G31920	ASG5	RR10
0.0947565	0.0274675	0.565101	AT2G20180	AT3G61460	PIL5	BRH1
-0.0947537	0.027472	0.56513	AT3G48730	AT3G50660	GSA2	DWF4
0.0947195	0.0275283	0.565493	AT1G12740	AT2G26710	CYP87A2	BAS1
-0.0947107	0.0275428	0.565586	AT1G05160	AT4G08950	CYP88A3	EXO
-0.0946877	0.0275805	0.565829	AT1G44318	AT4G15310	hemb2	CYP702A3
-0.0946693	0.0276108	0.566024	AT3G63310	AT4G33660	BIL4	AthCYSTM11
0.0945563	0.0277977	0.567218	AT1G30380	AT4G12800	PSAK	PSAL
0.0945499	0.0278082	0.567285	AT4G03080	AT4G27430	BSL1	CIP7
0.0945358	0.0278316	0.567434	AT5G54190	AT5G56860	PORA	GNC
0.0944903	0.0279072	0.567912	AT3G45880	AT4G15560	JMJ32	CLA1
0.0944847	0.0279166	0.567972	AT1G67160	AT3G22690	KIB3	YS1
0.0944649	0.0279496	0.56818	AT1G66130	AT4G12980	AT1G66130	AT4G12980
0.0944406	0.0279901	0.568436	AT2G32440	AT2G38050	KAO2	DET2
0.0944253	0.0280155	0.568596	AT2G06520	AT5G47110	PSBX	LIL3:2
-0.0943977	0.0280616	0.568886	AT3G22840	AT5G48000	ELIP1	CYP708A2
-0.0943895	0.0280754	0.568972	AT1G03130	AT3G51820	PSAD-2	G4
-0.0943843	0.0280841	0.569026	AT3G16520	AT4G15300	UGT88A1	CYP702A2
0.0943733	0.0281024	0.569141	AT3G12700	AT3G16857	NANA	RR1
0.0943324	0.028171	0.56957	AT3G05800	AT4G25080	AIF1	CHLM
0.0943223	0.0281879	0.569675	AT3G14660	AT3G20810	CYP72A13	JMJD5
-0.0942983	0.0282282	0.569927	AT1G08520	AT2G24010	ALB1	scpl23
-0.094298	0.0282286	0.56993	AT3G12700	AT4G30410	NANA	IBL1
0.0942958	0.0282324	0.569953	AT1G50450	AT3G19830	AT1G50450	NTMC2T5.2
-0.0942862	0.0282485	0.570053	AT4G26150	AT4G36380	CGA1	ROT3
-0.0942508	0.0283081	0.570423	AT1G67160	AT4G12980	KIB3	AT4G12980
-0.0942343	0.028336	0.570596	AT5G44190	AT5G58220	GLK2	TTL
0.0942258	0.0283502	0.570684	AT1G01740	AT1G69935	BSK4	SHW1
0.094176	0.0284343	0.571203	AT1G03630	AT2G13790	POR C	SERK4
-0.0941748	0.0284363	0.571216	AT2G31250	AT3G30180	HEMA3	BR6OX2
-0.0941347	0.0285042	0.571634	AT1G78600	AT3G26940	LZF1	CDG1
0.0941054	0.0285539	0.571938	AT1G03445	AT5G58220	BSU1	TTL
0.0941025	0.0285588	0.571969	AT2G34170	AT5G10310	AT2G34170	AtEPFL1
0.094058	0.0286343	0.57243	AT4G25080	AT5G19940	CHLM	AT5G19940
-0.0940451	0.0286564	0.572565	AT3G03820	AT3G56400	SAUR29	WRKY70
-0.0940299	0.0286822	0.572722	AT1G03445	AT1G18460	BSU1	alpha/beta-hydrolase
-0.0940251	0.0286904	0.572772	AT4G26150	AT5G54190	CGA1	PORA
0.0940219	0.0286958	0.572805	AT3G13730	AT4G12810	CYP90D1	KIB1
-0.0939928	0.0287454	0.573106	AT1G75080	AT5G02800	BZR1	CDL1
-0.0939755	0.0287749	0.573286	AT2G20570	AT4G17560	GLK1	AT4G17560
0.0939519	0.0288153	0.57353	AT1G03130	AT1G58290	PSAD-2	HEMA1
0.0939247	0.0288619	0.573812	AT2G35260	AT3G59400	AT2G35260	GUN4
0.0939139	0.0288803	0.573923	AT1G72610	AT3G50750	GER1	BEH1
0.0939113	0.0288847	0.57395	AT1G78300	AT4G38740	GRF2	ROC1
-0.0939086	0.0288893	0.573977	AT1G29420	AT1G75080	SAUR61	BZR1
0.0938962	0.0289106	0.574106	AT1G50450	AT3G51820	AT1G50450	G4
0.0938632	0.0289673	0.574446	AT2G38210	AT3G19830	PDX1L4	NTMC2T5.2
0.0938413	0.029005	0.574673	AT3G48730	AT5G18660	GSA2	PCB2
0.093804	0.0290691	0.575057	AT1G20780	AT3G16857	SAUL1	RR1
-0.0937984	0.0290788	0.575115	AT4G15310	AT5G08130	CYP702A3	BIM1
0.0937969	0.0290813	0.575129	AT1G75080	AT2G31250	BZR1	HEMA3
0.093787	0.0290984	0.575231	AT1G06390	AT1G19350	GSK1	BES1
0.0937688	0.0291298	0.575419	AT4G03080	AT4G33430	BSL1	BAK1
-0.0937484	0.0291651	0.575629	AT2G13790	AT2G38050	SERK4	DET2
0.0937442	0.0291722	0.575671	AT1G06390	AT5G54190	GSK1	PORA
-0.0937187	0.0292164	0.575934	AT2G17090	AT4G12810	SSP	KIB1
-0.0937087	0.0292338	0.576037	AT1G02100	AT1G35160	SBI1	GF14 PHI
0.0937017	0.0292458	0.576108	AT3G19830	AT5G47110	NTMC2T5.2	LIL3:2
-0.0936951	0.0292572	0.576176	AT1G78300	AT5G58270	GRF2	ABCB25
-0.0936929	0.029261	0.576198	AT3G02780	AT5G41260	IPP2	BSK8
-0.0936813	0.0292812	0.576318	AT4G08950	AT5G56860	EXO	GNC
-0.0936764	0.0292896	0.576368	AT2G31250	AT4G38360	HEMA3	LAZ1
0.0936102	0.0294046	0.577046	AT1G34210	AT4G33430	SERK2	BAK1
0.093555	0.0295008	0.577611	AT3G51820	AT5G58270	G4	ABCB25
0.0935333	0.0295388	0.577833	AT1G67160	AT2G15050	KIB3	LTP
0.0935283	0.0295474	0.577883	AT5G11630	AT5G63570	NOXY2	GSA1
0.0935184	0.0295647	0.577984	AT4G18710	AT4G39070	BIN2	BZS1
0.0934863	0.0296209	0.578312	AT1G78490	AT5G58220	CYP708A3	TTL
0.0934819	0.0296286	0.578357	AT3G54030	AT4G18710	BSK6	BIN2
-0.09347	0.0296494	0.578478	AT1G75080	AT3G02780	BZR1	IPP2
-0.0933907	0.0297886	0.579284	AT1G65670	AT3G16857	CYP702A1	RR1
-0.0933596	0.0298435	0.579601	AT1G18460	AT3G50750	alpha/beta-hydrolase	BEH1
-0.0933541	0.029853	0.579656	AT2G25180	AT4G19000	RR12	IWS2
-0.0933401	0.0298777	0.579798	AT2G25180	AT3G30180	RR12	BR6OX2
0.0932179	0.030094	0.581035	AT3G46290	AT4G27430	HERK1	CIP7
0.0932169	0.0300957	0.581045	AT1G20780	AT4G03205	SAUL1	hemf2
-0.0932159	0.0300976	0.581056	AT1G78700	AT2G17170	BEH4	AT2G17170
-0.0932063	0.0301146	0.581153	AT3G63310	AT5G44190	BIL4	GLK2
0.0931992	0.0301272	0.581224	AT4G03080	AT5G58220	BSL1	TTL
-0.0931609	0.0301954	0.581611	AT3G14660	AT4G15396	CYP72A13	CYP702A6
-0.0930935	0.0303155	0.58229	AT2G42080	AT4G12810	BIL2	KIB1
-0.0930686	0.0303599	0.58254	AT2G24010	AT4G33660	scpl23	AthCYSTM11
0.0930671	0.0303627	0.582556	AT1G74470	AT3G23080	AT1G74470	AT3G23080
0.0930214	0.0304444	0.583014	AT1G22300	AT2G31250	GRF10	HEMA3
-0.0930158	0.0304545	0.583071	AT4G15393	AT4G19000	CYP702A5	IWS2
0.0930128	0.0304599	0.583101	AT1G50990	AT1G63500	BSK11	BSK7
0.0929899	0.0305009	0.583331	AT1G75080	AT2G38050	BZR1	DET2
-0.0929847	0.0305103	0.583383	AT2G47930	AT5G01060	AGP26	BSK10
0.0929824	0.0305144	0.583406	AT3G14660	AT5G16440	CYP72A13	IPP1
0.0929804	0.0305181	0.583427	AT1G63970	AT5G19940	ISPF	AT5G19940
-0.0929486	0.0305752	0.583745	AT2G24000	AT4G03205	scpl22	hemf2
-0.0929294	0.0306098	0.583937	AT1G78490	AT5G38970	CYP708A3	BR6OX1
0.0929266	0.0306147	0.583965	AT2G32440	AT4G29590	KAO2	AT4G29590
0.092921	0.0306248	0.584021	AT3G03730	AT3G23080	KIB4	AT3G23080
-0.0928689	0.0307189	0.584542	AT1G20780	AT1G69935	SAUL1	SHW1
-0.0928317	0.0307861	0.584913	AT1G13460	AT1G72610	AT1G13460	GER1
0.092728	0.0309743	0.585946	AT4G02920	AT4G33660	AT4G02920	AthCYSTM11
-0.0926961	0.0310323	0.586263	AT3G44970	AT4G26150	AT3G44970	CGA1
0.0926623	0.031094	0.586599	AT2G24000	AT5G41260	scpl22	BSK8
0.0926381	0.0311381	0.586839	AT4G30410	AT5G16440	IBL1	IPP1
0.0926214	0.0311688	0.587005	AT1G23750	AT2G41680	AT1G23750	NTRC
0.0926192	0.0311727	0.587026	AT1G13460	AT5G35210	AT1G13460	PTM
-0.0926032	0.031202	0.587185	AT1G01500	AT2G26670	AT1G01500	TED4
0.0925978	0.0312119	0.587238	AT1G09940	AT5G47950	HEMA2	BIA2
0.092543	0.0313123	0.58778	AT4G03205	AT4G27440	hemf2	PORB
-0.0925373	0.0313227	0.587836	AT1G06390	AT5G65430	GSK1	GRF8
-0.0925235	0.0313482	0.587973	AT2G42580	AT5G20630	TTL3	GER3
-0.0925152	0.0313635	0.588055	AT1G12740	AT5G50920	CYP87A2	CLPC1
0.0924946	0.0314013	0.588257	AT2G24010	AT3G46290	scpl23	HERK1
-0.0924413	0.0314995	0.588783	AT3G57180	AT4G36380	BPG2	ROT3
0.0923602	0.0316495	0.589581	AT1G19350	AT4G31920	BES1	RR10
-0.0923597	0.0316505	0.589586	AT3G05800	AT4G00710	AIF1	BSK3
0.0923487	0.0316709	0.589694	AT1G18360	AT3G03730	MAGL2	KIB4
-0.0922606	0.0318344	0.590557	AT1G48270	AT4G27440	GCR1	PORB
-0.0922413	0.0318704	0.590746	AT3G30180	AT5G40850	BR6OX2	UPM1
0.0922258	0.0318995	0.590898	AT1G50990	AT4G31390	BSK11	ACDO1
-0.0922225	0.0319056	0.59093	AT1G19630	AT5G44190	CYP722A1	GLK2
-0.0922181	0.0319138	0.590973	AT1G78300	AT4G20310	GRF2	S2P
0.092211	0.031927	0.591042	AT1G08420	AT4G15300	BSL2	CYP702A2
-0.0922065	0.0319355	0.591087	AT4G15400	AT5G58270	BIA1	ABCB25
-0.0921929	0.0319609	0.591219	AT3G16857	AT4G15300	RR1	CYP702A2
-0.0921788	0.0319872	0.591357	AT1G71830	AT4G18710	SERK1	BIN2
0.0921651	0.0320129	0.591491	AT2G38050	AT4G12810	DET2	KIB1
-0.0921537	0.0320341	0.591602	AT2G47930	AT4G14690	AGP26	ELIP2
-0.0921389	0.0320619	0.591746	AT3G56400	AT5G47950	WRKY70	BIA2
-0.092129	0.0320804	0.591843	AT1G77220	AT1G78490	LAZ1H1	CYP708A3
-0.0921195	0.0320982	0.591935	AT5G16440	AT5G38970	IPP1	BR6OX1
-0.0920889	0.0321556	0.592233	AT1G01740	AT1G78300	BSK4	GRF2
0.0920765	0.032179	0.592354	AT3G14660	AT3G51820	CYP72A13	G4
0.0920495	0.0322298	0.592616	AT2G15050	AT4G31390	LTP	ACDO1
-0.0920308	0.032265	0.592798	AT4G33430	AT5G62170	BAK1	TRM25
-0.0919752	0.0323697	0.593337	AT3G05800	AT4G15310	AIF1	CYP702A3
0.0919745	0.0323711	0.593344	AT1G22300	AT3G02780	GRF10	IPP2
0.0919719	0.032376	0.593369	AT2G01950	AT5G59010	BRL2	BSK5
-0.0919579	0.0324025	0.593505	AT4G30610	AT5G54190	BRS1	PORA
0.0919409	0.0324346	0.593669	AT1G01500	AT3G14110	AT1G01500	FLU
-0.0918901	0.0325309	0.594161	AT1G29420	AT1G65670	SAUR61	CYP702A1
0.0918636	0.0325812	0.594417	AT1G65670	AT2G24000	CYP702A1	scpl22
-0.0918399	0.0326263	0.594646	AT2G17090	AT2G46400	SSP	WRKY46
-0.0918386	0.0326287	0.594658	AT1G66130	AT2G20180	AT1G66130	PIL5
-0.091837	0.0326317	0.594673	AT2G34170	AT4G15400	AT2G34170	BIA1
-0.0918316	0.0326421	0.594726	AT4G26150	AT5G11630	CGA1	NOXY2
0.0917372	0.032822	0.595635	AT1G29420	AT1G32130	SAUR61	IWS1
-0.0917308	0.0328342	0.595696	AT1G03130	AT3G54030	PSAD-2	BSK6
-0.091717	0.0328607	0.595829	AT4G27440	AT5G19940	PORB	AT5G19940
-0.0917067	0.0328804	0.595928	AT1G13460	AT1G66130	AT1G13460	AT1G66130
-0.0917037	0.0328861	0.595957	AT3G61460	AT5G54380	BRH1	THE1
0.0916776	0.0329362	0.596208	AT2G26670	AT5G41260	TED4	BSK8
0.0915701	0.0331429	0.597237	AT3G23080	AT5G10450	AT3G23080	GRF6
0.0915611	0.0331602	0.597323	AT1G72610	AT2G31250	GER1	HEMA3
-0.0915091	0.0332605	0.597819	AT5G10450	AT5G46570	GRF6	BSK2
-0.091477	0.0333226	0.598125	AT2G40750	AT4G18710	WRKY54	BIN2
0.0914337	0.0334065	0.598537	AT1G32130	AT3G26940	IWS1	CDG1
-0.0913862	0.0334989	0.598989	AT2G23070	AT3G56400	CKA4	WRKY70
-0.0913697	0.033531	0.599146	AT5G14400	AT5G47950	CYP724A1	BIA2
0.0913658	0.0335386	0.599183	AT1G01500	AT4G35230	AT1G01500	BSK1
0.0913517	0.033566	0.599317	AT4G03205	AT5G16030	hemf2	AT5G16030
-0.0913228	0.0336224	0.599591	AT3G30290	AT4G15400	CYP702A8	BIA1
-0.0913096	0.0336481	0.599716	AT2G27210	AT5G45930	BSL3	CHLI2
0.0912477	0.0337691	0.600301	AT1G03445	AT1G67160	BSU1	KIB3
-0.091235	0.0337941	0.600422	AT4G15396	AT5G58270	CYP702A6	ABCB25
0.0912226	0.0338184	0.600539	AT2G38210	AT4G30610	PDX1L4	BRS1
-0.0912199	0.0338237	0.600565	AT1G22300	AT4G20310	GRF10	S2P
-0.0912191	0.0338252	0.600572	AT1G02100	AT4G12820	SBI1	KIB2
-0.0912132	0.0338367	0.600627	AT3G22840	AT5G40850	ELIP1	UPM1
-0.0911958	0.033871	0.600792	AT2G24010	AT3G03710	scpl23	RIF10
0.0911928	0.0338768	0.60082	AT1G29420	AT5G18660	SAUR61	PCB2
-0.0911886	0.0338851	0.60086	AT1G35160	AT1G76650	GF14 PHI	CML38
-0.0911416	0.0339776	0.601303	AT1G06390	AT4G12800	GSK1	PSAL
0.0911022	0.0340551	0.601674	AT1G18360	AT5G14220	MAGL2	HEMG2
0.0911008	0.0340578	0.601686	AT1G08520	AT1G78700	ALB1	BEH4
-0.0910985	0.0340625	0.601709	AT1G66130	AT4G33430	AT1G66130	BAK1
0.09109	0.0340792	0.601788	AT2G26670	AT3G63310	TED4	BIL4
-0.0910336	0.0341908	0.602318	AT3G14660	AT4G00710	CYP72A13	BSK3
-0.0910265	0.0342047	0.602384	AT5G01060	AT5G47950	BSK10	BIA2
-0.0910147	0.0342281	0.602495	AT3G20810	AT4G38740	JMJD5	ROC1
-0.0910015	0.0342542	0.602619	AT1G50450	AT5G59010	AT1G50450	BSK5
0.0909527	0.034351	0.603075	AT1G74500	AT3G26940	BS1	CDG1
-0.0909342	0.0343878	0.603248	AT2G47930	AT3G13730	AGP26	CYP90D1
-0.0909257	0.0344047	0.603328	AT1G77490	AT5G54190	TAPX	PORA
0.0909112	0.0344336	0.603463	AT4G27700	AT4G33660	AT4G27700	AthCYSTM11
-0.0909105	0.0344351	0.60347	AT1G32130	AT4G35230	IWS1	BSK1
0.0909062	0.0344436	0.60351	AT1G29420	AT3G48730	SAUR61	GSA2
0.0908925	0.0344708	0.603638	AT1G29420	AT5G05690	SAUR61	CPD
0.0908575	0.0345407	0.603965	AT4G31920	AT5G48000	RR10	CYP708A2
-0.0908519	0.0345519	0.604017	AT1G05160	AT1G18360	CYP88A3	MAGL2
0.0908481	0.0345596	0.604053	AT1G71830	AT2G31400	SERK1	GUN1
0.090847	0.0345617	0.604063	AT3G46290	AT5G10310	HERK1	AtEPFL1
0.0908383	0.0345791	0.604144	AT5G46570	AT5G62170	BSK2	TRM25
0.0908115	0.0346327	0.604394	AT1G31330	AT4G12800	PSAF	PSAL
0.0907599	0.0347361	0.604873	AT1G48270	AT5G08130	GCR1	BIM1
-0.0907379	0.0347802	0.605077	AT1G12740	AT2G44760	CYP87A2	AT2G44760
0.0907251	0.034806	0.605197	AT5G38970	AT5G46570	BR6OX1	BSK2
0.0906583	0.0349405	0.605816	AT1G30380	AT1G77490	PSAK	TAPX
0.0906515	0.0349542	0.605879	AT3G16520	AT3G59400	UGT88A1	GUN4
-0.0906302	0.0349972	0.606076	AT1G63970	AT4G19000	ISPF	IWS2
0.0906164	0.035025	0.606203	AT2G26540	AT5G48000	HEMD	CYP708A2
-0.0906116	0.0350346	0.606247	AT1G01500	AT2G17090	AT1G01500	SSP
0.0906064	0.0350453	0.606296	AT4G18710	AT4G36380	BIN2	ROT3
-0.0906059	0.0350462	0.6063	AT1G67160	AT2G13790	KIB3	SERK4
-0.090576	0.0351067	0.606577	AT2G30980	AT3G54030	SKdZeta	BSK6
-0.0905565	0.0351461	0.606756	AT5G01060	AT5G14220	BSK10	HEMG2
0.0905547	0.0351498	0.606773	AT2G42080	AT4G38360	BIL2	LAZ1
-0.090553	0.0351532	0.606788	AT1G50990	AT3G22840	BSK11	ELIP1
0.0905461	0.0351673	0.606853	AT4G28720	AT5G38970	YUC8	BR6OX1
0.0905292	0.0352015	0.607008	AT1G13460	AT1G55940	AT1G13460	CYP708A1
0.0904901	0.0352809	0.607368	AT1G01740	AT1G76650	BSK4	CML38
0.0904421	0.0353787	0.607809	AT1G23750	AT2G20180	AT1G23750	PIL5
0.0904361	0.0353908	0.607864	AT1G74500	AT3G02780	BS1	IPP2
0.0904338	0.0353955	0.607885	AT1G14000	AT5G44190	VIK	GLK2
0.09039	0.0354849	0.608287	AT4G31390	AT4G35230	ACDO1	BSK1
0.0903502	0.0355663	0.608652	AT2G13790	AT4G33430	SERK4	BAK1
0.0903307	0.0356062	0.60883	AT1G50450	AT3G14110	AT1G50450	FLU
0.0903298	0.0356081	0.608839	AT1G77490	AT1G78700	TAPX	BEH4
0.0903149	0.0356386	0.608975	AT2G06520	AT3G63310	PSBX	BIL4
0.0903141	0.0356402	0.608982	AT2G40400	AT5G58220	BPG3	TTL
0.0903025	0.0356641	0.609089	AT5G05690	AT5G08130	CPD	BIM1
-0.0903006	0.035668	0.609106	AT2G38210	AT4G15310	PDX1L4	CYP702A3
-0.0902922	0.0356851	0.609182	AT1G05160	AT5G14400	CYP88A3	CYP724A1
-0.0902867	0.0356964	0.609232	AT2G44760	AT3G16140	AT2G44760	PSAH-1
0.0902805	0.0357093	0.60929	AT2G15050	AT3G50685	LTP	AT3G50685
0.0902674	0.0357362	0.609409	AT1G67160	AT5G38970	KIB3	BR6OX1
-0.0902327	0.0358075	0.609725	AT4G02920	AT4G18890	AT4G02920	BEH3
0.0902185	0.0358368	0.609855	AT4G25080	AT5G10450	CHLM	GRF6
0.0902077	0.0358589	0.609953	AT1G12740	AT4G00710	CYP87A2	BSK3
-0.0901809	0.0359142	0.610197	AT2G25180	AT3G20810	RR12	JMJD5
0.0901791	0.0359179	0.610213	AT3G30290	AT3G56400	CYP702A8	WRKY70
-0.0901522	0.0359735	0.610458	AT4G15396	AT5G54190	CYP702A6	PORA
-0.0901316	0.0360162	0.610646	AT1G14000	AT5G66900	VIK	NRG1.1
-0.0901294	0.0360207	0.610665	AT1G55940	AT5G11630	CYP708A1	NOXY2
0.0901265	0.0360268	0.610692	AT3G56400	AT4G12980	WRKY70	AT4G12980
0.0901201	0.03604	0.61075	AT2G47930	AT4G36380	AGP26	ROT3
-0.0901123	0.036056	0.61082	AT5G13630	AT5G20630	GUN5	GER3
0.090112	0.0360567	0.610824	AT1G55940	AT5G58270	CYP708A1	ABCB25
-0.0901119	0.0360569	0.610824	AT2G25180	AT5G59010	RR12	BSK5
0.0900992	0.0360832	0.61094	AT5G08130	AT5G58270	BIM1	ABCB25
0.0900854	0.0361118	0.611065	AT1G65670	AT4G28720	CYP702A1	YUC8
-0.0900322	0.0362223	0.611547	AT1G44318	AT4G12810	hemb2	KIB1
0.0899924	0.0363052	0.611907	AT4G19000	AT4G27430	IWS2	CIP7
0.0899697	0.0363523	0.612112	AT2G15050	AT3G03820	LTP	SAUR29
-0.0899278	0.0364398	0.61249	AT1G73340	AT2G42580	ADTO1	TTL3
-0.0899227	0.0364505	0.612536	AT1G77490	AT3G22840	TAPX	ELIP1
-0.0899167	0.0364631	0.61259	AT3G23080	AT5G40850	AT3G23080	UPM1
-0.0899087	0.0364799	0.612662	AT1G06390	AT1G69935	GSK1	SHW1
-0.0899066	0.0364842	0.612681	AT2G27210	AT3G13730	BSL3	CYP90D1
0.0898772	0.0365457	0.612946	AT1G03630	AT1G19630	POR C	CYP722A1
-0.0898262	0.0366527	0.613404	AT2G17090	AT5G63570	SSP	GSA1
-0.0898104	0.0366859	0.613546	AT2G42810	AT4G03205	PP5	hemf2
0.0897037	0.0369108	0.614503	AT1G74470	AT4G15560	AT1G74470	CLA1
-0.0896914	0.0369367	0.614612	AT3G45880	AT3G48730	JMJ32	GSA2
-0.0896668	0.0369886	0.614832	AT1G69935	AT3G45880	SHW1	JMJ32
-0.0896603	0.0370025	0.61489	AT1G01500	AT5G35210	AT1G01500	PTM
0.0896551	0.0370135	0.614937	AT1G78490	AT4G38740	CYP708A3	ROC1
0.0896525	0.037019	0.61496	AT3G51820	AT4G15400	G4	BIA1
-0.0896316	0.0370632	0.615146	AT2G40400	AT3G54030	BPG3	BSK6
-0.0896173	0.0370937	0.615274	AT1G01740	AT4G19000	BSK4	IWS2
-0.0896123	0.0371043	0.615319	AT1G32130	AT2G42080	IWS1	BIL2
-0.0895813	0.03717	0.615594	AT3G02780	AT4G17600	IPP2	LIL3:1
0.0895656	0.0372035	0.615735	AT1G77490	AT4G27700	TAPX	AT4G27700
-0.0895607	0.0372139	0.615778	AT4G03080	AT4G12820	BSL1	KIB2
0.0895117	0.0373183	0.616214	AT2G25180	AT3G50750	RR12	BEH1
0.0894867	0.0373716	0.616435	AT1G19350	AT4G35230	BES1	BSK1
0.0894419	0.0374673	0.616832	AT2G46400	AT3G19830	WRKY46	NTMC2T5.2
-0.0894063	0.0375434	0.617147	AT4G20310	AT4G28720	S2P	YUC8
-0.089406	0.0375441	0.61715	AT2G31250	AT5G14400	HEMA3	CYP724A1
-0.0893915	0.0375753	0.617278	AT4G17600	AT4G20310	LIL3:1	S2P
-0.0893759	0.0376087	0.617416	AT2G32440	AT5G14400	KAO2	CYP724A1
0.089374	0.0376128	0.617433	AT5G02800	AT5G44190	CDL1	GLK2
0.0893518	0.0376605	0.617629	AT3G14110	AT5G45930	FLU	CHLI2
-0.0893237	0.0377209	0.617877	AT1G67160	AT5G65430	KIB3	GRF8
-0.0892459	0.0378885	0.618562	AT1G35160	AT3G16857	GF14 PHI	RR1
0.0892244	0.037935	0.618751	AT3G20810	AT4G03080	JMJD5	BSL1
-0.089216	0.0379532	0.618825	AT3G51820	AT5G54190	G4	PORA
0.0891975	0.0379934	0.618987	AT1G78490	AT4G17600	CYP708A3	LIL3:1
-0.0891867	0.0380166	0.619081	AT1G32130	AT4G01690	IWS1	PPOX
-0.0891846	0.0380212	0.6191	AT1G32130	AT5G59010	IWS1	BSK5
0.0891843	0.0380219	0.619103	AT1G44318	AT1G50990	hemb2	BSK11
0.0891789	0.0380335	0.61915	AT1G05160	AT4G12820	CYP88A3	KIB2
-0.0891739	0.0380444	0.619194	AT4G15393	AT4G20310	CYP702A5	S2P
0.0891432	0.0381109	0.619463	AT1G50030	AT5G14220	TOR	HEMG2
0.0891396	0.0381188	0.619495	AT1G14000	AT2G17090	VIK	SSP
-0.0891215	0.038158	0.619653	AT1G02100	AT4G38740	SBI1	ROC1
-0.0891126	0.0381774	0.619731	AT1G13460	AT1G50030	AT1G13460	TOR
0.0891125	0.0381777	0.619732	AT1G01740	AT1G05160	BSK4	CYP88A3
0.0891114	0.03818	0.619741	AT1G18360	AT3G20810	MAGL2	JMJD5
-0.0891112	0.0381804	0.619743	AT1G02100	AT2G44760	SBI1	AT2G44760
0.0891087	0.0381859	0.619765	AT2G34170	AT3G45880	AT2G34170	JMJ32
0.0891081	0.0381873	0.619771	AT3G14930	AT5G20630	HEME1	GER3
0.0890979	0.0382095	0.61986	AT2G25180	AT5G01060	RR12	BSK10
-0.0890787	0.0382513	0.620028	AT2G44080	AT5G48000	ARL	CYP708A2
0.0890554	0.0383019	0.620231	AT1G10670	AT4G14690	ACLA-1	ELIP2
[truncated: 308 more rows]
